# Supplementary material for: Accelerated Enveloping Distribution Sampling to Probe the Presence of Water Molecules
Source: J Chem Theory Comput. 2023 May 11;19(11):3379–90. doi: 10.1021/acs.jctc.3c00109 (PMC10269333; doi:10.1021/acs.jctc.3c00109)
Supplement: Supplementary file 2 — ct3c00109_si_002.zip [file ct3c00109_si_002.zip › paper_TI_AEDS/eq/MQ0_2/eq_3std_MQ0_2_6.cnf]

TITLE
	MD++
	Automatically generated input file
	ogracia Fri Oct 28 05:19:29 2022

	final configuration
END
TIMESTEP
         500000 1100.000000000
END
POSITION
# first 24 chars ignored
    1 GLY   H1         1    6.941973350    0.302343539    2.852566350
    1 GLY   H2         2    7.019620637    0.314011727    2.995848700
    1 GLY   N          3    6.988964560    0.364563001    2.915189816
    1 GLY   H3         4    7.067609763    0.399896432    2.864519533
    1 GLY   CA         5    6.897965527    0.474267491    2.951180306
    1 GLY   C          6    6.813513656    0.526158053    2.834610783
    1 GLY   O          7    6.854668427    0.523178261    2.718737733
    2 GLU   N          8    6.709768973    0.597861664    2.876895654
    2 GLU   H          9    6.696635922    0.597050115    2.976026723
    2 GLU   CA        10    6.610560306    0.654071266    2.784104157
    2 GLU   CB        11    6.483569178    0.675879412    2.866622720
    2 GLU   CG        12    6.361620920    0.659370219    2.775717766
    2 GLU   CD        13    6.234218198    0.705125695    2.846997269
    2 GLU   OE1       14    6.208969179    0.680200640    2.966851643
    2 GLU   OE2       15    6.165291883    0.784007835    2.778792179
    2 GLU   C         16    6.674888603    0.775198369    2.716265421
    2 GLU   O         17    6.738726041    0.854861504    2.784886060
    3 ILE   N         18    6.633910227    0.799240746    2.592034405
    3 ILE   H         19    6.569273122    0.748928816    2.534655019
    3 ILE   CA        20    6.692328651    0.909065341    2.513691726
    3 ILE   CB        21    6.664877247    0.889202916    2.364474415
    3 ILE   CG1       22    6.517605350    0.870271695    2.327609168
    3 ILE   CG2       23    6.742665139    0.761442833    2.332265167
    3 ILE   CD        24    6.502374985    0.867472545    2.175404188
    3 ILE   C         25    6.639869304    1.046451097    2.555944806
    3 ILE   O         26    6.523735294    1.065772891    2.591583455
    4 THR   N         27    6.733623035    1.140206652    2.566479701
    4 THR   H         28    6.828692043    1.123676295    2.540201467
    4 THR   CA        29    6.708586534    1.281538415    2.598265950
    4 THR   CB        30    6.827094020    1.373952346    2.627005591
    4 THR   OG1       31    6.911347248    1.383327401    2.511838013
    4 THR   HG1       32    6.966340236    1.299844445    2.509203179
    4 THR   CG2       33    6.895235748    1.335335164    2.758452534
    4 THR   C         34    6.624320481    1.352702084    2.492210669
    4 THR   O         35    6.606650301    1.301002236    2.382002784
    5 PHE   N         36    6.581956416    1.473557177    2.528122236
    5 PHE   H         37    6.574318215    1.512404608    2.619961427
    5 PHE   CA        38    6.503556578    1.557851359    2.436688771
    5 PHE   CB        39    6.443215693    1.679264031    2.507605044
    5 PHE   CG        40    6.344537902    1.760541760    2.423538739
    5 PHE   CD1       41    6.390233402    1.879184530    2.367331779
    5 PHE   HD1       42    6.478832608    1.930531431    2.404700290
    5 PHE   CD2       43    6.225942705    1.703695957    2.378539455
    5 PHE   HD2       44    6.182321846    1.618455420    2.430621796
    5 PHE   CE1       45    6.325212400    1.937042286    2.258947768
    5 PHE   HE1       46    6.365609517    2.026034908    2.210673919
    5 PHE   CE2       47    6.155406313    1.763039320    2.274486052
    5 PHE   HE2       48    6.057191417    1.722643551    2.249927140
    5 PHE   CZ        49    6.209063861    1.875758923    2.213357561
    5 PHE   HZ        50    6.154788674    1.917981806    2.128784772
    5 PHE   C         51    6.589062103    1.593264257    2.314841887
    5 PHE   O         52    6.566149474    1.550604847    2.201774013
    6 SER   N         53    6.708451333    1.647128308    2.337976081
    6 SER   H         54    6.728178174    1.701758653    2.419388889
    6 SER   CA        55    6.804807070    1.670909060    2.229530614
    6 SER   CB        56    6.927012245    1.749042305    2.278238305
    6 SER   OG        57    7.003622267    1.810212261    2.174118557
    6 SER   HG        58    7.091476096    1.842547758    2.209291097
    6 SER   C         59    6.858362830    1.555787196    2.144134295
    6 SER   O         60    6.871882399    1.562578662    2.022063466
    7 ASP   N         61    6.877540280    1.437674430    2.202203078
    7 ASP   H         62    6.864123478    1.428282996    2.300860413
    7 ASP   CA        63    6.898055437    1.309165645    2.133830753
    7 ASP   CB        64    6.911722530    1.191982165    2.231266405
    7 ASP   CG        65    7.034399676    1.192472607    2.322703545
    7 ASP   OD1       66    7.146721426    1.236114151    2.289517325
    7 ASP   OD2       67    7.022518833    1.152165358    2.440423141
    7 ASP   C         68    6.778917068    1.274710059    2.044224573
    7 ASP   O         69    6.789399196    1.265477050    1.922019686
    8 TYR   N         70    6.657677571    1.283323262    2.098243159
    8 TYR   H         71    6.655361589    1.272826945    2.197669806
    8 TYR   CA        72    6.531879743    1.260704215    2.025606018
    8 TYR   CB        73    6.411521629    1.263203718    2.120056356
    8 TYR   CG        74    6.284114936    1.223931271    2.045018231
    8 TYR   CD1       75    6.259073668    1.089358265    2.020879534
    8 TYR   HD1       76    6.334895185    1.014870816    2.045042347
    8 TYR   CD2       77    6.175991443    1.311249905    2.043227670
    8 TYR   HD2       78    6.194655646    1.410401216    2.084465829
    8 TYR   CE1       79    6.134439828    1.051334853    1.972502620
    8 TYR   HE1       80    6.117796989    0.944348045    1.960013568
    8 TYR   CE2       81    6.050043728    1.272866467    1.998673359
    8 TYR   HE2       82    5.964529291    1.336818739    2.020512224
    8 TYR   CZ        83    6.031274178    1.142615949    1.953906600
    8 TYR   OH        84    5.918921386    1.105594356    1.886813467
    8 TYR   HH        85    5.921943612    1.006575327    1.873167752
    8 TYR   C         86    6.515191711    1.349925123    1.902427722
    8 TYR   O         87    6.478018036    1.299419168    1.796614561
    9 LEU   N         88    6.542359318    1.479088854    1.918789349
    9 LEU   H         89    6.546605604    1.518837617    2.010452820
    9 LEU   CA        90    6.529359401    1.571627181    1.805322769
    9 LEU   CB        91    6.575059411    1.709578334    1.853170635
    9 LEU   CG        92    6.466906964    1.777046431    1.937783360
    9 LEU   CD1       93    6.537037460    1.889884869    2.013641974
    9 LEU   CD2       94    6.358596229    1.839070347    1.849303995
    9 LEU   C         95    6.626685405    1.538410101    1.692037645
    9 LEU   O         96    6.589866194    1.533910114    1.574770260
   10 GLY   N         97    6.749190493    1.505276380    1.731849079
   10 GLY   H         98    6.772559258    1.516529768    1.828427370
   10 GLY   CA        99    6.854546611    1.459334262    1.640215933
   10 GLY   C        100    6.820693626    1.325906852    1.573415233
   10 GLY   O        101    6.830996207    1.317883496    1.451109710
   11 LEU   N        102    6.756898761    1.230686463    1.640889703
   11 LEU   H        103    6.767920311    1.227933071    1.740238321
   11 LEU   CA       104    6.708544622    1.105401147    1.581099986
   11 LEU   CB       105    6.682847728    1.001233799    1.690181170
   11 LEU   CG       106    6.818065431    0.945672043    1.735312033
   11 LEU   CD1      107    6.814906661    0.870941349    1.868792629
   11 LEU   CD2      108    6.882826238    0.862019699    1.624778921
   11 LEU   C        109    6.576642372    1.115854778    1.504252899
   11 LEU   O        110    6.571671722    1.044826617    1.403950945
   12 MET   N        111    6.483016928    1.202421779    1.542079119
   12 MET   H        112    6.511404100    1.272044061    1.608022043
   12 MET   CA       113    6.357555869    1.216360257    1.466732589
   12 MET   CB       114    6.243548320    1.282098608    1.544770993
   12 MET   CG       115    6.194057452    1.185054243    1.652222935
   12 MET   SD       116    6.130407852    1.022458400    1.597405044
   12 MET   CE       117    5.960159310    1.069809817    1.576094090
   12 MET   C        118    6.367917458    1.279000447    1.327512743
   12 MET   O        119    6.324676471    1.216966371    1.230494176
   13 THR   N        120    6.459550349    1.373771435    1.309840471
   13 THR   H        121    6.496209957    1.429457374    1.384384157
   13 THR   CA       122    6.505955412    1.440490304    1.187348071
   13 THR   CB       123    6.586078534    1.568571831    1.211596274
   13 THR   OG1      124    6.702786312    1.539326508    1.288882877
   13 THR   HG1      125    6.721809841    1.627435178    1.332198099
   13 THR   CG2      126    6.515962305    1.683777542    1.283880799
   13 THR   C        127    6.583317628    1.343951577    1.097301985
   13 THR   O        128    6.538456289    1.312184566    0.987262553
   14 CYSH  N        129    6.672184945    1.265497562    1.157616734
   14 CYSH  H        130    6.718994576    1.302577273    1.237838068
   14 CYSH  CA       131    6.750952979    1.166928914    1.082182008
   14 CYSH  CB       132    6.844584788    1.092943317    1.177951604
   14 CYSH  SG       133    6.962555417    0.983330837    1.090990678
   14 CYSH  HG       134    7.076400421    1.037485859    1.133398982
   14 CYSH  C        135    6.671489323    1.060545180    1.006151456
   14 CYSH  O        136    6.689902508    1.043947852    0.885667344
   15 VAL   N        137    6.572475392    1.004643107    1.075158371
   15 VAL   H        138    6.543907697    1.019882792    1.169772024
   15 VAL   CA       139    6.486811870    0.905636203    1.008292000
   15 VAL   CB       140    6.413837112    0.818189258    1.110458026
   15 VAL   CG1      141    6.312933509    0.901839759    1.189390282
   15 VAL   CG2      142    6.353796435    0.693454056    1.045265929
   15 VAL   C        143    6.402535529    0.949821956    0.888470606
   15 VAL   O        144    6.398782316    0.890053253    0.781033306
   16 TYR   N        145    6.331765061    1.060460240    0.909509195
   16 TYR   H        146    6.325986127    1.109364152    0.996544336
   16 TYR   CA       147    6.249017119    1.129632381    0.809630148
   16 TYR   CB       148    6.156088662    1.233011543    0.873539151
   16 TYR   CG       149    6.035461155    1.169444840    0.942929957
   16 TYR   CD1      150    5.933577966    1.113311618    0.866845613
   16 TYR   HD1      151    5.914016844    1.151170928    0.766527168
   16 TYR   CD2      152    6.043690984    1.145990803    1.079684900
   16 TYR   HD2      153    6.116075548    1.198488877    1.142002382
   16 TYR   CE1      154    5.848716735    1.019740640    0.924840199
   16 TYR   HE1      155    5.806233770    0.949021808    0.853599981
   16 TYR   CE2      156    5.950434439    1.063348510    1.141284710
   16 TYR   HE2      157    5.975225041    1.024399755    1.240024492
   16 TYR   CZ       158    5.852956078    1.002927380    1.062754915
   16 TYR   OH       159    5.737553741    0.976832791    1.129810457
   16 TYR   HH       160    5.660668942    0.961117984    1.067827490
   16 TYR   C        161    6.330146717    1.186355135    0.692958310
   16 TYR   O        162    6.284800182    1.160075310    0.581676489
   17 GLU   N        163    6.451845991    1.234267589    0.717131997
   17 GLU   H        164    6.469731418    1.236605703    0.815500873
   17 GLU   CA       165    6.550615461    1.272413807    0.615146185
   17 GLU   CB       166    6.679975790    1.317506317    0.683277053
   17 GLU   CG       167    6.671907149    1.453345025    0.753244704
   17 GLU   CD       168    6.624935491    1.574463748    0.672416723
   17 GLU   OE1      169    6.688609634    1.602217191    0.568498453
   17 GLU   OE2      170    6.519471817    1.627104624    0.714017829
   17 GLU   C        171    6.586806236    1.158836539    0.519207869
   17 GLU   O        172    6.570983896    1.177239935    0.398617212
   18 TRP   N        173    6.614868962    1.043200854    0.578638075
   18 TRP   H        174    6.639232481    1.011223249    0.670202020
   18 TRP   CA       175    6.629953950    0.915764201    0.506911757
   18 TRP   CB       176    6.666781322    0.798708810    0.598313100
   18 TRP   CG       177    6.650804389    0.662447776    0.530561766
   18 TRP   CD1      178    6.727177172    0.627898984    0.427297013
   18 TRP   HD1      179    6.813950043    0.684198610    0.392903010
   18 TRP   CD2      180    6.548030069    0.569368328    0.540301242
   18 TRP   NE1      181    6.677688526    0.518158795    0.370746009
   18 TRP   HE1      182    6.724928675    0.468500935    0.297919103
   18 TRP   CE2      183    6.569735169    0.478365009    0.437487311
   18 TRP   CE3      184    6.437536094    0.548186733    0.621945244
   18 TRP   HE3      185    6.430757313    0.590424591    0.722207092
   18 TRP   CZ2      186    6.488755806    0.368635464    0.410561868
   18 TRP   HZ2      187    6.507320570    0.293500500    0.333819062
   18 TRP   CZ3      188    6.346502342    0.447303878    0.592646377
   18 TRP   HZ3      189    6.242540300    0.461696959    0.622087161
   18 TRP   CH2      190    6.376760251    0.356373125    0.491973374
   18 TRP   HH2      191    6.302003133    0.281963092    0.464514637
   18 TRP   C        192    6.508611788    0.888105654    0.417896237
   18 TRP   O        193    6.512614620    0.891787771    0.295010958
   19 ALA   N        194    6.390147529    0.875842475    0.477099435
   19 ALA   H        195    6.377970587    0.886437727    0.575793534
   19 ALA   CA       196    6.258119829    0.848304289    0.418607324
   19 ALA   CB       197    6.153097995    0.847979348    0.529875163
   19 ALA   C        198    6.207649665    0.934985640    0.303069285
   19 ALA   O        199    6.188603804    0.892358004    0.189286538
   20 ASP   N        200    6.235898219    1.062350287    0.328943030
   20 ASP   H        201    6.298765442    1.093169365    0.400330641
   20 ASP   CA       202    6.219351810    1.170721942    0.231030387
   20 ASP   CB       203    6.223989677    1.302488274    0.308644934
   20 ASP   CG       204    6.134981979    1.400021482    0.231364969
   20 ASP   OD1      205    6.079207936    1.483499972    0.305834836
   20 ASP   OD2      206    6.127108542    1.409144329    0.106957058
   20 ASP   C        207    6.321147980    1.176539554    0.116962129
   20 ASP   O        208    6.278996158    1.194451121    0.002806281
   21 SER   N        209    6.447802671    1.145963106    0.143640655
   21 SER   H        210    6.464391449    1.134950928    0.241633779
   21 SER   CA       211    6.547804969    1.141516734    0.035977388
   21 SER   CB       212    6.686030651    1.121345183    0.098420276
   21 SER   OG       213    6.723410067    0.995496817    0.155114029
   21 SER   HG       214    6.636517423    0.965140046    0.194210934
   21 SER   C        215    6.514253188    1.031818557    7.371742323
   21 SER   O        216    6.524773967    1.066406871    7.254170744
   22 TYR   N        217    6.451818172    0.918764243    7.403539764
   22 TYR   H        218    6.453035241    0.869068116    7.490317077
   22 TYR   CA       219    6.403028774    0.826939415    7.299631047
   22 TYR   CB       220    6.377769583    0.685959215    7.353451562
   22 TYR   CG       221    6.496798597    0.605635584    7.406266829
   22 TYR   CD1      222    6.626920312    0.654092936    7.412598480
   22 TYR   HD1      223    6.649885865    0.756661291    7.383744397
   22 TYR   CD2      224    6.468265492    0.474421313    0.005115682
   22 TYR   HD2      225    6.369277721    0.429475306   -0.002783803
   22 TYR   CE1      226    6.731126735    0.574028807    0.020849140
   22 TYR   HE1      227    6.835859988    0.604132023    0.022801193
   22 TYR   CE2      228    6.569479969    0.391936049    0.052778790
   22 TYR   HE2      229    6.540285661    0.298124287    0.099963654
   22 TYR   CZ       230    6.697435358    0.445504465    0.061669515
   22 TYR   OH       231    6.785186164    0.376907454    0.139695114
   22 TYR   HH       232    6.748793230    0.283995935    0.146124784
   22 TYR   C        233    6.270915911    0.869786498    7.235417183
   22 TYR   O        234    6.273499269    0.884637732    7.113338354
   23 ASP   N        235    6.178470280    0.932234568    7.307845001
   23 ASP   H        236    6.193257875    0.952146794    7.404720874
   23 ASP   CA       237    6.046036630    0.965285132    7.253239820
   23 ASP   CB       238    5.951147325    0.983013756    7.371954619
   23 ASP   CG       239    5.892039746    0.850479150    7.420411637
   23 ASP   OD1      240    5.874834511    0.755033484    7.341560888
   23 ASP   OD2      241    5.855190005    0.843394944    7.539647010
   23 ASP   C        242    6.044127387    1.080968794    7.153109714
   23 ASP   O        243    5.974111009    1.076783553    7.052062335
   24 SER   N        244    6.105854922    1.188245988    7.201797493
   24 SER   H        245    6.132209103    1.215773725    7.294257045
   24 SER   CA       246    6.127985147    1.310703152    7.123531680
   24 SER   CB       247    6.130584256    1.439838733    7.205543902
   24 SER   OG       248    6.246468031    1.430933038    7.288850660
   24 SER   HG       249    6.218047293    1.391949512    7.376444342
   24 SER   C        250    6.248544563    1.314280272    7.029381667
   24 SER   O        251    6.288826711    1.422835014    6.987880166
   25 LYSH  N        252    6.315380829    1.199944549    7.017041262
   25 LYSH  H        253    6.296210922    1.126129416    7.081735822
   25 LYSH  CA       254    6.430661435    1.181650613    6.927666944
   25 LYSH  CB       255    6.398424286    1.170768013    6.778494250
   25 LYSH  CG       256    6.321514388    1.043243635    6.743399448
   25 LYSH  CD       257    6.248292183    1.049766887    6.609212306
   25 LYSH  CE       258    6.187371904    0.913166541    6.577061845
   25 LYSH  NZ       259    6.057412121    0.894601235    6.643205854
   25 LYSH  HZ1      260    6.071481209    0.886015153    6.741838449
   25 LYSH  HZ2      261    6.012896743    0.811751206    6.609229857
   25 LYSH  HZ3      262    5.995705995    0.971280650    6.625521799
   25 LYSH  C        263    6.550256495    1.271880630    6.958802666
   25 LYSH  O        264    6.588717220    1.354414203    6.876100677
   26 ASP   N        265    6.600495445    1.265993022    7.081813143
   26 ASP   H        266    6.591718175    1.185511795    7.140528119
   26 ASP   CA       267    6.707182442    1.357149161    7.125604337
   26 ASP   CB       268    6.666051093    1.470467065    7.219832075
   26 ASP   CG       269    6.739899019    1.604437709    7.216868384
   26 ASP   OD1      270    6.676900997    1.710327354    7.237934876
   26 ASP   OD2      271    6.864249117    1.599962902    7.204936776
   26 ASP   C        272    6.837621195    1.293210920    7.173677247
   26 ASP   O        273    6.856480045    1.278076463    7.294283888
   27 TRP   N        274    6.930675546    1.268028118    7.082041787
   27 TRP   H        275    6.918601112    1.290995344    6.985457566
   27 TRP   CA       276    7.057989340    1.201702870    7.113698491
   27 TRP   CB       277    7.110859743    1.135948142    6.986065108
   27 TRP   CG       278    7.009663622    1.065221429    6.895707707
   27 TRP   CD1      279    7.008657746    1.087306279    6.764566224
   27 TRP   HD1      280    7.075967803    1.142507460    6.698960374
   27 TRP   CD2      281    6.894357593    0.994395623    6.927464420
   27 TRP   NE1      282    6.895174981    1.041444867    6.712531835
   27 TRP   HE1      283    6.871804814    1.057606795    6.616649563
   27 TRP   CE2      284    6.823302673    0.983839728    6.808464532
   27 TRP   CE3      285    6.866830357    0.929353746    7.047170985
   27 TRP   HE3      286    6.929194755    0.941539719    7.135733440
   27 TRP   CZ2      287    6.712761404    0.899678271    6.812994716
   27 TRP   HZ2      288    6.643578051    0.884854100    6.730084792
   27 TRP   CZ3      289    6.750429488    0.853376214    7.047774537
   27 TRP   HZ3      290    6.701381252    0.847944194    7.144974354
   27 TRP   CH2      291    6.673965028    0.840124543    6.932454195
   27 TRP   HH2      292    6.574548451    0.795425123    6.931578694
   27 TRP   C        293    7.155036899    1.295087865    7.186316034
   27 TRP   O        294    7.223543453    1.243035455    7.274216868
   28 ASP   N        295    7.129965134    1.425683869    7.183361268
   28 ASP   H        296    7.056730621    1.466077966    7.128542226
   28 ASP   CA       297    7.195034731    1.525977973    7.268896935
   28 ASP   CB       298    7.172800194    1.662871514    7.204310271
   28 ASP   CG       299    7.272366331    1.764353704    7.260821488
   28 ASP   OD1      300    7.393061991    1.753343663    7.230241981
   28 ASP   OD2      301    7.233571449    1.834170384    7.356976320
   28 ASP   C        302    7.153227061    1.520350164    7.415971369
   28 ASP   O        303    7.241076699    1.497349104    7.498920248
   29 ARG   N        304    7.023244844    1.503974779    0.001951662
   29 ARG   H        305    6.955715881    1.523274387   -0.069234494
   29 ARG   CA       306    6.971398632    1.471795567    0.135697765
   29 ARG   CB       307    6.820991903    1.486835853    0.111981173
   29 ARG   CG       308    6.741838926    1.510311170    0.240790644
   29 ARG   CD       309    6.591445759    1.523334815    0.215865063
   29 ARG   NE       310    6.526705582    1.572026942    0.338523720
   29 ARG   HE       311    6.570802130    1.559978079    0.427453463
   29 ARG   CZ       312    6.413912589    1.644365066    0.338756735
   29 ARG   NH1      313    6.352592448    1.687121926    0.227546867
   29 ARG   HH11     314    6.264630669    1.734160226    0.234628301
   29 ARG   HH12     315    6.385134170    1.662819993    0.136165485
   29 ARG   NH2      316    6.370490093    1.702904134    0.451189708
   29 ARG   HH21     317    6.292075089    1.764570413    0.458032865
   29 ARG   HH22     318    6.428360489    1.675156587    0.527872877
   29 ARG   C        319    7.018970547    1.340385518    0.197991788
   29 ARG   O        320    7.049155649    1.342600895    0.317218137
   30 LEU   N        321    7.037903010    1.239551413    0.113346772
   30 LEU   H        322    6.997743480    1.248497479    0.022191970
   30 LEU   CA       323    7.093210798    1.108090773    0.148992287
   30 LEU   CB       324    7.063782021    1.002229749    0.042512557
   30 LEU   CG       325    7.092043646    0.858084904    0.085335782
   30 LEU   CD1      326    6.992108613    0.813805940    0.192400437
   30 LEU   CD2      327    7.084771680    0.759136178   -0.031145388
   30 LEU   C        328    7.242182559    1.115377338    0.183121170
   30 LEU   O        329    7.284672920    1.072480305    0.290282598
   31 ARG   N        330    7.309531937    1.195068768    0.100628734
   31 ARG   H        331    7.273785395    1.219937690    0.010600963
   31 ARG   CA       332    0.016108996    1.224926081    0.110598986
   31 ARG   CB       333    0.087120166    1.300709270   -0.001751861
   31 ARG   CG       334    0.113874679    1.198804576   -0.112706221
   31 ARG   CD       335    0.184803773    1.262508802    7.204652701
   31 ARG   NE       336    0.171251069    1.161775184    7.098471808
   31 ARG   HE       337    0.101302142    1.124889943    7.037261259
   31 ARG   CZ       338    0.268343483    1.098834405    7.030911638
   31 ARG   NH1      339    0.397781056    1.128905540    7.048125157
   31 ARG   HH11     340    0.460803049    1.101579962    6.975459055
   31 ARG   HH12     341    0.427880841    1.204993615    7.105599490
   31 ARG   NH2      342    0.224644769    0.997138883    6.955382631
   31 ARG   HH21     343    0.290537944    0.943422214    6.902734967
   31 ARG   HH22     344    0.129709382    0.993903547    6.924141496
   31 ARG   C        345    0.054470397    1.293662763    0.241800666
   31 ARG   O        346    0.144355628    1.248195276    0.312404901
   32 LYSH  N        347    7.403929894    1.383333458    0.286332215
   32 LYSH  H        348    7.330640915    1.406338932    0.222294142
   32 LYSH  CA       349    7.406938998    1.455452807    0.414402870
   32 LYSH  CB       350    7.298671690    1.563576152    0.413318873
   32 LYSH  CG       351    7.340351708    1.672795593    0.314634794
   32 LYSH  CD       352    7.237371539    1.783744588    0.292412579
   32 LYSH  CE       353    7.311647106    1.890956744    0.212425466
   32 LYSH  NZ       354    7.229561055    2.012250344    0.225009736
   32 LYSH  HZ1      355    7.284541786    2.068519787    0.163276579
   32 LYSH  HZ2      356    7.212373898    2.060666773    0.310797635
   32 LYSH  HZ3      357    7.133031247    2.003484949    0.200434393
   32 LYSH  C        358    7.383307332    1.360106392    0.531718706
   32 LYSH  O        359    7.478403098    1.337708099    0.606456768
   33 VAL   N        360    7.281913254    1.274393564    0.523743710
   33 VAL   H        361    7.223307025    1.272636089    0.442735527
   33 VAL   CA       362    7.245151613    1.180895980    0.631070615
   33 VAL   CB       363    7.095654307    1.152461904    0.646980386
   33 VAL   CG1      364    7.049136686    1.050171928    0.543127157
   33 VAL   CG2      365    7.042720032    1.105420640    0.782619252
   33 VAL   C        366    7.333725693    1.057460500    0.649263862
   33 VAL   O        367    7.334250956    0.998922242    0.757446814
   34 ILE   N        368    7.407866574    1.011023193    0.549077438
   34 ILE   H        369    7.391497400    1.031878908    0.452645528
   34 ILE   CA       370    0.055472485    0.892229311    0.567404747
   34 ILE   CB       371    0.077047410    0.819140341    0.434725641
   34 ILE   CG1      372    0.143709760    0.916789389    0.337594483
   34 ILE   CG2      373   -0.049103333    0.754555764    0.377042072
   34 ILE   CD       374    0.175516751    0.845373792    0.206071027
   34 ILE   C        375    0.190003574    0.895820995    0.640203345
   34 ILE   O        376    0.263088791    0.994757770    0.641665743
   35 ALA   N        377    0.228043970    0.788705741    0.709275896
   35 ALA   H        378    0.162806097    0.717480570    0.735181482
   35 ALA   CA       379    0.363061642    0.767222982    0.763327722
   35 ALA   CB       380    0.357089458    0.641229775    0.849932143
   35 ALA   C        381    0.463748435    0.745463802    0.650185113
   35 ALA   O        382    0.432411642    0.697602081    0.541291367
   36 PRO   N        383    0.592401124    0.752141036    0.683264916
   36 PRO   CA       384    0.704920065    0.706449436    0.600421958
   36 PRO   CB       385    0.828475563    0.760037107    0.673034934
   36 PRO   CG       386    0.779621386    0.885006028    0.746570602
   36 PRO   CD       387    0.642361054    0.836016618    0.793176260
   36 PRO   C        388    0.720182320    0.558178985    0.565859545
   36 PRO   O        389    0.778178303    0.521605940    0.463741787
   37 THR   N        390    0.696518323    0.470521587    0.663052324
   37 THR   H        391    0.691177518    0.499789245    0.758532047
   37 THR   CA       392    0.667116403    0.330691915    0.628507190
   37 THR   CB       393    0.771707453    0.229455425    0.675682011
   37 THR   OG1      394    0.782623113    0.240768809    0.817815994
   37 THR   HG1      395    0.822115694    0.159939737    0.861492502
   37 THR   CG2      396    0.900235602    0.237996852    0.593093908
   37 THR   C        397    0.528963734    0.278300026    0.668274678
   37 THR   O        398    0.481334420    0.314451792    0.775767598
   38 LEU   N        399    0.469833630    0.196128903    0.582015059
   38 LEU   H        400    0.513318811    0.162132239    0.498623850
   38 LEU   CA       401    0.330400998    0.151471668    0.595306996
   38 LEU   CB       402    0.251559379    0.188237733    0.469439613
   38 LEU   CG       403    0.231899040    0.338394984    0.447654904
   38 LEU   CD1      404    0.337686292    0.408563521    0.362246013
   38 LEU   CD2      405    0.105153542    0.366406155    0.366670844
   38 LEU   C        406    0.321808224    0.001260568    0.623118576
   38 LEU   O        407    0.381134353   -0.072537741    0.544596547
   39 ARG   N        408    0.237001590    7.387904769    0.712334130
   39 ARG   H        409    0.194258220    7.450997533    0.777088607
   39 ARG   CA       410    0.228369152    7.246091380    0.750032592
   39 ARG   CB       411    0.237815228    7.249015865    0.902708682
   39 ARG   CG       412    0.213320958    7.119066497    0.979682032
   39 ARG   CD       413    0.222331138    7.136075955    1.131472750
   39 ARG   NE       414    0.144686272    7.028332364    1.194495117
   39 ARG   HE       415    0.136834950    6.946241494    1.137942622
   39 ARG   CZ       416    0.081252721    7.026737212    1.312513136
   39 ARG   NH1      417    0.078294750    7.127047970    1.401298428
   39 ARG   HH11     418    0.031260227    7.103348278    1.486298864
   39 ARG   HH12     419    0.142379401    7.203588691    1.395511493
   39 ARG   NH2      420    0.019253652    6.915536282    1.354293818
   39 ARG   HH21     421   -0.024118307    6.914357230    1.444386131
   39 ARG   HH22     422    0.001592857    6.836830154    1.295196006
   39 ARG   C        423    0.088409248    7.191879118    0.720378153
   39 ARG   O        424   -0.012840311    7.221939208    0.783418425
   40 ILE   N        425    0.095403496    7.172889126    0.588939227
   40 ILE   H        426    0.181651070    7.156228429    0.541156609
   40 ILE   CA       427    7.405132902    7.140518802    0.522918118
   40 ILE   CB       428    7.404288008    7.203007331    0.383269266
   40 ILE   CG1      429    7.428390399    7.353844829    0.374530379
   40 ILE   CG2      430    7.278387292    7.168563258    0.303460616
   40 ILE   CD       431    7.337185554    7.444885748    0.457000855
   40 ILE   C        432    7.385957058    6.989151392    0.511650394
   40 ILE   O        433    7.477704451    6.915692363    0.475363390
   41 ASP   N        434    7.263866288    6.950154453    0.547198055
   41 ASP   H        435    7.202501729    7.007746470    0.601220583
   41 ASP   CA       436    7.219323145    6.811625438    0.526345097
   41 ASP   CB       437    7.184706646    6.739426180    0.656729903
   41 ASP   CG       438    7.175599699    6.586708534    0.657313415
   41 ASP   OD1      439    7.120772397    6.525738394    0.562971935
   41 ASP   OD2      440    7.216933548    6.514802498    0.750834527
   41 ASP   C        441    7.093535420    6.812166627    0.439224568
   41 ASP   O        442    6.995721090    6.871301362    0.484680952
   42 TYR   N        443    7.115630356    6.765435362    0.316675312
   42 TYR   H        444    7.201081822    6.732165199    0.276764914
   42 TYR   CA       445    7.010263745    6.743034438    0.216641004
   42 TYR   CB       446    7.042930841    6.810402454    0.083197113
   42 TYR   CG       447    7.010600713    6.959938258    0.084127118
   42 TYR   CD1      448    6.906521832    7.019033624    0.154797322
   42 TYR   HD1      449    6.830582261    6.954836438    0.199439598
   42 TYR   CD2      450    7.098023296    7.040018585    0.011571379
   42 TYR   HD2      451    7.171926705    6.995398091   -0.054960791
   42 TYR   CE1      452    6.883965795    7.155611246    0.142188586
   42 TYR   HE1      453    6.809335280    7.202645933    0.206198624
   42 TYR   CE2      454    7.070765601    7.175225554    7.431383213
   42 TYR   HE2      455    7.141282734    7.239736452    7.378991695
   42 TYR   CZ       456    6.963018275    7.234345195    0.059299596
   42 TYR   OH       457    6.933403633    7.363578479    0.029044375
   42 TYR   HH       458    7.008888242    7.404216165   -0.022434065
   42 TYR   C        459    6.955219730    6.601966452    0.194694853
   42 TYR   O        460    6.849107236    6.587727731    0.134134470
   43 ARG   N        461    6.997430495    6.508507864    0.279387994
   43 ARG   H        462    7.066827176    6.522202289    0.350080767
   43 ARG   CA       463    6.966385364    6.366267309    0.259035262
   43 ARG   CB       464    7.048558654    6.281398678    0.356264555
   43 ARG   CG       465    7.194188289    6.302245534    0.314232853
   43 ARG   CD       466    7.279261040    6.206918834    0.398404352
   43 ARG   NE       467    7.293110184    6.253101041    0.537273465
   43 ARG   HE       468    7.227274931    6.319880639    0.571979170
   43 ARG   CZ       469    7.370395632    6.189792882    0.626564639
   43 ARG   NH1      470    7.443115787    6.082734141    0.591831478
   43 ARG   HH11     471    7.506148308    6.034621856    0.652752121
   43 ARG   HH12     472    7.429718821    6.044988230    0.500206189
   43 ARG   NH2      473    7.365309220    6.231308308    0.753859577
   43 ARG   HH21     474    7.413503184    6.178323126    0.823634407
   43 ARG   HH22     475    7.335093996    6.324569147    0.773565551
   43 ARG   C        476    6.825336145    6.310031118    0.240384433
   43 ARG   O        477    6.797915625    6.214141607    0.168376644
   44 SER   N        478    6.727988498    6.380394915    0.297509997
   44 SER   H        479    6.749925183    6.467951960    0.340552420
   44 SER   CA       480    6.585937451    6.347300789    0.279159280
   44 SER   CB       481    6.500501308    6.401249233    0.394061063
   44 SER   OG       482    6.483385071    6.543192673    0.391178053
   44 SER   HG       483    6.548399396    6.582307889    0.456328524
   44 SER   C        484    6.523364584    6.385343815    0.144821613
   44 SER   O        485    6.430197458    6.316208034    0.103938039
   45 PHE   N        486    6.589038905    6.478815475    0.076702903
   45 PHE   H        487    6.658685291    6.529759590    0.127247614
   45 PHE   CA       488    6.547459063    6.527920250    7.381543712
   45 PHE   CB       489    6.527666411    6.679176966    7.369673646
   45 PHE   CG       490    6.448168166    6.708702799    7.242325370
   45 PHE   CD1      491    6.329287927    6.640839460    7.218187848
   45 PHE   HD1      492    6.289461815    6.574570146    7.295021326
   45 PHE   CD2      493    6.485734855    6.812306439    7.157593202
   45 PHE   HD2      494    6.571379782    6.873574747    7.185740411
   45 PHE   CE1      495    6.246153726    6.671962069    7.111220810
   45 PHE   HE1      496    6.152100341    6.618634330    7.097358597
   45 PHE   CE2      497    6.403890812    6.844107733    7.049830200
   45 PHE   HE2      498    6.417193760    6.936937687    6.994271625
   45 PHE   CZ       499    6.288534170    6.771142038    7.023537098
   45 PHE   HZ       500    6.215730447    6.808021764    6.951280917
   45 PHE   C        501    6.645472944    6.485346461    7.272033612
   45 PHE   O        502    6.597410131    6.449325001    7.164694996
   46 LEU   N        503    6.774127242    6.486312808    7.305764862
   46 LEU   H        504    6.800439777    6.546081054    7.381502284
   46 LEU   CA       505    6.875447457    6.428615609    7.216221625
   46 LEU   CB       506    6.926834221    6.508914245    7.096548425
   46 LEU   CG       507    6.994685964    6.644197476    7.119044230
   46 LEU   CD1      508    7.072668964    6.681261615    6.992737738
   46 LEU   CD2      509    6.897050394    6.759757064    7.141953670
   46 LEU   C        510    6.995956202    6.370274390    7.290277466
   46 LEU   O        511    7.046560218    6.436451457    7.380770489
   47 ASP   N        512    7.043622490    6.256526056    7.240469812
   47 ASP   H        513    6.989504704    6.195294006    7.182821170
   47 ASP   CA       514    7.151764095    6.184087100    7.308786505
   47 ASP   CB       515    7.150809565    6.034911756    7.274831133
   47 ASP   CG       516    7.011268390    5.972306102    7.270584160
   47 ASP   OD1      517    6.972931372    5.914338264    7.374469702
   47 ASP   OD2      518    6.930398129    5.997278428    7.178605376
   47 ASP   C        519    7.290717801    6.246216420    7.293116781
   47 ASP   O        520    7.391202976    6.189929270    7.249923388
   48 LYSH  N        521    7.311200429    6.370659615    7.335389263
   48 LYSH  H        522    7.232465647    6.424343352    7.365704196
   48 LYSH  CA       523    0.002012012    6.442954442    7.342055577
   48 LYSH  CB       524    0.024413663    6.518898273    7.211131652
   48 LYSH  CG       525    0.168019159    6.570356231    7.199346032
   48 LYSH  CD       526    0.199886011    6.668559927    7.086435452
   48 LYSH  CE       527    0.194805490    6.601082402    6.949212217
   48 LYSH  NZ       528    0.221987097    6.695624699    6.839981051
   48 LYSH  HZ1      529    0.147056083    6.761573108    6.833959739
   48 LYSH  HZ2      530    0.228223751    6.646545001    6.753065670
   48 LYSH  HZ3      531    0.309902664    6.740251413    6.856641015
   48 LYSH  C        532    0.007430499    6.525388598    0.033830208
   48 LYSH  O        533   -0.094903751    6.573727426    0.082019929
   49 LEU   N        534    0.122998345    6.514380873    0.098742105
   49 LEU   H        535    0.202039968    6.466374217    0.060690993
   49 LEU   CA       536    0.152429304    6.580015308    0.226947773
   49 LEU   CB       537    0.199338236    6.462940137    0.313574083
   49 LEU   CG       538    0.233849267    6.501522662    0.457551936
   49 LEU   CD1      539    0.113671165    6.532681869    0.546961612
   49 LEU   CD2      540    0.318534033    6.390219329    0.519566804
   49 LEU   C        541    0.259987497    6.687470765    0.209716153
   49 LEU   O        542    0.351009968    6.671641442    0.128507033
   50 TRP   N        543    0.253052193    6.792998845    0.290377601
   50 TRP   H        544    0.167072173    6.812575824    0.337558344
   50 TRP   CA       545    0.345953127    6.906273640    0.278116349
   50 TRP   CB       546    0.285131644    7.010355465    0.183881377
   50 TRP   CG       547    0.314499038    6.984279370    0.035994634
   50 TRP   CD1      548    0.415460723    7.038593049   -0.031437325
   50 TRP   HD1      549    0.492772819    7.104036497    0.008825798
   50 TRP   CD2      550    0.217129225    6.950473614   -0.057265714
   50 TRP   NE1      551    0.392175307    7.034332398   -0.162312043
   50 TRP   HE1      552    0.442016239    7.093406595   -0.225764585
   50 TRP   CE2      553    0.269022159    6.987634040   -0.180745102
   50 TRP   CE3      554    0.086278715    6.903583579    7.377948182
   50 TRP   HE3      555    0.039605259    6.861971292    7.467241015
   50 TRP   CZ2      556    0.189513908    6.999375058    7.142863916
   50 TRP   HZ2      557    0.228437718    7.036591726    7.048102969
   50 TRP   CZ3      558    0.005248061    6.910051751    7.265180707
   50 TRP   HZ3      559   -0.100160893    6.882945649    7.271320589
   50 TRP   CH2      560    0.055028987    6.964555149    7.147398283
   50 TRP   HH2      561   -0.004688761    6.984975676    7.058537175
   50 TRP   C        562    0.385850915    6.970883850    0.410950292
   50 TRP   O        563    0.360885466    7.087963388    0.439203901
   51 GLU   N        564    0.449893435    6.894531218    0.499049672
   51 GLU   H        565    0.496430186    6.814773724    0.460646453
   51 GLU   CA       566    0.475584460    6.923419956    0.640881266
   51 GLU   CB       567    0.532523145    6.804192322    0.718022087
   51 GLU   CG       568    0.417921358    6.730814389    0.787946746
   51 GLU   CD       569    0.481942816    6.621988934    0.874361547
   51 GLU   OE1      570    0.554045388    6.662025803    0.968280093
   51 GLU   OE2      571    0.475969632    6.502102031    0.839503755
   51 GLU   C        572    0.566178531    7.045206476    0.660037909
   51 GLU   O        573    0.566273111    7.099228654    0.770540192
   52 ALA   N        574    0.667348533    7.059970713    0.574979842
   52 ALA   H        575    0.696618997    6.987410706    0.512712169
   52 ALA   CA       576    0.742087512    7.186440018    0.569821172
   52 ALA   CB       577    0.886515713    7.162900993    0.614493910
   52 ALA   C        578    0.732553403    7.256233045    0.434007355
   52 ALA   O        579    0.837507353    7.285048544    0.376679668
   53 MET   N        580    0.611382986    7.289101780    0.390099381
   53 MET   H        581    0.532587958    7.293839144    0.451491605
   53 MET   CA       582    0.590877077    7.348960977    0.257400540
   53 MET   CB       583    0.440069876    7.336476119    0.234729688
   53 MET   CG       584    0.395177240    7.364990668    0.091260827
   53 MET   SD       585    0.239563458    7.458486265    0.068123928
   53 MET   CE       586    0.132714001    7.325877793    0.016330900
   53 MET   C        587    0.642505935    0.055964533    0.259272775
   53 MET   O        588    0.605902613    0.121123441    0.356970286
   54 PRO   N        589    0.712611172    0.100064309    0.155196892
   54 PRO   CA       590    0.759473180    0.238703750    0.141330272
   54 PRO   CB       591    0.867247250    0.236649986    0.032739330
   54 PRO   CG       592    0.919855280    0.093508463    0.045016367
   54 PRO   CD       593    0.795696693    0.009214364    0.074865894
   54 PRO   C        594    0.653966988    0.346386562    0.115136463
   54 PRO   O        595    0.553755143    0.323882934    0.047448798
   55 ALA   N        596    0.701311038    0.468295212    0.139344034
   55 ALA   H        597    0.799459097    0.479734541    0.154738367
   55 ALA   CA       598    0.625847098    0.594419626    0.142274295
   55 ALA   CB       599    0.723141747    0.711707784    0.155936253
   55 ALA   C        600    0.523647334    0.626844687    0.033109048
   55 ALA   O        601    0.412063764    0.663581086    0.069560411
   56 GLU   N        602    0.546186518    0.579242187    7.347995059
   56 GLU   H        603    0.638649906    0.546088090    7.329207819
   56 GLU   CA       604    0.454988236    0.601512763    7.234869468
   56 GLU   CB       605    0.540148764    0.655919250    7.119972534
   56 GLU   CG       606    0.466434606    0.738503421    7.014339626
   56 GLU   CD       607    0.555267013    0.794610222    6.903121417
   56 GLU   OE1      608    0.676361969    0.765659629    6.892029150
   56 GLU   OE2      609    0.501270958    0.870725210    6.819969518
   56 GLU   C        610    0.375276906    0.479260532    7.188893910
   56 GLU   O        611    0.268443947    0.504094384    7.133212300
   57 GLU   N        612    0.424021186    0.355694385    7.195674536
   57 GLU   H        613    0.516403319    0.339560975    7.230415492
   57 GLU   CA       614    0.352851007    0.233309886    7.156087574
   57 GLU   CB       615    0.421608209    0.110747761    7.216587303
   57 GLU   CG       616    0.411563622   -0.005398500    7.117514285
   57 GLU   CD       617    0.492158235    7.303034608    7.136955442
   57 GLU   OE1      618    0.552882910    7.275183336    7.242605732
   57 GLU   OE2      619    0.489572151    7.219881957    7.043674477
   57 GLU   C        620    0.202868584    0.215547966    7.180642429
   57 GLU   O        621    0.128827023    0.205153535    7.082974824
   58 PHE   N        622    0.151240857    0.255723507    7.296453411
   58 PHE   H        623    0.216666085    0.240649874    7.370573242
   58 PHE   CA       624    0.008733985    0.271939274    7.328721211
   58 PHE   CB       625   -0.013574376    0.276181180    7.480031096
   58 PHE   CG       626   -0.158709687    0.247193047    7.518881404
   58 PHE   CD1      627    7.242726743    0.122344615    0.131515909
   58 PHE   HD1      628    7.280489744    0.032105304    0.083446360
   58 PHE   CD2      629    7.196766594    0.359157847    0.093437344
   58 PHE   HD2      630    7.223288705    0.452949323    0.044643278
   58 PHE   CE1      631    7.128677757    0.126071803    0.210879087
   58 PHE   HE1      632    7.081527720    0.031038227    0.235892804
   58 PHE   CE2      633    7.080543838    0.356422818    0.169633460
   58 PHE   HE2      634    7.025788998    0.447369472    0.194338430
   58 PHE   CZ       635    7.045522536    0.235911041    0.229365645
   58 PHE   HZ       636    6.977601355    0.245025791    0.314121689
   58 PHE   C        637    7.375333982    0.380671076    7.247309752
   58 PHE   O        638    7.277148105    0.348269906    7.180666498
   59 VAL   N        639    0.000906728    0.497223716    7.233545229
   59 VAL   H        640    0.082161462    0.519393670    7.287471370
   59 VAL   CA       641    7.389437849    0.605382853    7.146583074
   59 VAL   CB       642    7.450548392    0.743257949    7.172405564
   59 VAL   CG1      643    7.358498456    0.847177100    7.108070125
   59 VAL   CG2      644    7.474624657    0.777782027    7.319507870
   59 VAL   C        645    7.379409933    0.558781807    7.001193372
   59 VAL   O        646    7.265023839    0.549401213    6.956955560
   60 GLY   N        647    0.048473244    0.490836520    6.958509484
   60 GLY   H        648    0.119488214    0.463557905    7.023427666
   60 GLY   CA       649    0.072984948    0.442392956    6.821891721
   60 GLY   C        650    7.397730669    0.350930820    6.772549269
   60 GLY   O        651    7.355626487    0.336936768    6.657834881
   61 MET   N        652    7.357779960    0.268707584    6.869153954
   61 MET   H        653    7.402211002    0.272369702    6.958662502
   61 MET   CA       654    7.244565444    0.175130405    6.863032993
   61 MET   CB       655    7.249338159    0.089573242    6.989794436
   61 MET   CG       656    7.173135416    7.394652286    6.975856114
   61 MET   SD       657    7.219352636    7.264522073    7.095951884
   61 MET   CE       658    7.389244297    7.300205101    7.135294938
   61 MET   C        659    7.108752222    0.245053594    6.854185204
   61 MET   O        660    7.051759035    0.244942635    6.745179296
   62 VAL   N        661    7.069019558    0.327831896    6.950405020
   62 VAL   H        662    7.132853855    0.364714990    7.017976636
   62 VAL   CA       663    6.937807800    0.394098574    6.948628687
   62 VAL   CB       664    6.881316599    0.440758297    7.082951819
   62 VAL   CG1      665    6.849983267    0.317265946    7.167685239
   62 VAL   CG2      666    6.977840972    0.532921195    7.157790773
   62 VAL   C        667    6.920613255    0.501433140    6.840958509
   62 VAL   O        668    6.835640730    0.486576288    6.753276687
   63 SER   N        669    7.034235989    0.565961235    6.816169043
   63 SER   H        670    7.115766489    0.543184658    6.869419220
   63 SER   CA       671    7.045560242    0.677260414    6.720814220
   63 SER   CB       672    7.176880478    0.753321465    6.740281023
   63 SER   OG       673    7.284863120    0.671933810    6.693758140
   63 SER   HG       674    7.356095307    0.717612195    6.747045719
   63 SER   C        675    7.034175311    0.637530030    6.573501567
   63 SER   O        676    7.024381732    0.721560501    6.484216181
   64 SER   N        677    7.047902309    0.506891812    6.552584106
   64 SER   H        678    7.081908363    0.445556560    6.623870008
   64 SER   CA       679    7.034557638    0.442997778    6.420880644
   64 SER   CB       680    7.076519394    0.295936554    6.416313041
   64 SER   OG       681    6.982895551    0.218669644    6.491918979
   64 SER   HG       682    7.025776027    0.199045772    6.580102167
   64 SER   C        683    6.892159184    0.460085396    6.367602758
   64 SER   O        684    6.795927008    0.451540846    6.443731051
   65 LYSH  N        685    6.882283759    0.454995322    6.235058699
   65 LYSH  H        686    6.966301585    0.445773008    6.181616598
   65 LYSH  CA       687    6.755781060    0.468050627    6.161347768
   65 LYSH  CB       688    6.791751599    0.473635339    6.012740313
   65 LYSH  CG       689    6.847118076    0.611072993    5.974599034
   65 LYSH  CD       690    6.856407974    0.632610978    5.823406913
   65 LYSH  CE       691    6.967119941    0.546455998    5.762330530
   65 LYSH  NZ       692    7.104370461    0.591864279    5.789000327
   65 LYSH  HZ1      693    7.121950741    0.681612073    5.748547330
   65 LYSH  HZ2      694    7.167970510    0.525048676    5.750389274
   65 LYSH  HZ3      695    7.116538836    0.606375946    5.887193923
   65 LYSH  C        696    6.664779078    0.347023575    6.183191265
   65 LYSH  O        697    6.544227659    0.348773308    6.158821696
   66 GLN   N        698    6.720379365    0.228465589    6.206424489
   66 GLN   H        699    6.816222347    0.218359252    6.179739488
   66 GLN   CA       700    6.649300234    0.103546851    6.237264278
   66 GLN   CB       701    6.744648522   -0.014953228    6.220696913
   66 GLN   CG       702    6.789545825   -0.024217275    6.074729357
   66 GLN   CD       703    6.913628372    7.323969020    6.063773536
   66 GLN   OE1      704    6.991973658    7.310263346    6.157599592
   66 GLN   NE2      705    6.921676075    7.265527829    5.944583502
   66 GLN   HE21     706    7.008636207    7.217345967    5.933843656
   66 GLN   HE22     707    6.856629288    7.273505125    5.869061005
   66 GLN   C        708    6.595274727    0.095517455    6.380190651
   66 GLN   O        709    6.485177485    0.041409880    6.389257932
   67 VAL   N        710    6.664302802    0.148950456    6.480547618
   67 VAL   H        711    6.757313388    0.183920961    6.469313776
   67 VAL   CA       712    6.602776938    0.153274576    6.613995781
   67 VAL   CB       713    6.709600949    0.122516528    6.719133870
   67 VAL   CG1      714    6.652334043    0.132024907    6.860706744
   67 VAL   CG2      715    6.774884759   -0.015196344    6.705543820
   67 VAL   C        716    6.522798954    0.283290659    6.624601516
   67 VAL   O        717    6.422189004    0.296756233    6.555121439
   68 LEU   N        718    6.575436388    0.384415486    6.693101555
   68 LEU   H        719    6.658059620    0.376091668    6.748830104
   68 LEU   CA       720    6.494146055    0.505728160    6.710080248
   68 LEU   CB       721    6.489186363    0.537463587    6.859663509
   68 LEU   CG       722    6.410589092    0.429803061    6.934769600
   68 LEU   CD1      723    6.432435044    0.455123431    7.084080602
   68 LEU   CD2      724    6.260626952    0.422163125    6.905437965
   68 LEU   C        725    6.522288580    0.635154782    6.633468667
   68 LEU   O        726    6.436468048    0.723028992    6.626978871
   69 GLY   N        727    6.638648411    0.651364773    6.571100682
   69 GLY   H        728    6.704883381    0.576975473    6.580098979
   69 GLY   CA       729    6.680394558    0.760653420    6.482092387
   69 GLY   C        730    6.602588996    0.798853087    6.355994201
   69 GLY   O        731    6.662944334    0.854955292    6.264665421
   70 ASP   N        732    6.474949291    0.761469391    6.357681557
   70 ASP   H        733    6.418147906    0.748114752    6.438899062
   70 ASP   CA       734    6.395020573    0.775578886    6.235109013
   70 ASP   CB       735    6.422821861    0.658840843    6.140195568
   70 ASP   CG       736    6.360681898    0.683373861    6.002543472
   70 ASP   OD1      737    6.437125217    0.732300368    5.916601580
   70 ASP   OD2      738    6.246209959    0.638254245    5.980520434
   70 ASP   C        739    6.247210951    0.811743672    6.251180037
   70 ASP   O        740    6.177651130    0.739712075    6.322621664
   71 PRO   N        741    6.199386393    0.912091402    6.178149726
   71 PRO   CA       742    6.058885500    0.955328700    6.178200358
   71 PRO   CB       743    6.055679415    1.067192413    6.073866877
   71 PRO   CG       744    6.193684575    1.132968814    6.080318163
   71 PRO   CD       745    6.283963916    1.014371778    6.114925938
   71 PRO   C        746    5.947335178    0.852568001    6.157959471
   71 PRO   O        747    5.830469577    0.883317029    6.180896047
   72 THR   N        748    5.980338842    0.742297581    6.091303573
   72 THR   H        749    6.064255923    0.726942397    6.039114929
   72 THR   CA       750    5.882140590    0.636067030    6.065131704
   72 THR   CB       751    5.918740129    0.547457849    5.945897520
   72 THR   OG1      752    6.032602774    0.463886658    5.968341841
   72 THR   HG1      753    6.114035902    0.520748130    5.979984145
   72 THR   CG2      754    5.929518123    0.635438734    5.821175424
   72 THR   C        755    5.844185705    0.543291575    6.180714594
   72 THR   O        756    5.749054764    0.467356115    6.162936393
   73 LEU   N        757    5.926132393    0.533680345    6.285029258
   73 LEU   H        758    6.012011211    0.584805574    6.288591350
   73 LEU   CA       759    5.886558862    0.463363860    6.407920399
   73 LEU   CB       760    6.007793913    0.382511806    6.454589963
   73 LEU   CG       761    5.977567975    0.284598850    6.568199843
   73 LEU   CD1      762    5.866632431    0.186241325    6.530406362
   73 LEU   CD2      763    6.096207713    0.192848700    6.598423516
   73 LEU   C        764    5.860356961    0.570670501    6.513800902
   73 LEU   O        765    5.945070425    0.657654534    6.533493592
   74 ARG   N        766    5.751464940    0.560878560    6.589544738
   74 ARG   H        767    5.676185192    0.497739117    6.570892968
   74 ARG   CA       768    5.714549062    0.644598631    6.704598610
   74 ARG   CB       769    5.596670907    0.738343579    6.677585530
   74 ARG   CG       770    5.618636707    0.851433623    6.576900923
   74 ARG   CD       771    5.539150949    0.976413806    6.615206521
   74 ARG   NE       772    5.590669428    1.034986162    6.739794854
   74 ARG   HE       773    5.614015944    0.983764932    6.822447320
   74 ARG   CZ       774    5.614231571    1.166468104    6.750389231
   74 ARG   NH1      775    5.615422083    1.247204447    6.643448065
   74 ARG   HH11     776    5.628125621    1.345177771    6.658914328
   74 ARG   HH12     777    5.633108204    1.209848463    6.552392560
   74 ARG   NH2      778    5.601618000    1.233207690    6.865887525
   74 ARG   HH21     779    5.624486958    1.330521391    6.868235769
   74 ARG   HH22     780    5.578759641    1.190388358    6.953308190
   74 ARG   C        781    5.678777023    0.561780554    6.828187020
   74 ARG   O        782    5.632357664    0.448941044    6.812603284
   75 THR   N        783    5.701562588    0.627058127    6.941804102
   75 THR   H        784    5.731818185    0.722287961    6.946034346
   75 THR   CA       785    5.695232585    0.560992630    7.072981949
   75 THR   CB       786    5.839208231    0.523673267    7.108890954
   75 THR   OG1      787    5.932133984    0.632048987    7.100458949
   75 THR   HG1      788    5.918985970    0.690649760    7.180419363
   75 THR   CG2      789    5.887663817    0.398384032    7.035652248
   75 THR   C        790    5.634504236    0.645568272    7.185090258
   75 THR   O        791    5.627398549    0.767602501    7.171397687
   76 GLN   N        792    5.607276207    0.572485045    7.292836943
   76 GLN   H        793    5.599932428    0.479491826    7.328890250
   76 GLN   CA       794    5.555298334    0.633725764    7.415943359
   76 GLN   CB       795    5.402618627    0.639454800    7.407860689
   76 GLN   CG       796    5.341919325    0.752065107    7.323940698
   76 GLN   CD       797    5.193119402    0.718999979    7.310901595
   76 GLN   OE1      798    5.146618513    0.695369648    7.199515031
   76 GLN   NE2      799    5.119440916    0.763626086    7.412238538
   76 GLN   HE21     800    5.021708405    0.744077900    7.420316887
   76 GLN   HE22     801    5.167898571    0.812234863    7.484959253
   76 GLN   C        802    5.605450196    0.555572794    0.100525777
   76 GLN   O        803    5.533887517    0.464605913    0.142154705
   77 HISA  N        804    5.718788629    0.600798536    0.153454447
   77 HISA  H        805    5.774648831    0.667013112    0.103500747
   77 HISA  CA       806    5.778181194    0.528881077    0.267087599
   77 HISA  CB       807    5.928306240    0.553550181    0.283363910
   77 HISA  CG       808    6.002929421    0.496209878    0.162710673
   77 HISA  ND1      809    6.005841993    0.558684632    0.045328259
   77 HISA  HD1      810    5.974676244    0.648291970    0.013716149
   77 HISA  CD2      811    6.077899041    0.386549180    0.156132512
   77 HISA  HD2      812    6.103986110    0.314460420    0.233625508
   77 HISA  CE1      813    6.078808428    0.480992411   -0.034241927
   77 HISA  HE1      814    6.084873552    0.511787672   -0.138625888
   77 HISA  NE2      815    6.123020041    0.374242853    0.031621452
   77 HISA  C        816    5.708046042    0.569125073    0.396991132
   77 HISA  O        817    5.759456625    0.646827679    0.477302518
   78 PHE   N        818    5.586115337    0.523534255    0.424285820
   78 PHE   H        819    5.537152732    0.463182659    0.361339384
   78 PHE   CA       820    5.515883835    0.530769610    0.553229562
   78 PHE   CB       821    5.376456070    0.468247096    0.545242178
   78 PHE   CG       822    5.289432189    0.551255842    0.450673483
   78 PHE   CD1      823    5.212991202    0.654297298    0.504156531
   78 PHE   HD1      824    5.237165583    0.701216100    0.599516455
   78 PHE   CD2      825    5.277567711    0.503021452    0.320845997
   78 PHE   HD2      826    5.315681893    0.402935532    0.300566893
   78 PHE   CE1      827    5.113744445    0.709396415    0.423954056
   78 PHE   HE1      828    5.051446322    0.787494419    0.467551878
   78 PHE   CE2      829    5.173674566    0.557547139    0.246316712
   78 PHE   HE2      830    5.150559115    0.519832253    0.146683729
   78 PHE   CZ       831    5.093351721    0.659666473    0.295760421
   78 PHE   HZ       832    4.998251669    0.684222600    0.248494142
   78 PHE   C        833    5.588039381    0.473301156    0.675314728
   78 PHE   O        834    5.598890395    0.350796721    0.677887842
   79 ILE   N        835    5.642347623    0.557819824    0.762480539
   79 ILE   H        836    5.654290926    0.652395133    0.732265097
   79 ILE   CA       837    5.692744106    0.519380361    0.895115119
   79 ILE   CB       838    5.801665056    0.612796754    0.948228432
   79 ILE   CG1      839    5.921876803    0.626380041    0.854559469
   79 ILE   CG2      840    5.850791801    0.572234476    1.087347589
   79 ILE   CD       841    6.019704416    0.732787410    0.904767689
   79 ILE   C        842    5.579304554    0.501762863    0.996270812
   79 ILE   O        843    5.477536824    0.570845627    0.996514298
   80 GLY   N        844    5.593749491    0.382027165    1.052319342
   80 GLY   H        845    5.673129188    0.324846312    1.031599349
   80 GLY   CA       846    5.515358759    0.332613694    1.166421600
   80 GLY   C        847    5.617473669    0.301759784    1.276113550
   80 GLY   O        848    5.725166066    0.249213809    1.248332102
   81 GLY   N        849    5.568040455    0.319730169    1.398271675
   81 GLY   H        850    5.469522285    0.336758603    1.396055823
   81 GLY   CA       851    5.635687825    0.295592703    1.526533164
   81 GLY   C        852    5.786710719    0.317403368    1.537741409
   81 GLY   O        853    5.859103888    0.218185589    1.544484399
   82 THR   N        854    5.833154412    0.441972413    1.541869329
   82 THR   H        855    5.774986962    0.523037407    1.535152254
   82 THR   CA       856    5.974418286    0.470471429    1.570881069
   82 THR   CB       857    6.001568217    0.618059016    1.541093725
   82 THR   OG1      858    5.882711768    0.695728952    1.558115474
   82 THR   HG1      859    5.857191137    0.748014292    1.476789528
   82 THR   CG2      860    6.036311683    0.637770680    1.393403390
   82 THR   C        861    6.017765037    0.434401217    1.713101896
   82 THR   O        862    6.018919338    0.515633093    1.805467875
   83 ARG   N        863    6.035117698    0.304110272    1.733411717
   83 ARG   H        864    6.001366783    0.235544620    1.668915736
   83 ARG   CA       865    6.095166012    0.256390844    1.858821487
   83 ARG   CB       866    6.062505416    0.108952998    1.883432278
   83 ARG   CG       867    5.916737726    0.090567958    1.926139612
   83 ARG   CD       868    5.872348668    7.383232747    1.950638207
   83 ARG   NE       869    5.871316622    7.304875849    1.826274144
   83 ARG   HE       870    5.798439715    7.328831946    1.762140136
   83 ARG   CZ       871    5.959101267    7.207139363    1.799885860
   83 ARG   NH1      872    6.057400935    7.167474969    1.881861566
   83 ARG   HH11     873    6.102997339    7.079786919    1.866660239
   83 ARG   HH12     874    6.066990113    7.223337969    1.964247713
   83 ARG   NH2      875    5.947703882    7.145324761    1.681553708
   83 ARG   HH21     876    6.006502267    7.069909927    1.652331886
   83 ARG   HH22     877    5.863270944    7.166296034    1.632255724
   83 ARG   C        878    6.246727437    0.273975732    1.870302317
   83 ARG   O        879    6.322382796    0.222709938    1.787968961
   84 TRP   N        880    6.278685147    0.380810388    1.942788495
   84 TRP   H        881    6.211736345    0.434587975    1.994042762
   84 TRP   CA       882    6.418257121    0.412380434    1.976482828
   84 TRP   CB       883    6.451812567    0.561386357    1.985394386
   84 TRP   CG       884    6.384917551    0.646304634    1.877138646
   84 TRP   CD1      885    6.277906078    0.725038683    1.883286044
   84 TRP   HD1      886    6.220279745    0.735366087    1.975218763
   84 TRP   CD2      887    6.434749668    0.664263980    1.748626296
   84 TRP   NE1      888    6.259829368    0.794252109    1.771158981
   84 TRP   HE1      889    6.187143412    0.862558714    1.764013046
   84 TRP   CE2      890    6.352903044    0.756220389    1.684106871
   84 TRP   CE3      891    6.535778509    0.601168949    1.677003735
   84 TRP   HE3      892    6.615331381    0.548368382    1.729582863
   84 TRP   CZ2      893    6.375802677    0.790601813    1.551394001
   84 TRP   HZ2      894    6.316619248    0.865693505    1.499059875
   84 TRP   CZ3      895    6.563768114    0.644463171    1.547917464
   84 TRP   HZ3      896    6.666494748    0.624099555    1.517700705
   84 TRP   CH2      897    6.482139051    0.735059123    1.481215970
   84 TRP   HH2      898    6.509081830    0.766695084    1.380450762
   84 TRP   C        899    6.479581673    0.342896091    2.098222181
   84 TRP   O        900    6.441076544    0.360577126    2.213706309
   85 GLU   N        901    6.584036071    0.264993434    2.071588631
   85 GLU   H        902    6.597827092    0.225639355    1.980697994
   85 GLU   CA       903    6.658799607    0.196594895    2.178073180
   85 GLU   CB       904    6.660056450    0.043611335    2.176150904
   85 GLU   CG       905    6.531051323   -0.010772438    2.237834135
   85 GLU   CD       906    6.525360087    7.274401893    2.255651668
   85 GLU   OE1      907    6.422463609    7.234984936    2.314663471
   85 GLU   OE2      908    6.611394533    7.204366720    2.198046877
   85 GLU   C        909    6.804100399    0.243969451    2.170978628
   85 GLU   O        910    6.876617877    0.222037786    2.074079838
   86 LYSH  N        911    6.844280986    0.321410883    2.271352819
   86 LYSH  H        912    6.785305498    0.336903906    2.350603273
   86 LYSH  CA       913    6.985963376    0.356566841    2.288693888
   86 LYSH  CB       914    6.983451017    0.469129981    2.392288413
   86 LYSH  CG       915    7.083598660    0.579517834    2.357710331
   86 LYSH  CD       916    7.096426003    0.686539526    2.466309021
   86 LYSH  CE       917    7.193166001    0.798671997    2.427878201
   86 LYSH  NZ       918    7.213205476    0.896904555    2.535404806
   86 LYSH  HZ1      919    7.134605493    0.900777466    2.597110581
   86 LYSH  HZ2      920    7.224488419    0.988336580    2.496505462
   86 LYSH  HZ3      921    7.296019248    0.880258312    2.588929457
   86 LYSH  C        922    7.061327630    0.231824625    2.335264846
   86 LYSH  O        923    7.040687212    0.167576653    2.438103715
   87 VAL   N        924    7.153248551    0.191570286    2.247965943
   87 VAL   H        925    7.168742387    0.242626145    2.163388492
   87 VAL   CA       926    7.240917025    0.077486007    2.278116709
   87 VAL   CB       927    7.242720203   -0.035829652    2.175335753
   87 VAL   CG1      928    7.111700229   -0.113765272    2.188456716
   87 VAL   CG2      929    7.261113544    0.022840542    2.035226208
   87 VAL   C        930    7.381992133    0.112620867    2.325832345
   87 VAL   O        931    7.449951400    0.026495254    2.381470584
   88 SER   N        932    7.428002418    0.232587762    2.291450441
   88 SER   H        933    7.379086124    0.280350942    2.218471135
   88 SER   CA       934    0.114906291    0.302081452    2.329166028
   88 SER   CB       935    0.239520843    0.254719189    2.254099184
   88 SER   OG       936    0.356081465    0.321321916    2.303362879
   88 SER   HG       937    0.423069778    0.274829265    2.245472422
   88 SER   C        938    0.089392178    0.448405347    2.292397177
   88 SER   O        939   -0.014769501    0.493719918    2.245195709
   89 GLU   N        940    0.181193729    0.538420303    2.326465732
   89 GLU   H        941    0.270439511    0.501642298    2.352593747
   89 GLU   CA       942    0.167028210    0.684731274    2.324473867
   89 GLU   CB       943    0.274292895    0.761677584    2.401840997
   89 GLU   CG       944    0.271231619    0.726777868    2.550774018
   89 GLU   CD       945    0.387044831    0.793668369    2.625058535
   89 GLU   OE1      946    0.504043441    0.782015108    2.582638654
   89 GLU   OE2      947    0.352131575    0.855510034    2.727926588
   89 GLU   C        948    0.171643630    0.729231034    2.178153880
   89 GLU   O        949    0.129516081    0.839946496    2.145040221
   90 ASP   N        950    0.264259859    0.668431544    2.104556429
   90 ASP   H        951    0.343257863    0.624504991    2.147327360
   90 ASP   CA       952    0.287095552    0.679758943    1.959787285
   90 ASP   CB       953    0.430169507    0.650336585    1.914252543
   90 ASP   CG       954    0.488600132    0.536754746    1.998474096
   90 ASP   OD1      955    0.544761633    0.571728248    2.104516091
   90 ASP   OD2      956    0.495577931    0.424745731    1.943434846
   90 ASP   C        957    0.188553763    0.602908073    1.871523440
   90 ASP   O        958    0.127683836    0.652384164    1.776786943
   91 GLU   N        959    0.153782540    0.485549476    1.923570529
   91 GLU   H        960    0.211144864    0.449665210    1.997209996
   91 GLU   CA       961    0.057066158    0.396181356    1.858236725
   91 GLU   CB       962    0.142715176    0.269433418    1.854692225
   91 GLU   CG       963    0.081481226    0.159445728    1.767707843
   91 GLU   CD       964    0.139167089    0.017931498    1.774918431
   91 GLU   OE1      965    0.074017134   -0.079319066    1.731066685
   91 GLU   OE2      966    0.254301601    0.004864291    1.821790010
   91 GLU   C        967    7.352350586    0.377423702    1.912745839
   91 GLU   O        968    7.336077132    0.324297016    2.022481375
   92 VAL   N        969    7.251524316    0.425888573    1.840789685
   92 VAL   H        970    7.269239530    0.469070283    1.752349787
   92 VAL   CA       971    7.112402688    0.385206269    1.865315904
   92 VAL   CB       972    7.016992706    0.504764950    1.861768906
   92 VAL   CG1      973    6.865898381    0.484142168    1.874246470
   92 VAL   CG2      974    7.054925738    0.595841590    1.978709690
   92 VAL   C        975    7.053088552    0.291529177    1.759877158
   92 VAL   O        976    7.059331683    0.312416462    1.638823853
   93 ILE   N        977    6.986975304    0.190461284    1.815608822
   93 ILE   H        978    6.949092049    0.190756216    1.908165643
   93 ILE   CA       979    6.912284301    0.097759276    1.729369097
   93 ILE   CB       980    6.918011038    7.385676954    1.763199097
   93 ILE   CG1      981    6.880685179    7.354670080    1.908285470
   93 ILE   CG2      982    7.060569049    7.333412802    1.744384799
   93 ILE   CD       983    6.846932501    7.207915722    1.935362432
   93 ILE   C        984    6.766128636    0.141123131    1.716433020
   93 ILE   O        985    6.702337828    0.158889459    1.820082710
   94 GLY   N        986    6.728987001    0.197169539    1.601683658
   94 GLY   H        987    6.790943683    0.202387172    1.523362203
   94 GLY   CA       988    6.588659996    0.236040051    1.581601105
   94 GLY   C        989    6.515374286    0.122289330    1.510209136
   94 GLY   O        990    6.560634981    0.070824826    1.408078692
   95 TYR   N        991    6.402528175    0.090037814    1.572769437
   95 TYR   H        992    6.373850607    0.138666748    1.655300898
   95 TYR   CA       993    6.307985768    7.429466744    1.516688815
   95 TYR   CB       994    6.234780038    7.356097084    1.629233661
   95 TYR   CG       995    6.328744482    7.267905621    1.711688284
   95 TYR   CD1      996    6.349991712    7.137489960    1.668559431
   95 TYR   HD1      997    6.275626336    7.089742607    1.604772734
   95 TYR   CD2      998    6.391450798    7.318340811    1.825014280
   95 TYR   HD2      999    6.358544434    7.413929544    1.865749602
   95 TYR   CE1     1000    6.432795832    7.051683341    1.739969603
   95 TYR   HE1     1001    6.461675252    6.953364065    1.702815557
   95 TYR   CE2     1002    6.475719298    7.233675158    1.896077257
   95 TYR   HE2     1003    6.528625513    7.276901877    1.981009626
   95 TYR   CZ      1004    6.493875226    7.102439089    1.854036288
   95 TYR   OH      1005    6.568353038    7.021767060    1.934293826
   95 TYR   HH      1006    6.603320342    7.086758585    2.001782443
   95 TYR   C       1007    6.201638838    0.076530780    1.445768831
   95 TYR   O       1008    6.142143210    0.167466144    1.503379361
   96 HISA  N       1009    6.165764889    0.030833403    1.326139519
   96 HISA  H       1010    6.234211506   -0.026795073    1.281483906
   96 HISA  CA      1011    6.053050125    0.087409728    1.250603712
   96 HISA  CB      1012    6.120970540    0.181405663    1.150788182
   96 HISA  CG      1013    6.215597148    0.293426851    1.194463237
   96 HISA  ND1     1014    6.201482270    0.361602993    1.307794575
   96 HISA  HD1     1015    6.128667911    0.343291689    1.373860457
   96 HISA  CD2     1016    6.338580347    0.308530492    1.146129011
   96 HISA  HD2     1017    6.384213756    0.243175183    1.071768899
   96 HISA  CE1     1018    6.317664361    0.422615174    1.329517813
   96 HISA  HE1     1019    6.332237352    0.510241254    1.392687610
   96 HISA  NE2     1020    6.401527469    0.387940821    1.232284817
   96 HISA  C       1021    5.969204625    7.416940972    1.181109226
   96 HISA  O       1022    6.009866006    7.301653506    1.167465546
   97 GLN   N       1023    5.840500187    0.010931628    1.168234539
   97 GLN   H       1024    5.803661671    0.084592274    1.224961449
   97 GLN   CA      1025    5.748474663    7.366868167    1.087192107
   97 GLN   CB      1026    5.635488772    7.319538690    1.178867365
   97 GLN   CG      1027    5.656261818    7.176527103    1.229109248
   97 GLN   CD      1028    5.528104444    7.125957118    1.295649525
   97 GLN   OE1     1029    5.445388314    7.192882078    1.357338654
   97 GLN   NE2     1030    5.508647019    6.994957444    1.283452553
   97 GLN   HE21    1031    5.432929258    6.955604156    1.335579546
   97 GLN   HE22    1032    5.575207622    6.927482222    1.251583361
   97 GLN   C       1033    5.706971414    7.432822562    0.955523042
   97 GLN   O       1034    5.592776674    7.477043008    0.943893722
   98 LEU   N       1035    5.790623360    7.426439334    0.852315522
   98 LEU   H       1036    5.869509094    7.365121287    0.856544905
   98 LEU   CA      1037    5.780360340    0.053112499    0.720222655
   98 LEU   CB      1038    5.919083537    0.063532250    0.656494926
   98 LEU   CG      1039    6.002408733    0.173719769    0.722245695
   98 LEU   CD1     1040    6.153872345    0.159427076    0.706005688
   98 LEU   CD2     1041    5.963869317    0.307473727    0.658748585
   98 LEU   C       1042    5.686205868    7.428890590    0.616307852
   98 LEU   O       1043    5.720939349    7.327614689    0.555746823
   99 ARG   N       1044    5.587596517    0.072074778    0.577156164
   99 ARG   H       1045    5.593443914    0.167555251    0.606316841
   99 ARG   CA      1046    5.496714206    0.035850999    0.467440112
   99 ARG   CB      1047    5.354324744    0.062732340    0.516523741
   99 ARG   CG      1048    5.245335291    0.002614139    0.427526948
   99 ARG   CD      1049    5.108553917    0.039823059    0.485101776
   99 ARG   NE      1050    5.064555730    0.179136141    0.468772763
   99 ARG   HE      1051    5.073548105    0.216563478    0.376477389
   99 ARG   CZ      1052    5.060590346    0.272737149    0.564582094
   99 ARG   NH1     1053    5.092633493    0.237829156    0.689933426
   99 ARG   HH11    1054    5.086680118    0.312961382    0.755665256
   99 ARG   HH12    1055    5.102178955    0.145107993    0.726166850
   99 ARG   NH2     1056    5.030142450    0.400220357    0.536681962
   99 ARG   HH21    1057    5.015771197    0.458483977    0.616675226
   99 ARG   HH22    1058    5.016463963    0.441826086    0.446777250
   99 ARG   C       1059    5.528694286    0.120924682    0.344353698
   99 ARG   O       1060    5.542385411    0.242689720    0.355134130
  100 VAL   N       1061    5.588176366    0.058503557    0.243088352
  100 VAL   H       1062    5.608223932   -0.039474561    0.243585303
  100 VAL   CA      1063    5.630046857    0.132100564    0.122911854
  100 VAL   CB      1064    5.778990814    0.111983869    0.094257621
  100 VAL   CG1     1065    5.829158580    0.205974369   -0.015563845
  100 VAL   CG2     1066    5.858845449    0.121940406    0.224389341
  100 VAL   C       1067    5.544596469    0.079157394    0.007554169
  100 VAL   O       1068    5.549675613   -0.038618168   -0.027562251
  101 PRO   N       1069    5.451025250    0.159006633    7.393999198
  101 PRO   CA      1070    5.397391619    0.145158370    7.257823605
  101 PRO   CB      1071    5.289639655    0.253149139    7.246011794
  101 PRO   CG      1072    5.236100795    0.252583227    7.389333058
  101 PRO   CD      1073    5.355289718    0.227615445    7.481963431
  101 PRO   C       1074    5.505776741    0.164822766    7.151627995
  101 PRO   O       1075    5.594419088    0.249088991    7.164700703
  102 HISA  N       1076    5.497128788    0.090210185    7.041857103
  102 HISA  H       1077    5.414423715    0.035630700    7.028352733
  102 HISA  CA      1078    5.583174883    0.102999332    6.923354762
  102 HISA  CB      1079    5.680991926   -0.014005074    6.910997178
  102 HISA  CG      1080    5.775404771    7.404866796    7.030024721
  102 HISA  ND1     1081    5.760183543    7.318145963    7.129716573
  102 HISA  HD1     1082    5.686038322    7.253493315    7.147678585
  102 HISA  CD2     1083    5.890792141    7.466098624    7.055078386
  102 HISA  HD2     1084    5.931593771    7.538500362    6.984549389
  102 HISA  CE1     1085    5.854862451    7.330380929    7.222315077
  102 HISA  HE1     1086    5.854847918    7.295954543    7.325736293
  102 HISA  NE2     1087    5.937069148    7.421843699    7.171659174
  102 HISA  C       1088    5.507816547    0.106013608    6.790229247
  102 HISA  O       1089    5.448393212    0.004865782    6.753216879
  103 GLN   N       1090    5.488020023    0.227473633    6.739761346
  103 GLN   H       1091    5.529499459    0.313166251    6.770392098
  103 GLN   CA      1092    5.419999555    0.244059947    6.610494188
  103 GLN   CB      1093    5.310644401    0.351026610    6.607368917
  103 GLN   CG      1094    5.191098175    0.328805620    6.700220970
  103 GLN   CD      1095    5.193318337    0.429484340    6.815403508
  103 GLN   OE1     1096    5.193144609    0.387390718    6.930977098
  103 GLN   NE2     1097    5.207669121    0.557733361    6.783262729
  103 GLN   HE21    1098    5.231874450    0.615210081    6.861426275
  103 GLN   HE22    1099    5.206141873    0.589965763    6.688618736
  103 GLN   C       1100    5.505749977    0.270358061    6.486528125
  103 GLN   O       1101    5.569448530    0.375428584    6.480720328
  104 ARG   N       1102    5.498937446    0.172319622    6.396901727
  104 ARG   H       1103    5.432240683    0.100015252    6.414946071
  104 ARG   CA      1104    5.556727483    0.177051853    6.261812035
  104 ARG   CB      1105    5.590065525    0.039369968    6.204006173
  104 ARG   CG      1106    5.731109576   -0.012630610    6.232573238
  104 ARG   CD      1107    5.834216028    0.020730487    6.124582166
  104 ARG   NE      1108    5.972965293   -0.015515127    6.156870639
  104 ARG   HE      1109    5.998582659   -0.111587850    6.167476692
  104 ARG   CZ      1110    6.076719355    0.066533846    6.178300719
  104 ARG   NH1     1111    6.067687014    0.199996092    6.170563839
  104 ARG   HH11    1112    6.151088066    0.254281731    6.180364869
  104 ARG   HH12    1113    5.978298947    0.243288634    6.158975134
  104 ARG   NH2     1114    6.170813946    0.024803902    6.264089704
  104 ARG   HH21    1115    6.237140199    0.092156961    6.296701276
  104 ARG   HH22    1116    6.178079849   -0.073626112    6.280151787
  104 ARG   C       1117    5.461111189    0.248672220    6.166205428
  104 ARG   O       1118    5.350230268    0.196139895    6.157482049
  105 TYR   N       1119    5.491508934    0.362267686    6.104066616
  105 TYR   H       1120    5.583248080    0.402077087    6.104336260
  105 TYR   CA      1121    5.400186686    0.430489770    6.011241532
  105 TYR   CB      1122    5.392695867    0.581455806    6.034979921
  105 TYR   CG      1123    5.332783261    0.635870802    6.164804342
  105 TYR   CD1     1124    5.404083991    0.621806153    6.283293133
  105 TYR   HD1     1125    5.491881981    0.558490208    6.296024790
  105 TYR   CD2     1126    5.207778750    0.696653738    6.164251411
  105 TYR   HD2     1127    5.161106480    0.725345500    6.070013418
  105 TYR   CE1     1128    5.351008986    0.656686901    6.406926089
  105 TYR   HE1     1129    5.398623592    0.620481006    6.498047474
  105 TYR   CE2     1130    5.157355098    0.736507615    6.287512209
  105 TYR   HE2     1131    5.063700119    0.792231063    6.289968904
  105 TYR   CZ      1132    5.221092862    0.706148472    6.407249513
  105 TYR   OH      1133    5.149980451    0.695093673    6.522658531
  105 TYR   HH      1134    5.054247249    0.719780721    6.507631330
  105 TYR   C       1135    5.437420486    0.419959471    5.863202148
  105 TYR   O       1136    5.542082249    0.371983693    5.819906982
  106 LYSH  N       1137    5.327458334    0.429773892    5.789024025
  106 LYSH  H       1138    5.237989127    0.433247700    5.833553350
  106 LYSH  CA      1139    5.317403177    0.414215824    5.643192043
  106 LYSH  CB      1140    5.179551215    0.356258813    5.610881579
  106 LYSH  CG      1141    5.179426744    0.271743464    5.483356927
  106 LYSH  CD      1142    5.034807409    0.248851009    5.439018861
  106 LYSH  CE      1143    5.027909475    0.172601440    5.306551258
  106 LYSH  NZ      1144    4.893125739    0.181723570    5.248596206
  106 LYSH  HZ1     1145    4.825490692    0.160236691    5.319051788
  106 LYSH  HZ2     1146    4.885334558    0.110537793    5.178796585
  106 LYSH  HZ3     1147    4.878603423    0.272882430    5.210152498
  106 LYSH  C       1148    5.359907617    0.540941226    5.568708679
  106 LYSH  O       1149    5.454932773    0.527044947    5.491848598
  107 ASP   N       1150    5.292363440    0.651557724    5.598578330
  107 ASP   H       1151    5.226179417    0.657154516    5.673344482
  107 ASP   CA      1152    5.336906407    0.780849297    5.544629584
  107 ASP   CB      1153    5.220744465    0.871450089    5.503304961
  107 ASP   CG      1154    5.112124836    0.892524081    5.608971233
  107 ASP   OD1     1155    5.025032707    0.805710859    5.631412016
  107 ASP   OD2     1156    5.116592556    1.000886472    5.671098066
  107 ASP   C       1157    5.438414027    0.857905889    5.629314702
  107 ASP   O       1158    5.437669423    0.854471854    5.752273399
  108 THR   N       1159    5.520732897    0.929968568    5.553675672
  108 THR   H       1160    5.534094505    0.906787113    5.457321160
  108 THR   CA      1161    5.608797351    1.032321601    5.611812971
  108 THR   CB      1162    5.720802910    1.074474913    5.516464172
  108 THR   OG1     1163    5.665960893    1.121748846    5.393132047
  108 THR   HG1     1164    5.731507234    1.195395866    5.376389141
  108 THR   CG2     1165    5.836326137    0.974216954    5.512738160
  108 THR   C       1166    5.553255165    1.153954072    5.686199191
  108 THR   O       1167    5.609137033    1.209070643    5.780908848
  109 THR   N       1168    5.423204356    1.176902757    5.670362665
  109 THR   H       1169    5.380537558    1.146359518    5.585224214
  109 THR   CA      1170    5.347071892    1.277900477    5.745279515
  109 THR   CB      1171    5.234977544    1.341229079    5.662591195
  109 THR   OG1     1172    5.158372913    1.245217110    5.589376801
  109 THR   HG1     1173    5.136765809    1.168963297    5.650357159
  109 THR   CG2     1174    5.307187369    1.441177787    5.571991689
  109 THR   C       1175    5.290697173    1.228174641    5.878555481
  109 THR   O       1176    5.236783032    1.299958014    5.962636223
  110 MET   N       1177    5.315441520    1.100328611    5.905681134
  110 MET   H       1178    5.355892158    1.038183461    5.838572611
  110 MET   CA      1179    5.270158878    1.016961473    6.017983318
  110 MET   CB      1180    5.334235738    1.060557422    6.149909609
  110 MET   CG      1181    5.479030654    1.011494828    6.143864792
  110 MET   SD      1182    5.595843262    1.120877836    6.232619173
  110 MET   CE      1183    5.564643718    1.267393627    6.136473221
  110 MET   C       1184    5.118641202    1.014783172    6.039203984
  110 MET   O       1185    5.066471247    1.042934292    6.146976747
  111 LYSH  N       1186    5.043009022    0.975652180    5.937052005
  111 LYSH  H       1187    5.060680904    0.985477403    5.839118536
  111 LYSH  CA      1188    4.903124234    0.933306865    5.952721800
  111 LYSH  CB      1189    4.813540822    0.980719167    5.838113999
  111 LYSH  CG      1190    4.799525877    1.133041303    5.835446196
  111 LYSH  CD      1191    4.726848490    1.165196580    5.704697292
  111 LYSH  CE      1192    4.709561719    1.311735855    5.664241722
  111 LYSH  NZ      1193    4.618632496    1.322428581    5.549222040
  111 LYSH  HZ1     1194    4.526741692    1.347557910    5.579637765
  111 LYSH  HZ2     1195    4.614381347    1.246064730    5.484796275
  111 LYSH  HZ3     1196    4.657072631    1.396342840    5.493912515
  111 LYSH  C       1197    4.874662657    0.785310095    5.979049868
  111 LYSH  O       1198    4.858565934    0.744849836    6.094078348
  112 GLU   N       1199    4.881663210    0.702341905    5.875345259
  112 GLU   H       1200    4.904870458    0.750595310    5.790887358
  112 GLU   CA      1201    4.850284612    0.560282630    5.896387398
  112 GLU   CB      1202    4.795004603    0.501251935    5.766507677
  112 GLU   CG      1203    4.669776168    0.566956186    5.708141860
  112 GLU   CD      1204    4.636816003    0.504302474    5.572504902
  112 GLU   OE1     1205    4.705515685    0.541208829    5.474828108
  112 GLU   OE2     1206    4.551144680    0.413400676    5.567872768
  112 GLU   C       1207    4.968033513    0.471567884    5.937248243
  112 GLU   O       1208    5.076308084    0.484513638    5.880343208
  113 VAL   N       1209    4.926088600    0.366382237    6.006980822
  113 VAL   H       1210    4.834151345    0.338024068    5.979714367
  113 VAL   CA      1211    5.017449972    0.270383307    6.070604221
  113 VAL   CB      1212    4.953328496    0.245801640    6.207328117
  113 VAL   CG1     1213    5.012864835    0.133172311    6.292063899
  113 VAL   CG2     1214    4.964946124    0.373628666    6.290613479
  113 VAL   C       1215    5.026241243    0.142676854    5.986813545
  113 VAL   O       1216    4.941749720    0.115148819    5.901758045
  114 THR   N       1217    5.138962928    0.073211113    5.999415930
  114 THR   H       1218    5.218576157    0.117337824    6.040837130
  114 THR   CA      1219    5.159166324    7.376614300    5.941554847
  114 THR   CB      1220    5.289185996    7.365429657    5.861673165
  114 THR   OG1     1221    5.400276083    7.418743471    5.934238667
  114 THR   HG1     1222    5.475528136    7.423574507    5.868558346
  114 THR   CG2     1223    5.270877792    7.430923607    5.724623558
  114 THR   C       1224    5.148938823    7.277935723    6.058045364
  114 THR   O       1225    5.038621777    7.226628049    6.076156264
  115 MET   N       1226    5.251004647    7.281441661    6.143247833
  115 MET   H       1227    5.324736167    7.348980842    6.141514452
  115 MET   CA      1228    5.263496458    7.199994624    6.264996975
  115 MET   CB      1229    5.390243965    7.115340582    6.251655045
  115 MET   CG      1230    5.394623285    7.018965591    6.132898813
  115 MET   SD      1231    5.559113424    6.962144402    6.076284830
  115 MET   CE      1232    5.631165414    7.119116925    6.033292453
  115 MET   C       1233    5.257323503    7.275630507    6.397855538
  115 MET   O       1234    5.304652836    7.387908317    6.414747819
  116 LYSH  N       1235    5.200529893    7.209371504    6.498234074
  116 LYSH  H       1236    5.147890784    7.126228412    6.480404586
  116 LYSH  CA      1237    5.219208124    7.241928015    6.640367989
  116 LYSH  CB      1238    5.073741514    7.254546567    6.686078837
  116 LYSH  CG      1239    4.988477086    7.359808411    6.614920505
  116 LYSH  CD      1240    4.853401084    7.386283276    6.681711188
  116 LYSH  CE      1241    4.785664205    0.064463938    6.607212631
  116 LYSH  NZ      1242    4.639063348    0.053824758    6.608578184
  116 LYSH  HZ1     1243    4.614433703    0.025046434    6.701126005
  116 LYSH  HZ2     1244    4.608111544   -0.016146036    6.544188545
  116 LYSH  HZ3     1245    4.598232352    0.142430465    6.586624510
  116 LYSH  C       1246    5.293162344    7.130568078    6.714807800
  116 LYSH  O       1247    5.308615772    7.022717715    6.657723224
  117 GLY   N       1248    5.356509555    7.162744234    6.827235947
  117 GLY   H       1249    5.340358290    7.252454861    6.868348888
  117 GLY   CA      1250    5.409941123    7.055223004    6.912044857
  117 GLY   C       1251    5.439157640    7.105407962    7.053593103
  117 GLY   O       1252    5.556101781    7.128128002    7.084203978
  118 HISB  N       1253    5.340059574    7.099806928    7.142107631
  118 HISB  H       1254    5.259973904    7.084924565    7.084108320
  118 HISB  CA      1255    5.357642006    7.152628355    7.278151985
  118 HISB  CB      1256    5.223441102    7.169979091    7.349565039
  118 HISB  CG      1257    5.124324578    7.254805906    7.269619677
  118 HISB  ND1     1258    5.059964280    7.222329083    7.157851198
  118 HISB  CD2     1259    5.072485265    7.369806450    7.311803971
  118 HISB  HD2     1260    5.084996767    7.421135623    7.407155424
  118 HISB  CE1     1261    4.974588828    7.318901515    7.125068857
  118 HISB  HE1     1262    4.922121045    7.337574581    7.031374860
  118 HISB  NE2     1263    4.984861367    7.410890715    7.220571736
  118 HISB  HE2     1264    4.923093518    7.487775508    7.237138033
  118 HISB  C       1265    5.441876372    7.051135819    7.355678698
  118 HISB  O       1266    5.425238719    6.930643014    7.337407676
  119 ALA   N       1267    5.550061821    7.100087871    7.415574843
  119 ALA   H       1268    5.567111995    7.197424234    7.400269548
  119 ALA   CA      1269    5.631528534    7.017234426    0.068600650
  119 ALA   CB      1270    5.774036131    7.032121898    0.014901542
  119 ALA   C       1271    5.622828509    7.068015123    0.212679617
  119 ALA   O       1272    5.635811542    7.188340497    0.234676998
  120 HISB  N       1273    5.585710826    6.981568196    0.306692336
  120 HISB  H       1274    5.592747920    6.882688061    0.293489136
  120 HISB  CA      1275    5.560348559    7.028063953    0.443823919
  120 HISB  CB      1276    5.429459087    6.971351870    0.499189207
  120 HISB  CG      1277    5.312097406    7.014538571    0.411039391
  120 HISB  ND1     1278    5.217121966    7.103745140    0.437747954
  120 HISB  CD2     1279    5.285405659    6.966732660    0.289826345
  120 HISB  HD2     1280    5.328734707    6.881856678    0.236913345
  120 HISB  CE1     1281    5.125681870    7.103214057    0.341167569
  120 HISB  HE1     1282    5.051981092    7.179516308    0.316121777
  120 HISB  NE2     1283    5.168382531    7.016027040    0.250270546
  120 HISB  HE2     1284    5.117489476    6.978335020    0.172891135
  120 HISB  C       1285    5.679736861    6.974965233    0.523411974
  120 HISB  O       1286    5.695867233    6.853187779    0.529800761
  121 SER   N       1287    5.751127073    7.060716732    0.595795003
  121 SER   H       1288    5.729891388    7.158351193    0.600010379
  121 SER   CA      1289    5.877998071    7.012857789    0.652573269
  121 SER   CB      1290    5.989636075    7.065972845    0.562442475
  121 SER   OG      1291    6.118378800    7.010480450    0.590686881
  121 SER   HG      1292    6.181181158    7.087605950    0.580312439
  121 SER   C       1293    5.910754033    7.054531415    0.796098879
  121 SER   O       1294    5.890957261    7.167671938    0.840113541
  122 ALA   N       1295    5.955344690    6.954534425    0.871626968
  122 ALA   H       1296    5.952792664    6.863680127    0.829924587
  122 ALA   CA      1297    6.006218147    6.974158245    1.008152986
  122 ALA   CB      1298    5.973067620    6.848957056    1.089602830
  122 ALA   C       1299    6.154256495    7.011784503    1.016955647
  122 ALA   O       1300    6.242568236    6.926609852    1.025785270
  123 ASN   N       1301    6.179098496    7.138760778    0.986109988
  123 ASN   H       1302    6.099720122    7.199559326    0.987757675
  123 ASN   CA      1303    6.312997575    7.196746300    0.968175976
  123 ASN   CB      1304    6.292628955    7.319344927    0.878920316
  123 ASN   CG      1305    6.295335194    7.296815643    0.727622076
  123 ASN   OD1     1306    6.199003082    7.252275300    0.665449405
  123 ASN   ND2     1307    6.396473194    7.354114469    0.663017750
  123 ASN   HD21    1308    6.400418038    7.335784049    0.564790756
  123 ASN   HD22    1309    6.458718025    7.418901763    0.706949141
  123 ASN   C       1310    6.396076294    7.229837025    1.092332322
  123 ASN   O       1311    6.349690001    7.312987838    1.170208963
  124 LEU   N       1312    6.516705475    7.174759611    1.102543290
  124 LEU   H       1313    6.528288565    7.089364229    1.051806096
  124 LEU   CA      1314    6.613534372    7.208797990    1.207787098
  124 LEU   CB      1315    6.676553536    7.078813904    1.258249746
  124 LEU   CG      1316    6.773449259    7.079600624    1.376674530
  124 LEU   CD1     1317    6.702279433    7.114348171    1.507592136
  124 LEU   CD2     1318    6.835250445    6.940132283    1.388440661
  124 LEU   C       1319    6.721551412    7.300351220    1.149797658
  124 LEU   O       1320    6.782568266    7.269880157    1.047437432
  125 HISA  N       1321    6.723485969    7.421523971    1.204584246
  125 HISA  H       1322    6.674455521    7.444116471    1.288757359
  125 HISA  CA      1323    6.814568555    0.086648330    1.150932163
  125 HISA  CB      1324    6.742559019    0.209878781    1.095812954
  125 HISA  CG      1325    6.673812107    0.196611359    0.959761099
  125 HISA  ND1     1326    6.652544381    0.298375363    0.876806137
  125 HISA  HD1     1327    6.673354397    0.394574506    0.894528977
  125 HISA  CD2     1328    6.625940238    0.088367469    0.899092086
  125 HISA  HD2     1329    6.628430963   -0.011385135    0.942980496
  125 HISA  CE1     1330    6.592145802    0.251955035    0.767778296
  125 HISA  HE1     1331    6.575456587    0.312492152    0.678683674
  125 HISA  NE2     1332    6.583409285    0.119556816    0.776992785
  125 HISA  C       1333    6.920263922    0.134141634    1.250830750
  125 HISA  O       1334    6.895565740    0.166861866    1.366799220
  126 TRP   N       1335    7.045138312    0.107336825    1.213721809
  126 TRP   H       1336    7.015181841    0.085430122    1.120855704
  126 TRP   CA      1337    7.160329203    0.141667428    1.298355483
  126 TRP   CB      1338    7.274744542    0.042773689    1.275071770
  126 TRP   CG      1339    7.239847274    7.331747309    1.291724839
  126 TRP   CD1     1340    7.208480268    7.278654486    1.409568475
  126 TRP   HD1     1341    7.221367198    7.334857270    1.502068735
  126 TRP   CD2     1342    7.222351523    7.227326648    1.201661384
  126 TRP   NE1     1343    7.170192120    7.151433812    1.403305431
  126 TRP   HE1     1344    7.145587892    7.095170861    1.482238447
  126 TRP   CE2     1345    7.180322942    7.117117858    1.275203525
  126 TRP   CE3     1346    7.257200450    7.216480823    1.067523950
  126 TRP   HE3     1347    7.307588386    7.294134085    1.009976783
  126 TRP   CZ2     1348    7.169396984    6.993503079    1.212593069
  126 TRP   HZ2     1349    7.133587842    6.902805538    1.261286366
  126 TRP   CZ3     1350    7.237298018    7.094148325    1.004624469
  126 TRP   HZ3     1351    7.241524229    7.087439865    0.895912646
  126 TRP   CH2     1352    7.195765739    6.982694457    1.076545047
  126 TRP   HH2     1353    7.197143198    6.884631370    1.028985024
  126 TRP   C       1354    7.205984279    0.285422864    1.272608429
  126 TRP   O       1355    7.246074764    0.312993240    1.159633998
  127 TYR   N       1356    7.182506649    0.372065179    1.370751943
  127 TYR   H       1357    7.139634636    0.340214549    1.455304352
  127 TYR   CA      1358    7.221466330    0.513673147    1.364542910
  127 TYR   CB      1359    7.105320981    0.602642182    1.409331765
  127 TYR   CG      1360    6.968031143    0.582362940    1.344947846
  127 TYR   CD1     1361    6.929851305    0.674107957    1.247762113
  127 TYR   HD1     1362    6.986838247    0.764769346    1.227412048
  127 TYR   CD2     1363    6.885144556    0.480114220    1.389585989
  127 TYR   HD2     1364    6.912177357    0.410474697    1.468952533
  127 TYR   CE1     1365    6.799571873    0.671274685    1.199396947
  127 TYR   HE1     1366    6.774441423    0.746757013    1.124897529
  127 TYR   CE2     1367    6.755171639    0.477675851    1.340391828
  127 TYR   HE2     1368    6.679698687    0.415650007    1.388742135
  127 TYR   CZ      1369    6.715885330    0.569548306    1.243776088
  127 TYR   OH      1370    6.612640512    0.533735877    1.162824656
  127 TYR   HH      1371    6.557498018    0.458877292    1.199618520
  127 TYR   C       1372    7.341486954    0.540731259    1.455505782
  127 TYR   O       1373    7.339324823    0.499154124    1.571246116
  128 LYSH  N       1374    7.417090209    0.639747258    1.408943810
  128 LYSH  H       1375    7.401838904    0.678231714    1.317920867
  128 LYSH  CA      1376    0.108437766    0.670768267    1.473517403
  128 LYSH  CB      1377    0.216721880    0.596762567    1.394719180
  128 LYSH  CG      1378    0.334538772    0.553373208    1.482159376
  128 LYSH  CD      1379    0.437948987    0.473444890    1.402613467
  128 LYSH  CE      1380    0.519351326    0.385939932    1.498142446
  128 LYSH  NZ      1381    0.579224607    0.273019661    1.425514033
  128 LYSH  HZ1     1382    0.646832003    0.229537491    1.485002157
  128 LYSH  HZ2     1383    0.624439617    0.302558119    1.341352054
  128 LYSH  HZ3     1384    0.509636651    0.206994156    1.397260652
  128 LYSH  C       1385    0.141179311    0.820054152    1.480656069
  128 LYSH  O       1386    0.153401529    0.876370890    1.371983753
  129 LYSH  N       1387    0.153047837    0.868521104    1.603934456
  129 LYSH  H       1388    0.148466622    0.810074685    1.684942104
  129 LYSH  CA      1389    0.192559286    1.007060674    1.633162722
  129 LYSH  CB      1390    0.173293938    1.027038632    1.783628223
  129 LYSH  CG      1391    0.199537356    1.171728246    1.825872080
  129 LYSH  CD      1392    0.161086457    1.192260331    1.972532253
  129 LYSH  CE      1393    0.199043325    1.334375875    2.014613821
  129 LYSH  NZ      1394    0.152965563    1.371386308    2.149224936
  129 LYSH  HZ1     1395    0.200293396    1.453977909    2.179865918
  129 LYSH  HZ2     1396    0.168373004    1.297673670    2.215021306
  129 LYSH  HZ3     1397    0.055248564    1.392480480    2.151876731
  129 LYSH  C       1398    0.338225772    1.023344580    1.589317464
  129 LYSH  O       1399    0.430814351    0.961485227    1.641553652
  130 ILE   N       1400    0.344649249    1.099624802    1.480555610
  130 ILE   H       1401    0.264837436    1.139391293    1.435291881
  130 ILE   CA      1402    0.474391082    1.145414670    1.428815663
  130 ILE   CB      1403    0.503263189    1.076175858    1.295462835
  130 ILE   CG1     1404    0.481473749    0.925406634    1.309586577
  130 ILE   CG2     1405    0.645832229    1.096516283    1.243829900
  130 ILE   CD      1406    0.473361313    0.841129392    1.182147258
  130 ILE   C       1407    0.477918591    1.297003110    1.408376830
  130 ILE   O       1408    0.406716425    1.353792408    1.325713312
  131 ASP   N       1409    0.561795828    1.353237053    1.494923219
  131 ASP   H       1410    0.626617547    1.297532043    1.546847104
  131 ASP   CA      1411    0.572063992    1.498929217    1.511677942
  131 ASP   CB      1412    0.651649807    1.564884704    1.398877974
  131 ASP   CG      1413    0.798310423    1.521791648    1.405076072
  131 ASP   OD1     1414    0.870066989    1.518052208    1.302798135
  131 ASP   OD2     1415    0.846223753    1.484741891    1.514423188
  131 ASP   C       1416    0.443029404    1.569913781    1.553179920
  131 ASP   O       1417    0.400494990    1.659613634    1.480558172
  132 GLY   N       1418    0.377199863    1.505241670    1.648973571
  132 GLY   H       1419    0.426863078    1.445166856    1.711620887
  132 GLY   CA      1420    0.247965546    1.553630215    1.699651678
  132 GLY   C       1421    0.123357269    1.514752571    1.619835944
  132 GLY   O       1422    0.009987044    1.503889516    1.666263621
  133 VAL   N       1423    0.141135608    1.492213347    1.489962420
  133 VAL   H       1424    0.235174309    1.485578371    1.456591450
  133 VAL   CA      1425    0.029317359    1.453720990    1.402661029
  133 VAL   CB      1426    0.049789667    1.494106738    1.256527945
  133 VAL   CG1     1427   -0.080740643    1.479672483    1.178034832
  133 VAL   CG2     1428    0.106202886    1.635433329    1.240548706
  133 VAL   C       1429    0.014112977    1.301518572    1.405814836
  133 VAL   O       1430    0.111411987    1.226698417    1.413721006
  134 TRP   N       1431    7.330051578    1.266688810    1.448425251
  134 TRP   H       1432    7.265707337    1.336648840    1.479482565
  134 TRP   CA      1433    7.273169555    1.132233016    1.431191487
  134 TRP   CB      1434    7.137811278    1.133852636    1.502483062
  134 TRP   CG      1435    7.173077673    1.142365033    1.651120422
  134 TRP   CD1     1436    7.177979755    1.256706132    1.718861138
  134 TRP   HD1     1437    7.146279551    1.354830642    1.683560334
  134 TRP   CD2     1438    7.201574257    1.039283724    1.739900784
  134 TRP   NE1     1439    7.209197835    1.231250579    1.845611313
  134 TRP   HE1     1440    7.230029655    1.297708894    1.917381021
  134 TRP   CE2     1441    7.224322643    1.100227019    1.862735909
  134 TRP   CE3     1442    7.229513752    0.904493488    1.720682483
  134 TRP   HE3     1443    7.203113233    0.855165891    1.627146514
  134 TRP   CZ2     1444    7.269091714    1.018157813    1.965610478
  134 TRP   HZ2     1445    7.277075390    1.066101775    2.063184556
  134 TRP   CZ3     1446    7.285254496    0.828866595    1.823108134
  134 TRP   HZ3     1447    7.282634505    0.720231476    1.814579073
  134 TRP   CH2     1448    7.302510737    0.884193285    1.949452310
  134 TRP   HH2     1449    7.309913707    0.817107166    2.035043048
  134 TRP   C       1450    7.255227501    1.083322763    1.287333522
  134 TRP   O       1451    7.170366524    1.135084093    1.214871162
  135 LYSH  N       1452    7.357965432    1.014104755    1.238918514
  135 LYSH  H       1453    7.438167638    0.999394740    1.296815303
  135 LYSH  CA      1454    7.377015536    0.967354331    1.100860286
  135 LYSH  CB      1455    7.514999887    1.012771328    1.052802498
  135 LYSH  CG      1456    0.090077262    1.162566513    1.024091346
  135 LYSH  CD      1457    0.215778003    1.208246726    0.949766966
  135 LYSH  CE      1458    0.193251032    1.345667143    0.886383935
  135 LYSH  NZ      1459    0.318845857    1.398157453    0.830892163
  135 LYSH  HZ1     1460    0.299136368    1.487451143    0.790415889
  135 LYSH  HZ2     1461    0.346862214    1.338756585    0.755481785
  135 LYSH  HZ3     1462    0.391500970    1.410575615    0.898467046
  135 LYSH  C       1463    7.358924501    0.817230687    1.077477855
  135 LYSH  O       1464    7.419218775    0.731282831    1.141560442
  136 PHE   N       1465    7.309152842    0.792962594    0.956538610
  136 PHE   H       1466    7.322117805    0.866216202    0.889705008
  136 PHE   CA      1467    7.272862768    0.658966305    0.908193489
  136 PHE   CB      1468    7.196494288    0.695384643    0.780708178
  136 PHE   CG      1469    7.143114089    0.577029728    0.699743320
  136 PHE   CD1     1470    7.223966691    0.518002207    0.603314347
  136 PHE   HD1     1471    7.327012544    0.553514788    0.601751736
  136 PHE   CD2     1472    7.017037872    0.524360883    0.725255851
  136 PHE   HD2     1473    6.965555337    0.550384480    0.817731170
  136 PHE   CE1     1474    7.177506961    0.407142768    0.533516212
  136 PHE   HE1     1475    7.238365948    0.353619292    0.460629001
  136 PHE   CE2     1476    6.969464881    0.413472961    0.656249466
  136 PHE   HE2     1477    6.862988420    0.390242228    0.654413204
  136 PHE   CZ      1478    7.049830589    0.357721797    0.557492908
  136 PHE   HZ      1479    7.017902001    0.260600272    0.519689481
  136 PHE   C       1480    7.395767145    0.569479028    0.890901056
  136 PHE   O       1481    7.468925143    0.582565539    0.792886708
  137 ALA   N       1482    7.407031958    0.465246611    0.972741706
  137 ALA   H       1483    7.347141094    0.451086050    1.051566807
  137 ALA   CA      1484    0.083430318    0.371709021    0.972377098
  137 ALA   CB      1485    0.141661186    0.347485317    1.111774452
  137 ALA   C       1486    0.055779730    0.235641737    0.908077929
  137 ALA   O       1487    0.144224822    0.150228670    0.904472012
  138 GLY   N       1488    7.363621605    0.205948919    0.896985973
  138 GLY   H       1489    7.291047687    0.249133012    0.950542158
  138 GLY   CA      1490    7.310300105    0.096781184    0.814205254
  138 GLY   C       1491    7.169866043    0.041217934    0.838763991
  138 GLY   O       1492    7.090077170    0.102443159    0.909585958
  139 LEU   N       1493    7.135713113    7.374306349    0.763116274
  139 LEU   H       1494    7.170463998    7.318329810    0.687878110
  139 LEU   CA      1495    7.004256778    7.310578465    0.779588575
  139 LEU   CB      1496    6.897477525    7.384912324    0.699071473
  139 LEU   CG      1497    6.924325624    7.395078328    0.548778803
  139 LEU   CD1     1498    6.955800013    7.261142825    0.481863803
  139 LEU   CD2     1499    6.800834661    7.447904314    0.475499247
  139 LEU   C       1500    6.997468148    7.157877464    0.772665806
  139 LEU   O       1501    7.078040389    7.090898154    0.708228168
  140 LYSH  N       1502    6.886916457    7.105685950    0.825045649
  140 LYSH  H       1503    6.831996420    7.172363054    0.875424789
  140 LYSH  CA      1504    6.828654812    6.970756381    0.828609061
  140 LYSH  CB      1505    6.870420428    6.904009610    0.959794984
  140 LYSH  CG      1506    6.840424433    6.755138434    0.978520189
  140 LYSH  CD      1507    6.908488164    6.694471748    1.101386288
  140 LYSH  CE      1508    6.881242858    6.543996118    1.096485003
  140 LYSH  NZ      1509    6.960813164    6.466374040    1.192666784
  140 LYSH  HZ1     1510    6.939242869    6.368821780    1.188591151
  140 LYSH  HZ2     1511    6.946991194    6.505642983    1.283589378
  140 LYSH  HZ3     1512    7.057572942    6.477394920    1.169946964
  140 LYSH  C       1513    6.678203682    6.971295314    0.800717174
  140 LYSH  O       1514    6.599280025    6.994495283    0.892170278
  141 PRO   N       1515    6.643803595    6.962670347    0.672527776
  141 PRO   CA      1516    6.502140020    6.947182234    0.636446354
  141 PRO   CB      1517    6.491260714    6.994696982    0.491406501
  141 PRO   CG      1518    6.634044593    6.998202778    0.436532129
  141 PRO   CD      1519    6.720209633    7.020430194    0.561002875
  141 PRO   C       1520    6.446796283    6.804978384    0.647696978
  141 PRO   O       1521    6.516129950    6.711455930    0.607989261
  142 ASP   N       1522    6.323089424    6.796421499    0.695798551
  142 ASP   H       1523    6.250996995    6.857013386    0.729453673
  142 ASP   CA      1524    6.253745251    6.668728306    0.718048491
  142 ASP   CB      1525    6.244451123    6.648412690    0.869422303
  142 ASP   CG      1526    6.181414030    6.516694111    0.915141761
  142 ASP   OD1     1527    6.228351382    6.418577307    0.853524613
  142 ASP   OD2     1528    6.100024301    6.511897758    1.009893386
  142 ASP   C       1529    6.114121617    6.675438749    0.655813430
  142 ASP   O       1530    6.015294600    6.712657040    0.718888760
  143 ILE   N       1531    6.107209131    6.653538468    0.524805672
  143 ILE   H       1532    6.187789198    6.645011468    0.466189975
  143 ILE   CA      1533    5.983734883    6.643362923    0.445686812
  143 ILE   CB      1534    6.010284587    6.627768630    0.295803031
  143 ILE   CG1     1535    6.073429252    6.749547540    0.228019631
  143 ILE   CG2     1536    5.883212410    6.590341857    0.219244930
  143 ILE   CD      1537    6.114849290    6.727008450    0.082462660
  143 ILE   C       1538    5.882441595    6.543164244    0.501464580
  143 ILE   O       1539    5.929321538    6.429480665    0.504198196
  144 ARG   N       1540    5.771305164    6.584881499    0.561466733
  144 ARG   H       1541    5.744431557    6.678315638    0.584898203
  144 ARG   CA      1542    5.685557079    6.476795924    0.612190257
  144 ARG   CB      1543    5.586902104    6.522108973    0.720001054
  144 ARG   CG      1544    5.654922685    6.601741997    0.831534205
  144 ARG   CD      1545    5.695407945    6.522927713    0.956279206
  144 ARG   NE      1546    5.809035370    6.435656008    0.923417344
  144 ARG   HE      1547    5.895547816    6.473902802    0.955885149
  144 ARG   CZ      1548    5.811219688    6.304185313    0.897571469
  144 ARG   NH1     1549    5.697556062    6.233312154    0.901281322
  144 ARG   HH11    1550    5.700226523    6.135620542    0.880075754
  144 ARG   HH12    1551    5.613018077    6.280229349    0.926833260
  144 ARG   NH2     1552    5.927259198    6.243615516    0.868890162
  144 ARG   HH21    1553    5.933703584    6.147177199    0.843231486
  144 ARG   HH22    1554    6.012521324    6.293266341    0.885177285
  144 ARG   C       1555    5.609175389    6.410965730    0.497110432
  144 ARG   O       1556    5.597353572    6.288633924    0.502163882
  145 TRP   N       1557    5.587295471    6.494121406    0.395643259
  145 TRP   H       1558    5.607281263    6.590934469    0.410759508
  145 TRP   CA      1559    5.523014825    6.458446770    0.268329712
  145 TRP   CB      1560    5.377290215    6.423314042    0.298932758
  145 TRP   CG      1561    5.312308482    6.339543099    0.188626849
  145 TRP   CD1     1562    5.240504782    6.380914553    0.084609401
  145 TRP   HD1     1563    5.227548449    6.487831360    0.067840709
  145 TRP   CD2     1564    5.293502472    6.201907895    0.193534649
  145 TRP   NE1     1565    5.182303652    6.277886640    0.023868462
  145 TRP   HE1     1566    5.104516275    6.287876408   -0.038175338
  145 TRP   CE2     1567    5.212726747    6.164694522    0.086721423
  145 TRP   CE3     1568    5.346323847    6.106366358    0.279565100
  145 TRP   HE3     1569    5.422485768    6.132672126    0.352962010
  145 TRP   CZ2     1570    5.185983326    6.031397727    0.057766319
  145 TRP   HZ2     1571    5.139742315    6.001320313   -0.036245615
  145 TRP   CZ3     1572    5.321748173    5.973056658    0.248840597
  145 TRP   HZ3     1573    5.373788499    5.892418676    0.300508130
  145 TRP   CH2     1574    5.240654712    5.935587790    0.142352677
  145 TRP   HH2     1575    5.216855721    5.829395473    0.136004870
  145 TRP   C       1576    5.523811742    6.573969287    0.167995147
  145 TRP   O       1577    5.540537125    6.689421618    0.207006775
  146 GLY   N       1578    5.533435049    6.538084226    0.040283571
  146 GLY   H       1579    5.549910896    6.441318090    0.021130251
  146 GLY   CA      1580    5.523942717    6.631119056    7.363875259
  146 GLY   C       1581    5.400017777    6.613788749    7.275808993
  146 GLY   O       1582    5.381449778    6.510955094    7.210918867
  147 GLU   N       1583    5.304220341    6.706045728    7.274980860
  147 GLU   H       1584    5.319267040    6.797578361    7.312348447
  147 GLU   CA      1585    5.179678858    6.701559649    7.197004322
  147 GLU   CB      1586    5.088627893    6.805677006    7.262401512
  147 GLU   CG      1587    5.055811342    6.764831891    7.406159325
  147 GLU   CD      1588    4.963877027    6.847737498    0.059058021
  147 GLU   OE1     1589    4.979385647    6.971261458    0.047811818
  147 GLU   OE2     1590    4.892286519    6.788946902    0.143002305
  147 GLU   C       1591    5.190038601    6.719256489    7.045373337
  147 GLU   O       1592    5.286294384    6.779787109    6.998450140
  148 PHE   N       1593    5.104083979    6.649673366    6.971474102
  148 PHE   H       1594    5.053368899    6.576323239    7.016727212
  148 PHE   CA      1595    5.112277300    6.656642402    6.824854936
  148 PHE   CB      1596    5.056409004    6.790586226    6.776371988
  148 PHE   CG      1597    4.912600441    6.831542488    6.808823191
  148 PHE   CD1     1598    4.892156766    6.957766443    6.863336981
  148 PHE   HD1     1599    4.982697682    7.017483364    6.874223659
  148 PHE   CD2     1600    4.804423733    6.749191393    6.779887080
  148 PHE   HD2     1601    4.822660334    6.645385763    6.752071892
  148 PHE   CE1     1602    4.764755807    7.001067041    6.898234283
  148 PHE   HE1     1603    4.742817538    7.087767413    6.960547060
  148 PHE   CE2     1604    4.677077858    6.786666168    6.821130506
  148 PHE   HE2     1605    4.608079610    6.704006054    6.838117718
  148 PHE   CZ      1606    4.659195905    6.913852462    6.874315934
  148 PHE   HZ      1607    4.566657683    6.943339261    6.923805131
  148 PHE   C       1608    5.241697138    6.610246284    6.757696388
  148 PHE   O       1609    5.306418180    6.523142445    6.815615905
  149 ASP   N       1610    5.267367475    6.669753137    6.641553575
  149 ASP   H       1611    5.215987085    6.740762843    6.593399861
  149 ASP   CA      1612    5.390753219    6.654497355    6.563103175
  149 ASP   CB      1613    5.362024863    6.715558077    6.425800177
  149 ASP   CG      1614    5.250779136    6.641874268    6.350938111
  149 ASP   OD1     1615    5.133557187    6.673120824    6.381019914
  149 ASP   OD2     1616    5.275354698    6.545988166    6.274610476
  149 ASP   C       1617    5.525094195    6.712738240    6.607522780
  149 ASP   O       1618    5.613975146    6.762020614    6.538228000
  150 PHE   N       1619    5.552804439    6.686031971    6.734840019
  150 PHE   H       1620    5.470139651    6.640937600    6.768531725
  150 PHE   CA      1621    5.678289013    6.731558814    6.796428388
  150 PHE   CB      1622    5.655328302    6.748247408    6.946779895
  150 PHE   CG      1623    5.766778059    6.817838894    7.025175362
  150 PHE   CD1     1624    5.802177102    6.949273861    6.997083264
  150 PHE   HD1     1625    5.735770781    7.014997310    6.940942787
  150 PHE   CD2     1626    5.839406722    6.739168899    7.113816835
  150 PHE   HD2     1627    5.843583174    6.630494081    7.106493439
  150 PHE   CE1     1628    5.910990321    7.000371603    7.066857395
  150 PHE   HE1     1629    5.946072231    7.097497789    7.031973478
  150 PHE   CE2     1630    5.938574022    6.799715674    7.190105021
  150 PHE   HE2     1631    5.983623674    6.746152874    7.273667449
  150 PHE   CZ      1632    5.978452858    6.930758471    7.166476108
  150 PHE   HZ      1633    6.070891253    6.977476755    7.200432144
  150 PHE   C       1634    5.815605360    6.686898137    6.745828998
  150 PHE   O       1635    5.911136576    6.764302820    6.742443742
  151 ASP   N       1636    5.835696819    6.565253803    6.695917394
  151 ASP   H       1637    5.759404200    6.501462137    6.706469638
  151 ASP   CA      1638    5.952342645    6.521625151    6.617813267
  151 ASP   CB      1639    5.928728664    6.376780479    6.574550749
  151 ASP   CG      1640    5.789974350    6.346776005    6.517507339
  151 ASP   OD1     1641    5.695615652    6.333271905    6.598372897
  151 ASP   OD2     1642    5.772063519    6.355814656    6.394136945
  151 ASP   C       1643    5.973694225    6.608962588    6.494020759
  151 ASP   O       1644    6.086211045    6.654979048    6.475299099
  152 ARG   N       1645    5.867559438    6.632605835    6.417446383
  152 ARG   H       1646    5.790877826    6.568486260    6.414345825
  152 ARG   CA      1647    5.871717704    6.728309116    6.305934550
  152 ARG   CB      1648    5.731914455    6.720506737    6.244228124
  152 ARG   CG      1649    5.705200046    6.579942017    6.190044087
  152 ARG   CD      1650    5.629752070    6.582518678    6.056975333
  152 ARG   NE      1651    5.722358292    6.644412729    5.961055744
  152 ARG   HE      1652    5.818632175    6.618232522    5.967841065
  152 ARG   CZ      1653    5.683832534    6.722392120    5.859119142
  152 ARG   NH1     1654    5.558701984    6.768036788    5.844571874
  152 ARG   HH11    1655    5.527632363    6.816965276    5.763092813
  152 ARG   HH12    1656    5.489793902    6.754643803    5.915781600
  152 ARG   NH2     1657    5.784801863    6.778006309    5.790803309
  152 ARG   HH21    1658    5.761218374    6.834076756    5.711437275
  152 ARG   HH22    1659    5.879636692    6.760923552    5.817516349
  152 ARG   C       1660    5.912708636    6.873156281    6.333363552
  152 ARG   O       1661    6.001833291    6.915249115    6.259768385
  153 ILE   N       1662    5.879753651    6.932935237    6.447519638
  153 ILE   H       1663    5.813029131    6.889366052    6.507932129
  153 ILE   CA      1664    5.916335068    7.070318852    6.484924967
  153 ILE   CB      1665    5.851134390    7.107512265    6.618256675
  153 ILE   CG1     1666    5.698725023    7.107391468    6.631724311
  153 ILE   CG2     1667    5.901397044    7.237652691    6.681076889
  153 ILE   CD      1668    5.625471258    7.191098990    6.526654649
  153 ILE   C       1669    6.065411487    7.103394046    6.475146429
  153 ILE   O       1670    6.109722895    7.199811169    6.412931569
  154 PHE   N       1671    6.149207126    7.010533428    6.520376386
  154 PHE   H       1672    6.118993225    6.920186206    6.550812985
  154 PHE   CA      1673    6.295173788    7.027611612    6.516868369
  154 PHE   CB      1674    6.349520665    7.032168930    6.659833589
  154 PHE   CG      1675    6.297168336    7.147126965    6.746176472
  154 PHE   CD1     1676    6.317577540    7.282107220    6.719940445
  154 PHE   HD1     1677    6.359839830    7.307477379    6.622716262
  154 PHE   CD2     1678    6.216697837    7.115194665    6.854940009
  154 PHE   HD2     1679    6.188667639    7.012853862    6.879875771
  154 PHE   CE1     1680    6.262728237    7.386621776    6.793335476
  154 PHE   HE1     1681    6.286570587    7.490742230    6.771619161
  154 PHE   CE2     1682    6.166702954    7.218545665    6.933287427
  154 PHE   HE2     1683    6.139751951    7.196342972    7.036550445
  154 PHE   CZ      1684    6.185208543    7.353087493    6.903730279
  154 PHE   HZ      1685    6.138861689    7.430786698    6.964508433
  154 PHE   C       1686    6.373670565    6.927898057    6.431400788
  154 PHE   O       1687    6.492642877    6.908123934    6.455611448
  155 GLU   N       1688    6.303786133    6.877542850    6.330048708
  155 GLU   H       1689    6.223347656    6.930577499    6.303270323
  155 GLU   CA      1690    6.341487858    6.765464082    6.242720158
  155 GLU   CB      1691    6.242992654    6.756427293    6.125995450
  155 GLU   CG      1692    6.258108595    6.619817111    6.058776323
  155 GLU   CD      1693    6.145120002    6.607904776    5.956320882
  155 GLU   OE1     1694    6.167461421    6.621082397    5.834045301
  155 GLU   OE2     1695    6.029224249    6.600892138    6.002625962
  155 GLU   C       1696    6.480684470    6.781573092    6.181278128
  155 GLU   O       1697    6.554559824    6.683560791    6.173173598
  156 ASP   N       1698    6.510241613    6.901379140    6.131658870
  156 ASP   H       1699    6.451980213    6.980628577    6.149712979
  156 ASP   CA      1700    6.644262869    6.938060443    6.083667318
  156 ASP   CB      1701    6.628503534    7.068200888    6.004749252
  156 ASP   CG      1702    6.536177918    7.069864727    5.882748932
  156 ASP   OD1     1703    6.586019458    7.063988068    5.768277241
  156 ASP   OD2     1704    6.421813421    7.116158925    5.902845071
  156 ASP   C       1705    6.753652669    6.954394918    6.189403717
  156 ASP   O       1706    6.838879276    6.867924386    6.209140214
  157 GLY   N       1707    6.726792513    7.048114607    6.279871041
  157 GLY   H       1708    6.649919381    7.108919702    6.260021043
  157 GLY   CA      1709    6.819352682    7.094938618    6.384044202
  157 GLY   C       1710    6.863148355    7.005352574    6.500085248
  157 GLY   O       1711    6.981036241    6.990419823    6.531890075
  158 ARG   N       1712    6.766284550    6.926261582    6.545402055
  158 ARG   H       1713    6.675053554    6.936609553    6.505758333
  158 ARG   CA      1714    6.785974046    6.806852790    6.628847186
  158 ARG   CB      1715    6.661820219    6.717526395    6.633096546
  158 ARG   CG      1716    6.639767260    6.656366262    6.771595798
  158 ARG   CD      1717    6.501333393    6.591366398    6.775696709
  158 ARG   NE      1718    6.479724802    6.486313120    6.876216638
  158 ARG   HE      1719    6.557164101    6.431603242    6.907968785
  158 ARG   CZ      1720    6.358889731    6.434253474    6.901585499
  158 ARG   NH1     1721    6.242788002    6.469274017    6.844577290
  158 ARG   HH11    1722    6.162969822    6.418969851    6.877721690
  158 ARG   HH12    1723    6.241910674    6.551137773    6.787152033
  158 ARG   NH2     1724    6.358239043    6.326759237    6.981574147
  158 ARG   HH21    1725    6.266835563    6.298397919    7.010557154
  158 ARG   HH22    1726    6.440029550    6.285942187    7.022106967
  158 ARG   C       1727    6.894508218    6.720816922    6.563793481
  158 ARG   O       1728    6.997760451    6.698530874    6.626794371
  159 GLU   N       1729    6.877311624    6.688545958    6.435912035
  159 GLU   H       1730    6.829221502    6.744473496    6.368394845
  159 GLU   CA      1731    6.967701595    6.598096310    6.363385248
  159 GLU   CB      1732    6.886764837    6.545505597    6.244667811
  159 GLU   CG      1733    6.928481044    6.402454710    6.209951780
  159 GLU   CD      1734    6.880660043    6.378665215    6.066575170
  159 GLU   OE1     1735    6.763028349    6.337803448    6.055700234
  159 GLU   OE2     1736    6.967716351    6.390555244    5.977672183
  159 GLU   C       1737    7.096142961    6.669130894    6.320159741
  159 GLU   O       1738    7.200263897    6.604781693    6.332333560
  160 THR   N       1739    7.094789997    6.800630879    6.300254648
  160 THR   H       1740    7.007775902    6.849895991    6.301950285
  160 THR   CA      1741    7.210783131    6.881149214    6.259369246
  160 THR   CB      1742    7.190209935    7.015131177    6.188396808
  160 THR   OG1     1743    7.123146191    7.113640175    6.267447309
  160 THR   HG1     1744    7.068012565    7.179656615    6.216445595
  160 THR   CG2     1745    7.116124722    7.001885192    6.055176706
  160 THR   C       1746    7.304067075    6.913885810    6.376158890
  160 THR   O       1747    7.425907839    6.918537539    6.359908803
  161 PHE   N       1748    7.244781267    6.932306391    6.493781422
  161 PHE   H       1749    7.147217643    6.952101996    6.503308590
  161 PHE   CA      1750    7.323317246    6.958294727    6.615304430
  161 PHE   CB      1751    7.261116200    7.063426247    6.707433279
  161 PHE   CG      1752    7.278971950    7.203757235    6.649144083
  161 PHE   CD1     1753    7.384459915    7.283392375    6.692190974
  161 PHE   HD1     1754    7.453663515    7.246787675    6.768028266
  161 PHE   CD2     1755    7.190950246    7.254876959    6.554477930
  161 PHE   HD2     1756    7.104334664    7.193598357    6.529501979
  161 PHE   CE1     1757    7.402032487    7.411814673    6.642018816
  161 PHE   HE1     1758    7.465299386    7.483814751    6.693926546
  161 PHE   CE2     1759    7.205735166    7.383883028    6.504873727
  161 PHE   HE2     1760    7.131619461    7.431172648    6.440440181
  161 PHE   CZ      1761    7.310625780    0.025791700    6.550556992
  161 PHE   HZ      1762    7.322976290    0.128268583    6.515556757
  161 PHE   C       1763    7.373161865    6.843730254    6.703597166
  161 PHE   O       1764    7.441644631    6.852848475    6.805357219
  162 GLY   N       1765    7.342827224    6.727116290    6.647292836
  162 GLY   H       1766    7.333409471    6.713350232    6.548696855
  162 GLY   CA      1767    7.366321424    6.596649463    6.710822209
  162 GLY   C       1768    7.433832286    6.502941339    6.610471244
  162 GLY   O1      1769    7.444430831    6.381993279    6.640236298
  162 GLY   O2      1770    7.485739665    6.547348848    6.505797324
  163 MQ02  C26     1771    6.369286421    7.041704512    0.066347957
  163 MQ02  H18     1772    6.306210667    7.009842033    0.149342961
  163 MQ02  C24     1773    6.395851394    7.116752767    7.277908510
  163 MQ02  H16     1774    6.377065399    7.094147762    7.172945543
  163 MQ02  C25     1775    6.319702669    7.050995879    7.373830655
  163 MQ02  H17     1776    6.227129346    6.998315708    7.350646138
  163 MQ02  C28     1777    6.569742118    7.155114175    7.428331778
  163 MQ02  H20     1778    6.668265013    7.197940994    7.446777018
  163 MQ02  C27     1779    6.495050126    7.095069179    0.092005555
  163 MQ02  H19     1780    6.536732949    7.090408207    0.192622336
  163 MQ02  C17     1781    6.614555758    7.175722420    6.976205178
  163 MQ02  H11     1782    6.507729710    7.180691444    6.955099255
  163 MQ02  C18     1783    6.700946356    7.115459947    6.885485815
  163 MQ02  H12     1784    6.674833377    7.071729705    6.789117239
  163 MQ02  C19     1785    6.837220231    7.114736552    6.912819805
  163 MQ02  H13     1786    6.907956310    7.065857975    6.845824165
  163 MQ02  C21     1787    6.884625701    7.160470644    7.035228646
  163 MQ02  H14     1788    6.989247437    7.162316074    7.065760420
  163 MQ02  C22     1789    6.796617820    7.220874614    7.124276281
  163 MQ02  H15     1790    6.832405439    7.235232618    7.226228319
  163 MQ02  C15     1791    6.561574782    7.281021968    7.199968487
  163 MQ02  C16     1792    6.661001985    7.230411732    7.095255709
  163 MQ02  C23     1793    6.522153084    7.170979404    7.298689349
  163 MQ02  C12     1794    6.496575341    0.080631965    7.286765128
  163 MQ02  C13     1795    6.603328590   -0.028097794    7.272853467
  163 MQ02  H5      1796    6.297899701    0.099497353    7.340348979
  163 MQ02  N11     1797    6.379172068    0.048963414    7.369376289
  163 MQ02  C9      1798    6.365612088    0.013971811    0.074487458
  163 MQ02  N8      1799    6.472939832    0.034478839    0.152073663
  163 MQ02  N6      1800    6.386976772    7.352511906    0.317615625
  163 MQ02  N7      1801    6.491554727    7.425560046    0.276583834
  163 MQ02  C5      1802    6.274561558    7.322159761    0.251281818
  163 MQ02  C10     1803    6.261758477    7.371780749    0.122072528
  163 MQ02  C1      1804    6.161512796    7.321279030    0.040064287
  163 MQ02  H1      1805    6.169797635    7.340839895   -0.066846228
  163 MQ02  C4      1806    6.177500561    7.240142504    0.307639463
  163 MQ02  H4      1807    6.191102002    7.208353965    0.411015609
  163 MQ02  C3      1808    6.078903673    7.189421746    0.223788960
  163 MQ02  H3      1809    6.021270602    7.102691314    0.255977095
  163 MQ02  C2      1810    6.073031978    7.226368140    0.089925099
  163 MQ02  H2      1811    5.996298409    7.185496691    0.024165689
  164 H2O   OW      1812    6.743679329    0.111271115    0.132303275
  164 H2O   HW1     1813    6.804903036    0.039981035    0.098081327
  164 H2O   HW2     1814    6.652853926    0.072466507    0.148007315
  165 NA+   NA      1815    6.515225424    2.223933188    6.936858565
  166 NA+   NA      1816    1.223916597    0.185426229    2.333548444
  167 NA+   NA      1817    6.392586985    5.707884893    6.556584241
  168 NA+   NA      1818    6.766186927    6.321280511    5.549131151
    1 SOLV  OW      1819    6.631225386    6.495399840    0.754259021
    1 SOLV  HW1     1820    6.564837250    6.557466918    0.712517960
    1 SOLV  HW2     1821    6.614351562    6.489865377    0.852679319
    2 SOLV  OW      1822    6.858314063    0.780068790    0.873383344
    2 SOLV  HW1     1823    6.784886666    0.803151291    0.809530350
    2 SOLV  HW2     1824    6.883479347    0.861311439    0.925993744
    3 SOLV  OW      1825    5.146074978    1.313564091    3.966562094
    3 SOLV  HW1     1826    5.207371980    1.239224596    3.939765819
    3 SOLV  HW2     1827    5.120559505    1.366509435    3.885645529
    4 SOLV  OW      1828    5.550887920    4.391534455    0.475807065
    4 SOLV  HW1     1829    5.534452475    4.465421953    0.541157362
    4 SOLV  HW2     1830    5.464712211    4.366126764    0.431894644
    5 SOLV  OW      1831    0.472098172    2.446983784    0.063171370
    5 SOLV  HW1     1832    0.457745873    2.510649730   -0.012608583
    5 SOLV  HW2     1833    0.550163707    2.477315507    0.117831501
    6 SOLV  OW      1834    5.787346466    3.294586941    5.964007793
    6 SOLV  HW1     1835    5.795277017    3.346157915    5.878690151
    6 SOLV  HW2     1836    5.796003997    3.357054178    6.041624447
    7 SOLV  OW      1837    4.793019460    1.382348780    4.264874822
    7 SOLV  HW1     1838    4.835746866    1.472508950    4.258117848
    7 SOLV  HW2     1839    4.802061531    1.334573252    4.177491504
    8 SOLV  OW      1840    3.351538194    5.637085047    5.679948250
    8 SOLV  HW1     1841    3.321148805    5.690200086    5.600848559
    8 SOLV  HW2     1842    3.315575592    5.678391801    5.763625540
    9 SOLV  OW      1843    4.942649926    0.411178315    7.051060888
    9 SOLV  HW1     1844    4.934463371    0.438026717    7.147051331
    9 SOLV  HW2     1845    5.039228231    0.409113476    7.025169460
   10 SOLV  OW      1846    5.350267092    6.432185571    2.021143908
   10 SOLV  HW1     1847    5.355939015    6.531695628    2.012924321
   10 SOLV  HW2     1848    5.439907180    6.395677337    2.046319138
   11 SOLV  OW      1849    1.867522452    4.697316130    5.344763321
   11 SOLV  HW1     1850    1.829740924    4.639980587    5.272050505
   11 SOLV  HW2     1851    1.802965625    4.701217390    5.421047080
   12 SOLV  OW      1852    3.066229736    6.734817350    4.047079848
   12 SOLV  HW1     1853    3.006537526    6.744492245    4.126725185
   12 SOLV  HW2     1854    3.145781836    6.679412641    4.071613214
   13 SOLV  OW      1855    5.068365461    0.699739474    3.464487705
   13 SOLV  HW1     1856    5.067250724    0.778238464    3.526443208
   13 SOLV  HW2     1857    4.983377747    0.697662579    3.411814711
   14 SOLV  OW      1858    6.140847250    0.159283401    7.259974532
   14 SOLV  HW1     1859    6.108681608    0.239431934    7.310405076
   14 SOLV  HW2     1860    6.063532683    0.098882427    7.240589230
   15 SOLV  OW      1861    1.393173486    6.851976502    2.662536229
   15 SOLV  HW1     1862    1.327151988    6.920766887    2.632360595
   15 SOLV  HW2     1863    1.347765818    6.763173891    2.669862051
   16 SOLV  OW      1864    4.929040013    6.439897053    2.635982758
   16 SOLV  HW1     1865    4.920615635    6.483278787    2.546267270
   16 SOLV  HW2     1866    4.859531426    6.368581009    2.645161056
   17 SOLV  OW      1867    0.530188255    2.032794968    1.287131775
   17 SOLV  HW1     1868    0.515257077    1.947225010    1.237583969
   17 SOLV  HW2     1869    0.535761647    2.108464362    1.221992045
   18 SOLV  OW      1870    6.167703809    6.185701733    6.087763383
   18 SOLV  HW1     1871    6.164043228    6.113450271    6.156815941
   18 SOLV  HW2     1872    6.099581402    6.255722447    6.109169922
   19 SOLV  OW      1873    1.093576061    7.072018621    1.502007475
   19 SOLV  HW1     1874    1.143175907    7.006924667    1.444538033
   19 SOLV  HW2     1875    1.105441434    7.047317070    1.598189957
   20 SOLV  OW      1876    1.860975940    3.471433816    0.610977326
   20 SOLV  HW1     1877    1.891991426    3.566329359    0.616887054
   20 SOLV  HW2     1878    1.926270679    3.418352606    0.556931610
   21 SOLV  OW      1879    5.939299262    2.026305450    1.140763460
   21 SOLV  HW1     1880    5.923134179    2.005286015    1.044332981
   21 SOLV  HW2     1881    5.928080138    2.124543272    1.155778421
   22 SOLV  OW      1882    5.339470279    5.390949975    0.151703912
   22 SOLV  HW1     1883    5.299290027    5.352463760    0.234806729
   22 SOLV  HW2     1884    5.364571604    5.486384537    0.167945806
   23 SOLV  OW      1885    0.881944095    5.963591740    0.297679185
   23 SOLV  HW1     1886    0.803249855    6.024369768    0.286957680
   23 SOLV  HW2     1887    0.858533497    5.889586255    0.360740911
   24 SOLV  OW      1888    2.559977640    4.609290299    4.845095191
   24 SOLV  HW1     1889    2.621973862    4.671990543    4.797902532
   24 SOLV  HW2     1890    2.468375176    4.617098768    4.805724218
   25 SOLV  OW      1891    0.665671947    6.209788277    6.130725153
   25 SOLV  HW1     1892    0.611182206    6.142968940    6.181396385
   25 SOLV  HW2     1893    0.760837466    6.179266909    6.127058532
   26 SOLV  OW      1894    1.245834074    0.068186062    4.897648105
   26 SOLV  HW1     1895    1.212893036    0.157632349    4.867382924
   26 SOLV  HW2     1896    1.170632230    0.017511609    4.939819411
   27 SOLV  OW      1897    1.199578083    1.545775596    0.745377847
   27 SOLV  HW1     1898    1.117774065    1.499564756    0.779646735
   27 SOLV  HW2     1899    1.245230185    1.487313923    0.678297356
   28 SOLV  OW      1900    0.497736826    6.467908869    2.548079678
   28 SOLV  HW1     1901    0.544656125    6.482630680    2.460996888
   28 SOLV  HW2     1902    0.399557863    6.482555309    2.535919050
   29 SOLV  OW      1903    6.190999929    5.870196492    3.199811905
   29 SOLV  HW1     1904    6.198896266    5.776977336    3.235163816
   29 SOLV  HW2     1905    6.125151522    5.871817883    3.124557192
   30 SOLV  OW      1906    6.451556154    5.041084240    5.930186651
   30 SOLV  HW1     1907    6.430813089    5.000027428    5.841384688
   30 SOLV  HW2     1908    6.550228397    5.055353727    5.938058503
   31 SOLV  OW      1909    1.149169053    0.251847830    3.991325895
   31 SOLV  HW1     1910    1.082083348    0.244828669    4.065161707
   31 SOLV  HW2     1911    1.166534772    0.160979982    3.953339543
   32 SOLV  OW      1912    7.236598571    0.082490338    4.457616062
   32 SOLV  HW1     1913    7.263164115    0.073367892    4.553599838
   32 SOLV  HW2     1914    7.192441741   -0.001896149    4.427106709
   33 SOLV  OW      1915    1.899037859    7.402421497    3.776309731
   33 SOLV  HW1     1916    1.808778868    7.416512828    3.817010229
   33 SOLV  HW2     1917    1.966421101    7.458464854    3.824479885
   34 SOLV  OW      1918    1.365420116    5.687918981    2.954522733
   34 SOLV  HW1     1919    1.415752364    5.769390838    2.925700433
   34 SOLV  HW2     1920    1.317717803    5.706859886    3.040356208
   35 SOLV  OW      1921    6.881562356    6.344457270    3.936183341
   35 SOLV  HW1     1922    6.847677280    6.252266482    3.917349216
   35 SOLV  HW2     1923    6.958886614    6.339257813    3.999396974
   36 SOLV  OW      1924    1.393158564    0.672986336    7.261888645
   36 SOLV  HW1     1925    1.447904272    0.748412486    7.298162290
   36 SOLV  HW2     1926    1.400593904    0.594084599    7.322890299
   37 SOLV  OW      1927    5.957262384    5.838132357    0.910964660
   37 SOLV  HW1     1928    5.930774035    5.862320844    1.004317914
   37 SOLV  HW2     1929    5.947684464    5.739414553    0.898134475
   38 SOLV  OW      1930    4.582886459    5.513619626    2.488937069
   38 SOLV  HW1     1931    4.500629475    5.456745578    2.488145778
   38 SOLV  HW2     1932    4.603847264    5.540581019    2.582932638
   39 SOLV  OW      1933    6.345105955    3.562270799    2.016024159
   39 SOLV  HW1     1934    6.435131866    3.599028653    2.039387794
   39 SOLV  HW2     1935    6.347790044    3.462386641    2.020225111
   40 SOLV  OW      1936    6.136912235    4.565570031    4.412375916
   40 SOLV  HW1     1937    6.080805424    4.565282432    4.329587876
   40 SOLV  HW2     1938    6.106522621    4.639111260    4.472957231
   41 SOLV  OW      1939    2.562601180    5.071588924    4.545525279
   41 SOLV  HW1     1940    2.518486223    5.158200504    4.569028666
   41 SOLV  HW2     1941    2.577174272    5.067376893    4.446672250
   42 SOLV  OW      1942    3.572596592    6.683789957    4.048654077
   42 SOLV  HW1     1943    3.635477112    6.702159391    3.973086549
   42 SOLV  HW2     1944    3.483517730    6.656813466    4.012060069
   43 SOLV  OW      1945    0.608025946    0.413491515    3.218873807
   43 SOLV  HW1     1946    0.568341462    0.429927796    3.128559317
   43 SOLV  HW2     1947    0.675878648    0.340288537    3.212627139
   44 SOLV  OW      1948    0.343438490    5.896206803    2.508393620
   44 SOLV  HW1     1949    0.346383605    5.849996012    2.419749607
   44 SOLV  HW2     1950    0.269345011    5.857830324    2.563522068
   45 SOLV  OW      1951    1.505193603    3.782928017    4.333900931
   45 SOLV  HW1     1952    1.562127638    3.843646585    4.278463849
   45 SOLV  HW2     1953    1.450137072    3.837424543    4.397149320
   46 SOLV  OW      1954    7.066404516    3.882823578    1.729395586
   46 SOLV  HW1     1955    7.165278803    3.874500448    1.741903211
   46 SOLV  HW2     1956    7.024706465    3.791965383    1.732196375
   47 SOLV  OW      1957    5.384400677    7.103068428    4.871121147
   47 SOLV  HW1     1958    5.384226292    7.016209825    4.920689671
   47 SOLV  HW2     1959    5.365041913    7.177769695    4.934732807
   48 SOLV  OW      1960    5.252509519    7.406325240    6.991888163
   48 SOLV  HW1     1961    5.199610419    7.345417838    7.050994676
   48 SOLV  HW2     1962    5.192370741    7.476901885    6.954421521
   49 SOLV  OW      1963    3.412310565    0.445533062    0.328222588
   49 SOLV  HW1     1964    3.339937303    0.463100931    0.394958085
   49 SOLV  HW2     1965    3.437745655    0.348871682    0.331343192
   50 SOLV  OW      1966    4.121861590    4.128588625    1.365628936
   50 SOLV  HW1     1967    4.197802263    4.192117671    1.351515887
   50 SOLV  HW2     1968    4.089464107    4.095209475    1.277094871
   51 SOLV  OW      1969    2.353889369    4.117919155    2.668690683
   51 SOLV  HW1     1970    2.444762127    4.154771283    2.649089535
   51 SOLV  HW2     1971    2.294484881    4.131884299    2.589468300
   52 SOLV  OW      1972    3.606329479    3.826774066    6.912553363
   52 SOLV  HW1     1973    3.657695189    3.753211772    6.956733278
   52 SOLV  HW2     1974    3.583639564    3.799981600    6.818910242
   53 SOLV  OW      1975    5.491872638    7.169613074    3.494229168
   53 SOLV  HW1     1976    5.391934841    7.165839123    3.494175757
   53 SOLV  HW2     1977    5.527548951    7.106679451    3.563282834
   54 SOLV  OW      1978    2.691678985    5.922559739    0.758494527
   54 SOLV  HW1     1979    2.628237034    5.886827811    0.689937963
   54 SOLV  HW2     1980    2.677862797    5.874337924    0.845012552
   55 SOLV  OW      1981    1.318106236    0.634888499    0.578869765
   55 SOLV  HW1     1982    1.273141370    0.684576021    0.504633058
   55 SOLV  HW2     1983    1.365901073    0.555353638    0.541566173
   56 SOLV  OW      1984    5.637726010    6.776476727    1.215554630
   56 SOLV  HW1     1985    5.579291601    6.695778511    1.224229593
   56 SOLV  HW2     1986    5.713449024    6.769914459    1.280554448
   57 SOLV  OW      1987    6.197345872    0.013724169    5.854513590
   57 SOLV  HW1     1988    6.165309799   -0.080595103    5.845589776
   57 SOLV  HW2     1989    6.296958480    0.014370393    5.863394874
   58 SOLV  OW      1990    6.630458592    4.885709684    5.402049858
   58 SOLV  HW1     1991    6.538479460    4.910906769    5.432163157
   58 SOLV  HW2     1992    6.697105874    4.948248583    5.442655607
   59 SOLV  OW      1993    7.299797938    0.264251949    6.083981608
   59 SOLV  HW1     1994    7.337689498    0.262758008    6.176522957
   59 SOLV  HW2     1995    7.374328060    0.270195119    6.017560235
   60 SOLV  OW      1996    3.787810576    0.103820043    3.950148708
   60 SOLV  HW1     1997    3.714008476    0.091551838    4.016515738
   60 SOLV  HW2     1998    3.875358963    0.108830603    3.998231688
   61 SOLV  OW      1999    2.307452606    3.452030724    3.045783637
   61 SOLV  HW1     2000    2.351304803    3.537113837    3.016804694
   61 SOLV  HW2     2001    2.219159574    3.442701947    2.999749621
   62 SOLV  OW      2002    1.962335853    7.434503345    6.555214034
   62 SOLV  HW1     2003    1.949628471    7.513322180    6.615445751
   62 SOLV  HW2     2004    1.956108137    7.350286686    6.608791179
   63 SOLV  OW      2005    1.505107785    6.334458574    1.115406990
   63 SOLV  HW1     2006    1.446220949    6.405058764    1.154775493
   63 SOLV  HW2     2007    1.544810009    6.368026481    1.029973052
   64 SOLV  OW      2008    1.882940899    2.773979527    0.000835192
   64 SOLV  HW1     2009    1.876240818    2.681621433    0.038609394
   64 SOLV  HW2     2010    1.822642443    2.835303034    0.051876707
   65 SOLV  OW      2011    4.679072628    5.920228484    6.798292843
   65 SOLV  HW1     2012    4.641967123    5.833209464    6.765845676
   65 SOLV  HW2     2013    4.775238784    5.908288063    6.823018312
   66 SOLV  OW      2014    4.624704303    6.629668721    1.806356395
   66 SOLV  HW1     2015    4.639799382    6.530852962    1.809377799
   66 SOLV  HW2     2016    4.565013434    6.651911643    1.729261013
   67 SOLV  OW      2017    5.670586319    0.479348283    5.158870182
   67 SOLV  HW1     2018    5.676711136    0.478272766    5.059055426
   67 SOLV  HW2     2019    5.655410232    0.386330098    5.192320797
   68 SOLV  OW      2020    7.051013554    0.337024126    5.082662398
   68 SOLV  HW1     2021    7.042907701    0.389179025    4.997715842
   68 SOLV  HW2     2022    6.960530635    0.326169734    5.123853427
   69 SOLV  OW      2023    2.250507197    0.221671486    0.382281137
   69 SOLV  HW1     2024    2.181627282    0.149755619    0.391436204
   69 SOLV  HW2     2025    2.235529634    0.291269923    0.452508159
   70 SOLV  OW      2026    1.088861694    1.551437406    4.156346687
   70 SOLV  HW1     2027    1.108853713    1.510644719    4.067252026
   70 SOLV  HW2     2028    1.146649246    1.509067565    4.226109988
   71 SOLV  OW      2029    5.757321874    6.298394871    5.204633207
   71 SOLV  HW1     2030    5.750592354    6.340328880    5.114090171
   71 SOLV  HW2     2031    5.685714015    6.229318426    5.214759542
   72 SOLV  OW      2032    2.565704184    5.237260666    6.536450990
   72 SOLV  HW1     2033    2.535544770    5.142093393    6.542411321
   72 SOLV  HW2     2034    2.504318244    5.295088007    6.590206658
   73 SOLV  OW      2035    2.371293804    3.209026612    3.058889042
   73 SOLV  HW1     2036    2.367652420    3.307136792    3.039846570
   73 SOLV  HW2     2037    2.391929924    3.159455708    2.974518613
   74 SOLV  OW      2038    4.478963439    0.463095217    0.223384003
   74 SOLV  HW1     2039    4.414079935    0.512013515    0.281670168
   74 SOLV  HW2     2040    4.527049488    0.394187508    0.277601748
   75 SOLV  OW      2041    0.840149225    6.266778619    5.835340370
   75 SOLV  HW1     2042    0.848122382    6.216448809    5.749286091
   75 SOLV  HW2     2043    0.892487845    6.351777083    5.829191070
   76 SOLV  OW      2044    4.497469921    1.843843644    2.476470021
   76 SOLV  HW1     2045    4.588614963    1.858094493    2.515065869
   76 SOLV  HW2     2046    4.461125877    1.931085172    2.443787754
   77 SOLV  OW      2047    2.382063694    1.330014993    5.286354676
   77 SOLV  HW1     2048    2.312720962    1.371053805    5.345579193
   77 SOLV  HW2     2049    2.459849757    1.392305501    5.278028482
   78 SOLV  OW      2050    3.471019887    5.471819239    1.809713227
   78 SOLV  HW1     2051    3.440992932    5.512250216    1.896115365
   78 SOLV  HW2     2052    3.546124631    5.525967620    1.771913913
   79 SOLV  OW      2053    0.468154971    5.967701057    6.814470495
   79 SOLV  HW1     2054    0.537571177    6.009315847    6.873218245
   79 SOLV  HW2     2055    0.380189705    5.967207661    6.862046201
   80 SOLV  OW      2056    0.933058688    5.118009025    4.446195166
   80 SOLV  HW1     2057    1.024348322    5.125206210    4.486393642
   80 SOLV  HW2     2058    0.922147182    5.187964255    4.375564059
   81 SOLV  OW      2059    6.167078437    2.046573944    2.498682811
   81 SOLV  HW1     2060    6.225712445    2.028670857    2.419669667
   81 SOLV  HW2     2061    6.215740192    2.022009889    2.582528586
   82 SOLV  OW      2062    4.577824797    2.301955014    4.766012866
   82 SOLV  HW1     2063    4.547605443    2.206830914    4.759702407
   82 SOLV  HW2     2064    4.654895635    2.308290411    4.829427774
   83 SOLV  OW      2065    5.877078466    5.323247181    5.035465303
   83 SOLV  HW1     2066    5.788022298    5.282276380    5.015663008
   83 SOLV  HW2     2067    5.871362072    5.376027455    5.120219499
   84 SOLV  OW      2068    2.898622982    1.908139836    4.112964406
   84 SOLV  HW1     2069    2.956470867    1.844513004    4.164007450
   84 SOLV  HW2     2070    2.842749142    1.960973184    4.176892926
   85 SOLV  OW      2071    1.194526723    5.638580538    1.871571542
   85 SOLV  HW1     2072    1.148561821    5.674663626    1.790421416
   85 SOLV  HW2     2073    1.126577482    5.599765237    1.933848133
   86 SOLV  OW      2074    6.212056243    3.790543328    1.251905197
   86 SOLV  HW1     2075    6.149797793    3.868366593    1.243579226
   86 SOLV  HW2     2076    6.304904214    3.819522702    1.228642216
   87 SOLV  OW      2077    6.377110429    5.536891136    6.926308076
   87 SOLV  HW1     2078    6.438733069    5.541464785    6.847670975
   87 SOLV  HW2     2079    6.282313635    5.538496295    6.894478993
   88 SOLV  OW      2080    5.766803424    7.120854641    2.595412773
   88 SOLV  HW1     2081    5.759993974    7.083206019    2.503012369
   88 SOLV  HW2     2082    5.815771064    7.208000882    2.592354410
   89 SOLV  OW      2083    0.812706034    1.968426414    6.443448064
   89 SOLV  HW1     2084    0.787772024    1.990497826    6.537749158
   89 SOLV  HW2     2085    0.788761526    1.873284485    6.424052652
   90 SOLV  OW      2086    0.749494216    1.530054317    5.615556530
   90 SOLV  HW1     2087    0.806016719    1.586353597    5.555246595
   90 SOLV  HW2     2088    0.807741123    1.465938564    5.665537520
   91 SOLV  OW      2089    5.040707368    4.009138632    2.822870241
   91 SOLV  HW1     2090    4.941801345    4.021504955    2.814717099
   91 SOLV  HW2     2091    5.059704316    3.929789793    2.880702403
   92 SOLV  OW      2092    2.654837201    5.863438128    5.177055592
   92 SOLV  HW1     2093    2.671071274    5.962005511    5.181789422
   92 SOLV  HW2     2094    2.698586370    5.818682685    5.255058301
   93 SOLV  OW      2095    4.603748016    2.153590073    2.801304889
   93 SOLV  HW1     2096    4.561788977    2.164805789    2.891390749
   93 SOLV  HW2     2097    4.590096931    2.236842844    2.747598662
   94 SOLV  OW      2098    3.459776203    5.920317972    3.861483190
   94 SOLV  HW1     2099    3.492970603    5.826074470    3.865708153
   94 SOLV  HW2     2100    3.479029607    5.958398491    3.771035856
   95 SOLV  OW      2101    1.387667457    0.038023067    5.592204290
   95 SOLV  HW1     2102    1.325160567   -0.026028305    5.636834690
   95 SOLV  HW2     2103    1.477831486    0.031895725    5.635035008
   96 SOLV  OW      2104    5.646018233    0.226124235    5.240765599
   96 SOLV  HW1     2105    5.552821156    0.196231818    5.261327759
   96 SOLV  HW2     2106    5.699460972    0.229062215    5.325247799
   97 SOLV  OW      2107    2.019141951    5.404252547    2.879125495
   97 SOLV  HW1     2108    2.103919805    5.455309975    2.893535341
   97 SOLV  HW2     2109    1.951892293    5.431207193    2.948065456
   98 SOLV  OW      2110    2.438324242    2.164322337    0.323547557
   98 SOLV  HW1     2111    2.511068504    2.095913803    0.318191400
   98 SOLV  HW2     2112    2.463255844    2.243849591    0.268285134
   99 SOLV  OW      2113    1.069840737    6.311255007    3.560541696
   99 SOLV  HW1     2114    1.113200216    6.227117505    3.528253955
   99 SOLV  HW2     2115    1.121185152    6.390216566    3.526920235
  100 SOLV  OW      2116    1.307369145    4.772404610    6.230672518
  100 SOLV  HW1     2117    1.388431885    4.720851355    6.258468922
  100 SOLV  HW2     2118    1.304106452    4.858907336    6.280753653
  101 SOLV  OW      2119    5.916277922    4.889353453    0.973051223
  101 SOLV  HW1     2120    5.959273963    4.905058623    0.884133978
  101 SOLV  HW2     2121    5.913489919    4.791164536    0.991831704
  102 SOLV  OW      2122    6.829889990    6.573612381    0.534510471
  102 SOLV  HW1     2123    6.774769337    6.547805042    0.613856792
  102 SOLV  HW2     2124    6.924945409    6.546561341    0.549768680
  103 SOLV  OW      2125    2.893987351    1.406360499    3.815564578
  103 SOLV  HW1     2126    2.794660197    1.404157580    3.827003690
  103 SOLV  HW2     2127    2.934389186    1.326216025    3.859680368
  104 SOLV  OW      2128    5.743268701    5.406003443    0.574810444
  104 SOLV  HW1     2129    5.742080276    5.316527997    0.530146918
  104 SOLV  HW2     2130    5.678368688    5.406114574    0.650902542
  105 SOLV  OW      2131    3.572153716    7.190905177    4.131135255
  105 SOLV  HW1     2132    3.560936060    7.171161482    4.033738278
  105 SOLV  HW2     2133    3.493692611    7.154956500    4.181665824
  106 SOLV  OW      2134    3.919796446    2.822827154    4.654793737
  106 SOLV  HW1     2135    4.012126057    2.849802473    4.627420811
  106 SOLV  HW2     2136    3.879422291    2.765304414    4.583641474
  107 SOLV  OW      2137    4.047842513    6.917943739    3.776255079
  107 SOLV  HW1     2138    4.051570350    6.882555613    3.682799586
  107 SOLV  HW2     2139    3.952699858    6.921181191    3.806873677
  108 SOLV  OW      2140    4.053916353    4.139467434    0.166981336
  108 SOLV  HW1     2141    4.128285270    4.171170998    0.108109358
  108 SOLV  HW2     2142    3.982858016    4.209687725    0.171624849
  109 SOLV  OW      2143    2.266023696    0.869366837    0.312232532
  109 SOLV  HW1     2144    2.226973907    0.780641249    0.336823110
  109 SOLV  HW2     2145    2.318892923    0.860255570    0.227830926
  110 SOLV  OW      2146    4.592557138    6.866976034    0.564419857
  110 SOLV  HW1     2147    4.633850193    6.784326668    0.602702055
  110 SOLV  HW2     2148    4.608056356    6.869283173    0.465647642
  111 SOLV  OW      2149    3.597361866    4.554533937    0.878817287
  111 SOLV  HW1     2150    3.639376419    4.491245330    0.943864199
  111 SOLV  HW2     2151    3.589624227    4.645040343    0.920655254
  112 SOLV  OW      2152    1.094146963    6.488235373    6.883552638
  112 SOLV  HW1     2153    1.114590284    6.511925708    6.788566192
  112 SOLV  HW2     2154    1.173637242    6.508440349    6.940777068
  113 SOLV  OW      2155    6.927642291    2.474558132    6.944820549
  113 SOLV  HW1     2156    6.881263149    2.524056809    6.871332816
  113 SOLV  HW2     2157    7.017733297    2.515023391    6.960558025
  114 SOLV  OW      2158    6.492363797    2.935512600    0.261067277
  114 SOLV  HW1     2159    6.525270278    3.025979578    0.233965546
  114 SOLV  HW2     2160    6.450750309    2.941013351    0.351839871
  115 SOLV  OW      2161    2.765547425    4.642977432    3.442526995
  115 SOLV  HW1     2162    2.703393051    4.614901280    3.515673343
  115 SOLV  HW2     2163    2.717181499    4.640733022    3.355020171
  116 SOLV  OW      2164    0.115748616    6.669398028    1.511536216
  116 SOLV  HW1     2165    0.147068824    6.759177612    1.542500311
  116 SOLV  HW2     2166    0.075412758    6.619833581    1.588467490
  117 SOLV  OW      2167    6.622939106    1.086653304    4.578805320
  117 SOLV  HW1     2168    6.620077950    1.156401447    4.507189063
  117 SOLV  HW2     2169    6.576037272    1.004264777    4.546959582
  118 SOLV  OW      2170    0.876201734    7.122067823    2.137175796
  118 SOLV  HW1     2171    0.844003775    7.058057542    2.067406963
  118 SOLV  HW2     2172    0.966083620    7.157325361    2.111101968
  119 SOLV  OW      2173    0.217204788    6.635028845    2.717297385
  119 SOLV  HW1     2174    0.142635673    6.693383224    2.749480247
  119 SOLV  HW2     2175    0.266210191    6.597228666    2.795853526
  120 SOLV  OW      2176    5.756611854    5.103167142    2.299858415
  120 SOLV  HW1     2177    5.688775432    5.170992636    2.271581682
  120 SOLV  HW2     2178    5.827751293    5.096041464    2.229929866
  121 SOLV  OW      2179    5.219044224    2.200837389    2.995210539
  121 SOLV  HW1     2180    5.282482850    2.254387217    2.939446637
  121 SOLV  HW2     2181    5.125537055    2.216008392    2.963151596
  122 SOLV  OW      2182    1.634724180    5.325246818    5.452630325
  122 SOLV  HW1     2183    1.615085225    5.406008041    5.397010892
  122 SOLV  HW2     2184    1.614600133    5.242733213    5.399828196
  123 SOLV  OW      2185    3.462678393    5.900060537    5.858279613
  123 SOLV  HW1     2186    3.470896402    5.811716405    5.904428405
  123 SOLV  HW2     2187    3.532761093    5.907207986    5.787291905
  124 SOLV  OW      2188    0.328285908    3.641003791    0.931070965
  124 SOLV  HW1     2189    0.406460968    3.681556009    0.883696644
  124 SOLV  HW2     2190    0.269018922    3.713682616    0.965788642
  125 SOLV  OW      2191    6.331860493    4.781624839    5.706854305
  125 SOLV  HW1     2192    6.273032718    4.741674513    5.777163399
  125 SOLV  HW2     2193    6.385455437    4.709324468    5.663238586
  126 SOLV  OW      2194    2.646661060    4.626796777    5.401751590
  126 SOLV  HW1     2195    2.611308741    4.633856590    5.308466974
  126 SOLV  HW2     2196    2.591252185    4.561603298    5.453532608
  127 SOLV  OW      2197    4.479637865    1.644704572    2.679914344
  127 SOLV  HW1     2198    4.564195895    1.592754667    2.692289435
  127 SOLV  HW2     2199    4.478186251    1.684629751    2.588231028
  128 SOLV  OW      2200    4.155274478    2.263674288    4.262621766
  128 SOLV  HW1     2201    4.247112216    2.242753393    4.229003890
  128 SOLV  HW2     2202    4.161842392    2.323994240    4.342122517
  129 SOLV  OW      2203    1.823815798    1.863538304    7.351578610
  129 SOLV  HW1     2204    1.855531080    1.812763096    7.271467288
  129 SOLV  HW2     2205    1.730978682    1.834502421    7.374815940
  130 SOLV  OW      2206    0.172271815    5.649265616    0.430606115
  130 SOLV  HW1     2207    0.130563371    5.740160682    0.430832557
  130 SOLV  HW2     2208    0.252413191    5.649234349    0.490430084
  131 SOLV  OW      2209    4.957407059    0.463562183    7.303282274
  131 SOLV  HW1     2210    4.900641328    0.545670331    7.309422452
  131 SOLV  HW2     2211    5.052202545    0.486900471    7.324983398
  132 SOLV  OW      2212    6.584944973    2.550824215    3.265058508
  132 SOLV  HW1     2213    6.515733068    2.543593809    3.193230287
  132 SOLV  HW2     2214    6.643740263    2.629649383    3.246853398
  133 SOLV  OW      2215    4.153300647    3.686318019    4.732315599
  133 SOLV  HW1     2216    4.149999239    3.770721277    4.678768863
  133 SOLV  HW2     2217    4.067121401    3.674835735    4.781744922
  134 SOLV  OW      2218    0.999607955    4.884792449    0.464173561
  134 SOLV  HW1     2219    1.004115177    4.955104077    0.393197034
  134 SOLV  HW2     2220    0.955525040    4.922478393    0.545648355
  135 SOLV  OW      2221    1.134358088    0.009230225    3.851169051
  135 SOLV  HW1     2222    1.231836131    0.003399528    3.829584402
  135 SOLV  HW2     2223    1.094881021   -0.082652983    3.852058947
  136 SOLV  OW      2224    2.844398112    6.135061716    4.296342748
  136 SOLV  HW1     2225    2.802121524    6.049124338    4.267574693
  136 SOLV  HW2     2226    2.909069546    6.117182254    4.370491482
  137 SOLV  OW      2227    2.541191580    5.930278176    3.728131311
  137 SOLV  HW1     2228    2.470186039    5.893361993    3.788105269
  137 SOLV  HW2     2229    2.628823143    5.930270582    3.776321086
  138 SOLV  OW      2230    1.846778231    2.051851152    2.546801792
  138 SOLV  HW1     2231    1.923506371    2.066277959    2.484300573
  138 SOLV  HW2     2232    1.867079190    2.094609006    2.634899932
  139 SOLV  OW      2233    6.958781584    1.210956910    3.650316219
  139 SOLV  HW1     2234    6.859300124    1.218727791    3.656993610
  139 SOLV  HW2     2235    6.995856961    1.181216390    3.738307611
  140 SOLV  OW      2236    2.940468019    1.710949389    3.115848141
  140 SOLV  HW1     2237    3.003308765    1.639937300    3.147626584
  140 SOLV  HW2     2238    2.847007036    1.675363158    3.116295767
  141 SOLV  OW      2239    0.856432250    1.247272921    6.552306561
  141 SOLV  HW1     2240    0.905172819    1.224104126    6.636506371
  141 SOLV  HW2     2241    0.758560552    1.254774333    6.571460052
  142 SOLV  OW      2242    3.623677411    2.545327926    6.445905934
  142 SOLV  HW1     2243    3.627426572    2.637034929    6.485624790
  142 SOLV  HW2     2244    3.714620382    2.519360796    6.413396819
  143 SOLV  OW      2245    1.161126837    6.959914862    1.098069715
  143 SOLV  HW1     2246    1.079760909    6.929127465    1.048740198
  143 SOLV  HW2     2247    1.234214456    6.979669900    1.032727525
  144 SOLV  OW      2248    6.022516444    4.200962657    4.177794429
  144 SOLV  HW1     2249    5.985954745    4.231692666    4.089928634
  144 SOLV  HW2     2250    5.967049960    4.125243720    4.212313570
  145 SOLV  OW      2251    7.010528191    0.356983340    4.012029695
  145 SOLV  HW1     2252    6.976566491    0.276159897    4.060153263
  145 SOLV  HW2     2253    7.059884769    0.328526257    3.929835686
  146 SOLV  OW      2254    1.680926018    6.609280952    3.438198706
  146 SOLV  HW1     2255    1.636874100    6.527233452    3.401741210
  146 SOLV  HW2     2256    1.644806570    6.690020602    3.391530357
  147 SOLV  OW      2257    6.060783132    5.582518529    4.155132982
  147 SOLV  HW1     2258    6.094729784    5.642500452    4.227599847
  147 SOLV  HW2     2259    5.981155401    5.531931461    4.188328999
  148 SOLV  OW      2260    5.332903725    3.293232543    6.007970105
  148 SOLV  HW1     2261    5.246539738    3.308234428    6.056117526
  148 SOLV  HW2     2262    5.341105906    3.358934320    5.933017556
  149 SOLV  OW      2263    7.042235249    4.611332411    2.624021307
  149 SOLV  HW1     2264    7.098882972    4.692026618    2.607256896
  149 SOLV  HW2     2265    7.037987093    4.593447128    2.722324780
  150 SOLV  OW      2266    5.184355265    4.991257548    1.891793426
  150 SOLV  HW1     2267    5.089068173    5.021505895    1.894492232
  150 SOLV  HW2     2268    5.241468919    5.056599355    1.941495463
  151 SOLV  OW      2269    3.446277419    6.408689222    6.208806665
  151 SOLV  HW1     2270    3.413990635    6.409466297    6.303458125
  151 SOLV  HW2     2271    3.388501188    6.347830493    6.154400561
  152 SOLV  OW      2272    2.297590488    1.943726256    2.832479061
  152 SOLV  HW1     2273    2.288104230    2.017191903    2.765290015
  152 SOLV  HW2     2274    2.232764956    1.870591604    2.811254772
  153 SOLV  OW      2275    6.210693345    3.158847825    4.620033936
  153 SOLV  HW1     2276    6.186301761    3.255748124    4.623732318
  153 SOLV  HW2     2277    6.132767964    3.103680666    4.649741216
  154 SOLV  OW      2278    0.540835590    1.305566381    2.409384836
  154 SOLV  HW1     2279    0.449952414    1.263860556    2.411066421
  154 SOLV  HW2     2280    0.534245105    1.398323058    2.372577205
  155 SOLV  OW      2281    2.130191349    4.363592077    1.961108110
  155 SOLV  HW1     2282    2.161132430    4.308497846    1.883588665
  155 SOLV  HW2     2283    2.189355878    4.346432750    2.039893566
  156 SOLV  OW      2284    0.673615551    4.907343032    5.943305346
  156 SOLV  HW1     2285    0.730165616    4.987059228    5.964504009
  156 SOLV  HW2     2286    0.731621986    4.833624334    5.908625083
  157 SOLV  OW      2287    1.173138876    0.639826753    6.226047852
  157 SOLV  HW1     2288    1.079076696    0.647578708    6.192967854
  157 SOLV  HW2     2289    1.226367230    0.584064940    6.162335487
  158 SOLV  OW      2290    7.202908940    3.103608656    5.036881465
  158 SOLV  HW1     2291    7.231454207    3.029271341    4.976389518
  158 SOLV  HW2     2292    7.114565955    3.139246600    5.006458474
  159 SOLV  OW      2293    1.204566720    6.997846653    2.499943058
  159 SOLV  HW1     2294    1.242729514    6.993564603    2.407609904
  159 SOLV  HW2     2295    1.125701258    7.059327973    2.500567995
  160 SOLV  OW      2296    2.969507697    7.233552115    2.363640634
  160 SOLV  HW1     2297    2.988032538    7.320015098    2.410363176
  160 SOLV  HW2     2298    3.042760268    7.168486716    2.383701092
  161 SOLV  OW      2299    5.908729709    3.737776305    3.486493350
  161 SOLV  HW1     2300    5.929720684    3.640356345    3.478106636
  161 SOLV  HW2     2301    5.818432925    3.755877718    3.447501262
  162 SOLV  OW      2302    4.977172323    6.783183543    1.360533821
  162 SOLV  HW1     2303    4.930502473    6.758074862    1.445346966
  162 SOLV  HW2     2304    4.930776375    6.861370939    1.318868954
  163 SOLV  OW      2305    1.827281416    2.015778492    6.017935179
  163 SOLV  HW1     2306    1.870116264    1.925575875    6.023472484
  163 SOLV  HW2     2307    1.817371241    2.053654763    6.109962963
  164 SOLV  OW      2308    3.697672293    0.679551093    0.913087042
  164 SOLV  HW1     2309    3.700840728    0.684375338    0.813246019
  164 SOLV  HW2     2310    3.605052303    0.700396366    0.944527191
  165 SOLV  OW      2311    1.507708052    4.797979376    3.647579617
  165 SOLV  HW1     2312    1.422978928    4.820456315    3.599435960
  165 SOLV  HW2     2313    1.489558188    4.726869605    3.715520291
  166 SOLV  OW      2314    4.839874418    4.583200378    6.218090387
  166 SOLV  HW1     2315    4.855006571    4.647337994    6.293306665
  166 SOLV  HW2     2316    4.909093288    4.511089054    6.221367731
  167 SOLV  OW      2317    0.120413746    2.842115034    4.980208375
  167 SOLV  HW1     2318    0.150903701    2.747642199    4.992327122
  167 SOLV  HW2     2319    0.198692076    2.903754491    4.988853618
  168 SOLV  OW      2320    0.693435055    6.904906663    5.189277068
  168 SOLV  HW1     2321    0.668812552    6.812305872    5.217923325
  168 SOLV  HW2     2322    0.688959763    6.911230481    5.089568919
  169 SOLV  OW      2323    4.907309334    3.207030749    1.815861282
  169 SOLV  HW1     2324    4.977884071    3.196174010    1.885884913
  169 SOLV  HW2     2325    4.944864941    3.257787059    1.738303033
  170 SOLV  OW      2326    2.951213956    1.768632311    4.557901860
  170 SOLV  HW1     2327    3.013017595    1.846495602    4.547050073
  170 SOLV  HW2     2328    2.860154961    1.801606250    4.582823401
  171 SOLV  OW      2329    5.116835667    2.182070792    5.170831856
  171 SOLV  HW1     2330    5.085545285    2.104064986    5.116628262
  171 SOLV  HW2     2331    5.160260140    2.249148728    5.110691914
  172 SOLV  OW      2332    5.317790812    1.774785983    5.812557662
  172 SOLV  HW1     2333    5.260360953    1.714590817    5.868056911
  172 SOLV  HW2     2334    5.414120279    1.754954921    5.830698500
  173 SOLV  OW      2335    0.675063278    4.113521201    6.928762116
  173 SOLV  HW1     2336    0.598349116    4.150342428    6.876218068
  173 SOLV  HW2     2337    0.693453749    4.019660253    6.899544445
  174 SOLV  OW      2338    4.988607943    5.586193441    6.236912083
  174 SOLV  HW1     2339    4.995037696    5.503509805    6.181021280
  174 SOLV  HW2     2340    4.968272256    5.664576984    6.178225450
  175 SOLV  OW      2341    2.974763817    1.790700229    2.242776926
  175 SOLV  HW1     2342    3.034426286    1.861541338    2.280509634
  175 SOLV  HW2     2343    2.883415982    1.799423717    2.282542123
  176 SOLV  OW      2344    4.317234173    5.859026810    1.429759065
  176 SOLV  HW1     2345    4.353780838    5.902799906    1.511919341
  176 SOLV  HW2     2346    4.362222723    5.770736179    1.416238890
  177 SOLV  OW      2347    6.426926567    1.899112761    6.599683676
  177 SOLV  HW1     2348    6.354491748    1.934749210    6.540647810
  177 SOLV  HW2     2349    6.391398255    1.822748183    6.653610288
  178 SOLV  OW      2350    7.221154793    6.176256425    2.506969087
  178 SOLV  HW1     2351    7.143873624    6.232020491    2.476639246
  178 SOLV  HW2     2352    7.302077379    6.234148937    2.517060571
  179 SOLV  OW      2353    1.348942758    5.162815995    6.571173388
  179 SOLV  HW1     2354    1.352733565    5.250137778    6.619759811
  179 SOLV  HW2     2355    1.415609995    5.163254198    6.496625519
  180 SOLV  OW      2356    3.498159036    6.236716688    4.791230699
  180 SOLV  HW1     2357    3.490425742    6.231515722    4.890804332
  180 SOLV  HW2     2358    3.567929143    6.304039351    4.766706033
  181 SOLV  OW      2359    4.254371753    3.623720988    0.593782671
  181 SOLV  HW1     2360    4.285613332    3.546420056    0.649013641
  181 SOLV  HW2     2361    4.203949224    3.589715956    0.514390908
  182 SOLV  OW      2362    2.420407862    4.692904713    2.821176720
  182 SOLV  HW1     2363    2.482620393    4.634036827    2.769541155
  182 SOLV  HW2     2364    2.326584194    4.660120089    2.810028316
  183 SOLV  OW      2365    7.071956005    3.212528955    2.426226571
  183 SOLV  HW1     2366    7.169049545    3.232143897    2.439999600
  183 SOLV  HW2     2367    7.018842927    3.296211240    2.439564799
  184 SOLV  OW      2368    6.142057832    5.294524632    1.061468482
  184 SOLV  HW1     2369    6.149603472    5.394225028    1.059725056
  184 SOLV  HW2     2370    6.066618260    5.267876453    1.121458897
  185 SOLV  OW      2371    2.382460295    4.992576129    2.904037797
  185 SOLV  HW1     2372    2.396026870    4.895499918    2.884231263
  185 SOLV  HW2     2373    2.469903809    5.033930875    2.929405518
  186 SOLV  OW      2374    2.811875094    6.359083363    5.590715578
  186 SOLV  HW1     2375    2.819270706    6.391678467    5.496455770
  186 SOLV  HW2     2376    2.828749265    6.434975369    5.653625669
  187 SOLV  OW      2377    2.171165624    1.891001458    7.185695031
  187 SOLV  HW1     2378    2.248886921    1.870427802    7.245174932
  187 SOLV  HW2     2379    2.162143024    1.819223323    7.116643069
  188 SOLV  OW      2380    1.462771083    3.041343582    1.946078080
  188 SOLV  HW1     2381    1.468184659    3.066462436    1.849427703
  188 SOLV  HW2     2382    1.378134012    2.990713442    1.962652314
  189 SOLV  OW      2383    1.428091576    5.882511341    0.030851268
  189 SOLV  HW1     2384    1.375529033    5.833900715    0.100679184
  189 SOLV  HW2     2385    1.524625936    5.857490289    0.038385626
  190 SOLV  OW      2386    6.527989791    4.905875111    3.359049361
  190 SOLV  HW1     2387    6.528418445    4.939490506    3.453237055
  190 SOLV  HW2     2388    6.438067344    4.921955407    3.318344355
  191 SOLV  OW      2389    4.552871193    5.351216572    0.013863692
  191 SOLV  HW1     2390    4.472770776    5.337293668   -0.044361967
  191 SOLV  HW2     2391    4.628591315    5.295182035   -0.019702633
  192 SOLV  OW      2392    5.198797345    2.678267403    2.898196723
  192 SOLV  HW1     2393    5.260343016    2.742953587    2.943246411
  192 SOLV  HW2     2394    5.108061591    2.719350157    2.889208577
  193 SOLV  OW      2395    4.638322416    1.899439200    6.645593225
  193 SOLV  HW1     2396    4.694373641    1.894017828    6.562946890
  193 SOLV  HW2     2397    4.595407917    1.989615432    6.650888491
  194 SOLV  OW      2398    7.360509929    3.048494434    6.997863466
  194 SOLV  HW1     2399    7.408839548    3.111771970    6.937362659
  194 SOLV  HW2     2400    7.371935759    3.077870919    7.092766453
  195 SOLV  OW      2401    4.133284117    6.528845959    3.197864254
  195 SOLV  HW1     2402    4.173519458    6.471713588    3.269410311
  195 SOLV  HW2     2403    4.186054878    6.613345086    3.189097025
  196 SOLV  OW      2404    1.099641568    0.349495476    6.660706870
  196 SOLV  HW1     2405    1.132975000    0.273673087    6.716754307
  196 SOLV  HW2     2406    1.082361008    0.428915243    6.718976615
  197 SOLV  OW      2407    2.307824631    4.525339291    4.722793061
  197 SOLV  HW1     2408    2.223053281    4.578118322    4.728256413
  197 SOLV  HW2     2409    2.314077166    4.481538735    4.633104547
  198 SOLV  OW      2410    6.187800477    6.254377629    1.097059385
  198 SOLV  HW1     2411    6.212435389    6.319725358    1.025471809
  198 SOLV  HW2     2412    6.173160254    6.164241401    1.056278378
  199 SOLV  OW      2413    1.366411321    4.732766206    6.840182228
  199 SOLV  HW1     2414    1.301493886    4.685443356    6.780615935
  199 SOLV  HW2     2415    1.344972852    4.830436346    6.841881375
  200 SOLV  OW      2416    5.935431843    5.760308878    6.473818160
  200 SOLV  HW1     2417    6.007010398    5.695809839    6.447050136
  200 SOLV  HW2     2418    5.977072564    5.847581543    6.499306131
  201 SOLV  OW      2419    3.915124979    2.630502698    5.524549234
  201 SOLV  HW1     2420    3.902225396    2.666292146    5.617038149
  201 SOLV  HW2     2421    3.967476578    2.696274028    5.470374549
  202 SOLV  OW      2422    4.630766341    1.560738061    4.487440500
  202 SOLV  HW1     2423    4.561943433    1.598387918    4.549469600
  202 SOLV  HW2     2424    4.608603480    1.465378676    4.467018262
  203 SOLV  OW      2425    1.508938145    1.477753223    7.142962152
  203 SOLV  HW1     2426    1.491410395    1.487368568    7.044972859
  203 SOLV  HW2     2427    1.607412694    1.469999831    7.158589034
  204 SOLV  OW      2428    0.896910102    4.627439652    0.365548730
  204 SOLV  HW1     2429    0.885643373    4.670697979    0.276087897
  204 SOLV  HW2     2430    0.946846758    4.689169322    0.426353652
  205 SOLV  OW      2431    1.208296903    4.497977203    6.271531893
  205 SOLV  HW1     2432    1.147251872    4.505431423    6.350396624
  205 SOLV  HW2     2433    1.245509288    4.588167885    6.249565083
  206 SOLV  OW      2434    1.824996303    1.791234788    2.471506365
  206 SOLV  HW1     2435    1.807534180    1.889682341    2.473323441
  206 SOLV  HW2     2436    1.811779843    1.753368070    2.563111721
  207 SOLV  OW      2437    5.307994216    5.225844057    0.764375078
  207 SOLV  HW1     2438    5.220760048    5.270217519    0.743848528
  207 SOLV  HW2     2439    5.376989113    5.295511750    0.784027587
  208 SOLV  OW      2440    2.558766565    1.937668042    3.683515443
  208 SOLV  HW1     2441    2.570690985    1.876726272    3.605122705
  208 SOLV  HW2     2442    2.638904365    1.931475775    3.743022192
  209 SOLV  OW      2443    2.548867766    2.222292102    6.792912037
  209 SOLV  HW1     2444    2.449684546    2.223806416    6.780181498
  209 SOLV  HW2     2445    2.592405410    2.277805276    6.722028939
  210 SOLV  OW      2446    5.495485897    1.672234770    4.433904838
  210 SOLV  HW1     2447    5.496726026    1.759056156    4.384285366
  210 SOLV  HW2     2448    5.556138306    1.607004094    4.388431851
  211 SOLV  OW      2449    6.300682592    4.564369353    3.078698846
  211 SOLV  HW1     2450    6.271855321    4.525768629    2.991059173
  211 SOLV  HW2     2451    6.367545240    4.637005786    3.062729085
  212 SOLV  OW      2452    4.059962631    0.452416742    3.857839796
  212 SOLV  HW1     2453    4.125545994    0.392797949    3.811509629
  212 SOLV  HW2     2454    4.030291127    0.409393535    3.943107269
  213 SOLV  OW      2455    2.927460949    1.270077104    5.665125239
  213 SOLV  HW1     2456    2.908974189    1.366688816    5.683185691
  213 SOLV  HW2     2457    2.963350926    1.226980492    5.747928231
  214 SOLV  OW      2458    4.797489236    2.748723039    0.226313567
  214 SOLV  HW1     2459    4.754063764    2.825793835    0.272944300
  214 SOLV  HW2     2460    4.744096000    2.724423342    0.145315660
  215 SOLV  OW      2461    4.014815097    1.608775444    6.433265887
  215 SOLV  HW1     2462    4.017515917    1.707583475    6.418105875
  215 SOLV  HW2     2463    3.941096760    1.586890720    6.497193738
  216 SOLV  OW      2464    4.073839387    0.640197586    7.223876694
  216 SOLV  HW1     2465    4.018834334    0.663670989    7.304033398
  216 SOLV  HW2     2466    4.152959779    0.701150628    7.218754540
  217 SOLV  OW      2467    3.393378285    0.996029491    4.738091883
  217 SOLV  HW1     2468    3.303104963    0.961625719    4.712231056
  217 SOLV  HW2     2469    3.402156299    0.994958298    4.837708599
  218 SOLV  OW      2470    6.679467217    0.807277743    5.139944974
  218 SOLV  HW1     2471    6.772285644    0.792943059    5.174287392
  218 SOLV  HW2     2472    6.652573932    0.902357089    5.155332422
  219 SOLV  OW      2473    7.088433993    4.301834580    4.930029269
  219 SOLV  HW1     2474    7.177414984    4.334133051    4.962297278
  219 SOLV  HW2     2475    7.077546152    4.325219898    4.833403469
  220 SOLV  OW      2476    1.891832237    0.523219131    1.023670776
  220 SOLV  HW1     2477    1.901068336    0.609228938    1.073857213
  220 SOLV  HW2     2478    1.815945197    0.470394359    1.061780271
  221 SOLV  OW      2479    5.127726563    5.123618253    6.764007010
  221 SOLV  HW1     2480    5.193529022    5.132023559    6.838837022
  221 SOLV  HW2     2481    5.039738852    5.161569715    6.792606898
  222 SOLV  OW      2482    5.150695613    7.028066818    4.784684437
  222 SOLV  HW1     2483    5.156383564    7.023478510    4.684943816
  222 SOLV  HW2     2484    5.233837770    7.070233587    4.820891050
  223 SOLV  OW      2485    6.839950430    5.935111741    1.625958365
  223 SOLV  HW1     2486    6.807076012    5.885959433    1.545314265
  223 SOLV  HW2     2487    6.766649057    5.940668370    1.693753181
  224 SOLV  OW      2488    2.901179567    1.553210935    6.022610617
  224 SOLV  HW1     2489    2.966424135    1.616869461    6.063747991
  224 SOLV  HW2     2490    2.924854610    1.459654140    6.048842987
  225 SOLV  OW      2491    5.198849974    4.739588147    5.448352039
  225 SOLV  HW1     2492    5.120718653    4.703328554    5.397550772
  225 SOLV  HW2     2493    5.258529755    4.790146051    5.386043720
  226 SOLV  OW      2494    3.072712824    3.485875163    0.522127703
  226 SOLV  HW1     2495    3.009326186    3.561723171    0.537333030
  226 SOLV  HW2     2496    3.166549375    3.517614107    0.535883448
  227 SOLV  OW      2497    3.161398479    2.395879189    6.925947364
  227 SOLV  HW1     2498    3.069416827    2.423459076    6.953886629
  227 SOLV  HW2     2499    3.157328152    2.352888638    6.835741574
  228 SOLV  OW      2500    0.839991454    6.465472722    7.018748824
  228 SOLV  HW1     2501    0.808715824    6.383632426    7.066972877
  228 SOLV  HW2     2502    0.936091732    6.454488216    6.993340839
  229 SOLV  OW      2503    5.209222768    6.012987651    3.701460066
  229 SOLV  HW1     2504    5.132561710    6.066478135    3.737009609
  229 SOLV  HW2     2505    5.246120936    6.057733404    3.619985365
  230 SOLV  OW      2506    1.914486028    4.352182751    5.331991807
  230 SOLV  HW1     2507    1.928273484    4.358576882    5.233143179
  230 SOLV  HW2     2508    1.816959809    4.341513993    5.351401226
  231 SOLV  OW      2509    3.145707429    2.552240604    5.504151021
  231 SOLV  HW1     2510    3.063708369    2.598758952    5.537502792
  231 SOLV  HW2     2511    3.126441009    2.510272277    5.415451703
  232 SOLV  OW      2512    2.680531571    3.745580325    4.618244671
  232 SOLV  HW1     2513    2.732089974    3.679769097    4.673130589
  232 SOLV  HW2     2514    2.607139593    3.698145029    4.569609725
  233 SOLV  OW      2515    5.036874866    5.574635473    0.202389239
  233 SOLV  HW1     2516    5.004081623    5.527777512    0.120358278
  233 SOLV  HW2     2517    4.991244827    5.663237000    0.210621695
  234 SOLV  OW      2518    1.777639753    1.700374657    2.074927399
  234 SOLV  HW1     2519    1.849074669    1.658241183    2.019039907
  234 SOLV  HW2     2520    1.697166116    1.641016992    2.076432942
  235 SOLV  OW      2521    5.415657521    6.646302839    4.190776972
  235 SOLV  HW1     2522    5.373704878    6.706263609    4.122624009
  235 SOLV  HW2     2523    5.375330818    6.664479293    4.280462410
  236 SOLV  OW      2524    2.740537132    5.102815402    4.927423690
  236 SOLV  HW1     2525    2.735780724    5.006815207    4.955045199
  236 SOLV  HW2     2526    2.792815905    5.154450745    4.995264321
  237 SOLV  OW      2527    4.654236874    4.179342271    2.152913957
  237 SOLV  HW1     2528    4.647224808    4.132584056    2.064787700
  237 SOLV  HW2     2529    4.574297141    4.157253619    2.208800928
  238 SOLV  OW      2530    4.741125226    1.528959323    7.213496594
  238 SOLV  HW1     2531    4.707348515    1.437388099    7.191689977
  238 SOLV  HW2     2532    4.668454965    1.595867787    7.197880448
  239 SOLV  OW      2533    5.656573441    1.315545276    0.239699935
  239 SOLV  HW1     2534    5.688203698    1.410074660    0.247691945
  239 SOLV  HW2     2535    5.735351211    1.254829512    0.229319023
  240 SOLV  OW      2536    4.141976097    1.716762326    6.139710559
  240 SOLV  HW1     2537    4.063317584    1.657619620    6.157510352
  240 SOLV  HW2     2538    4.223891050    1.676428458    6.180515382
  241 SOLV  OW      2539    5.555268173    0.286335884    3.967154914
  241 SOLV  HW1     2540    5.493915394    0.242433618    3.901504627
  241 SOLV  HW2     2541    5.558361592    0.384679018    3.949251620
  242 SOLV  OW      2542    3.159839633    0.710271599    2.007745027
  242 SOLV  HW1     2543    3.155316990    0.807969060    1.986858911
  242 SOLV  HW2     2544    3.236017610    0.693046932    2.070208512
  243 SOLV  OW      2545    2.218412586    1.048966032    4.838167938
  243 SOLV  HW1     2546    2.268513368    1.135514433    4.839192744
  243 SOLV  HW2     2547    2.209031562    1.014793948    4.931687723
  244 SOLV  OW      2548    0.428358195    5.990965423    4.500561076
  244 SOLV  HW1     2549    0.461632257    6.009869553    4.592949462
  244 SOLV  HW2     2550    0.474213747    5.909688158    4.464625315
  245 SOLV  OW      2551    3.859140717    3.794070709    3.493606785
  245 SOLV  HW1     2552    3.808315421    3.840458244    3.421034276
  245 SOLV  HW2     2553    3.956981115    3.811176596    3.481927120
  246 SOLV  OW      2554    5.535655406    0.102741259    1.922938717
  246 SOLV  HW1     2555    5.560211671    0.156241652    2.003786193
  246 SOLV  HW2     2556    5.530576632    0.005893733    1.947358277
  247 SOLV  OW      2557    1.769108223    0.866680888    3.328283841
  247 SOLV  HW1     2558    1.800582051    0.816696903    3.247581488
  247 SOLV  HW2     2559    1.684777093    0.915737438    3.306292867
  248 SOLV  OW      2560    5.474957182    2.567210853    2.997935370
  248 SOLV  HW1     2561    5.561106816    2.590219735    2.952652535
  248 SOLV  HW2     2562    5.421238796    2.650451771    3.011609134
  249 SOLV  OW      2563    6.890437169    6.216289126    1.615011794
  249 SOLV  HW1     2564    6.891930070    6.116872910    1.604233988
  249 SOLV  HW2     2565    6.798330966    6.245637281    1.640645338
  250 SOLV  OW      2566    5.355529522    2.563541485    0.687329037
  250 SOLV  HW1     2567    5.262396111    2.551089593    0.653105362
  250 SOLV  HW2     2568    5.373761507    2.496635169    0.759379325
  251 SOLV  OW      2569    6.844064941    4.078701307    6.790534609
  251 SOLV  HW1     2570    6.864456445    4.087064873    6.692983387
  251 SOLV  HW2     2571    6.929540421    4.071186937    6.841908903
  252 SOLV  OW      2572    2.443257794    2.435950147    5.708073483
  252 SOLV  HW1     2573    2.476183772    2.442633960    5.613875261
  252 SOLV  HW2     2574    2.520182164    2.416473630    5.768944989
  253 SOLV  OW      2575    3.734802584    4.595952096    3.043246562
  253 SOLV  HW1     2576    3.681665379    4.670610175    3.083298160
  253 SOLV  HW2     2577    3.832169893    4.611818577    3.059659604
  254 SOLV  OW      2578    2.222218520    7.177001735    6.294870509
  254 SOLV  HW1     2579    2.172701231    7.105255803    6.343885855
  254 SOLV  HW2     2580    2.258869187    7.242973375    6.360492948
  255 SOLV  OW      2581    0.726588613    4.927973304    2.915951255
  255 SOLV  HW1     2582    0.632586613    4.962074744    2.915023995
  255 SOLV  HW2     2583    0.764007199    4.930928683    2.823262423
  256 SOLV  OW      2584    2.062941779    4.637619532    1.799009462
  256 SOLV  HW1     2585    2.060929825    4.546386781    1.839925880
  256 SOLV  HW2     2586    2.110736257    4.700567357    1.860285427
  257 SOLV  OW      2587    1.675292903    0.741411081    7.057331845
  257 SOLV  HW1     2588    1.720095446    0.691370707    7.131429319
  257 SOLV  HW2     2589    1.580342335    0.760217320    7.082479817
  258 SOLV  OW      2590    7.336615591    2.653346872    0.644162607
  258 SOLV  HW1     2591    7.283339347    2.635925294    0.561338422
  258 SOLV  HW2     2592    7.300935717    2.597527791    0.719081382
  259 SOLV  OW      2593    5.330988453    6.678000698    5.468315234
  259 SOLV  HW1     2594    5.277042875    6.597824279    5.494040012
  259 SOLV  HW2     2595    5.320909966    6.694863831    5.370263395
  260 SOLV  OW      2596    6.911331434    4.119238984    1.776855487
  260 SOLV  HW1     2597    6.858749996    4.096276639    1.694943567
  260 SOLV  HW2     2598    6.982947102    4.050827363    1.790736490
  261 SOLV  OW      2599    1.096299128    3.445639506    1.249782700
  261 SOLV  HW1     2600    1.109761008    3.443954652    1.150699576
  261 SOLV  HW2     2601    1.000943446    3.424049746    1.270821908
  262 SOLV  OW      2602    1.807051466    1.629770533    3.619763088
  262 SOLV  HW1     2603    1.745412119    1.601941002    3.546087680
  262 SOLV  HW2     2604    1.814254785    1.729508514    3.621281159
  263 SOLV  OW      2605    6.454767769    6.105897893    6.116754172
  263 SOLV  HW1     2606    6.355900551    6.120207385    6.112009759
  263 SOLV  HW2     2607    6.498916887    6.152737085    6.040211513
  264 SOLV  OW      2608    0.361445752    5.924397492    4.813791574
  264 SOLV  HW1     2609    0.293281550    5.990458705    4.845279254
  264 SOLV  HW2     2610    0.445396000    5.935198898    4.867059743
  265 SOLV  OW      2611    7.254539008    5.692125832    6.195196317
  265 SOLV  HW1     2612    7.336282874    5.746210987    6.215064932
  265 SOLV  HW2     2613    7.173635713    5.750615662    6.201160190
  266 SOLV  OW      2614    4.852825280    4.839851194    3.164238574
  266 SOLV  HW1     2615    4.766362138    4.884047351    3.140305200
  266 SOLV  HW2     2616    4.880245756    4.867930659    3.256225931
  267 SOLV  OW      2617    1.461889196    5.962686204    1.968691450
  267 SOLV  HW1     2618    1.546004073    5.971189505    1.915264815
  267 SOLV  HW2     2619    1.432961857    5.866963721    1.970267410
  268 SOLV  OW      2620    5.006629260    2.962376881    3.350973378
  268 SOLV  HW1     2621    5.029397733    3.056337444    3.325380345
  268 SOLV  HW2     2622    4.973814022    2.912943882    3.270466053
  269 SOLV  OW      2623    5.667426119    2.595594822    6.301286488
  269 SOLV  HW1     2624    5.612380199    2.678032733    6.288092419
  269 SOLV  HW2     2625    5.646824449    2.529838046    6.228817723
  270 SOLV  OW      2626    6.705313411    5.680182011    6.152179821
  270 SOLV  HW1     2627    6.740655970    5.634508695    6.233819004
  270 SOLV  HW2     2628    6.609620161    5.654554503    6.138466294
  271 SOLV  OW      2629    6.182908903    5.062917617    4.020824963
  271 SOLV  HW1     2630    6.268508831    5.054085721    4.071778135
  271 SOLV  HW2     2631    6.146108155    5.155076292    4.033231788
  272 SOLV  OW      2632    3.630668776    4.290565905    5.085055053
  272 SOLV  HW1     2633    3.623421905    4.332995594    4.994784231
  272 SOLV  HW2     2634    3.700459483    4.218974344    5.082711518
  273 SOLV  OW      2635    1.325205524    7.254364293    1.726657953
  273 SOLV  HW1     2636    1.227731924    7.247952963    1.748091562
  273 SOLV  HW2     2637    1.367935281    7.322628478    1.785952198
  274 SOLV  OW      2638    3.621327912    4.150704330    2.171290842
  274 SOLV  HW1     2639    3.661432622    4.133967852    2.081216197
  274 SOLV  HW2     2640    3.521590303    4.150375859    2.163931038
  275 SOLV  OW      2641    1.703861602    3.546715659    2.627200620
  275 SOLV  HW1     2642    1.760747682    3.477825855    2.672142758
  275 SOLV  HW2     2643    1.641266135    3.586972788    2.694004797
  276 SOLV  OW      2644    5.247149595    4.678488909    6.871756628
  276 SOLV  HW1     2645    5.175167976    4.694373986    6.939332177
  276 SOLV  HW2     2646    5.326691609    4.734890754    6.893937795
  277 SOLV  OW      2647    3.602691183    4.442156328    6.142771709
  277 SOLV  HW1     2648    3.512356529    4.464581371    6.179335480
  277 SOLV  HW2     2649    3.671745387    4.499117113    6.187348499
  278 SOLV  OW      2650    2.925440036    6.924900742    1.173145814
  278 SOLV  HW1     2651    2.971604952    6.847050236    1.215690154
  278 SOLV  HW2     2652    2.917469359    6.909169926    1.074703192
  279 SOLV  OW      2653    1.713818208    3.368358758    6.855929880
  279 SOLV  HW1     2654    1.759066797    3.425015483    6.787048527
  279 SOLV  HW2     2655    1.748705235    3.391973121    6.946634499
  280 SOLV  OW      2656    1.158929192    4.290758896    3.955636575
  280 SOLV  HW1     2657    1.201589439    4.203959359    3.981086787
  280 SOLV  HW2     2658    1.082284618    4.309491469    4.017089222
  281 SOLV  OW      2659    6.443128368    5.626403107    0.468628445
  281 SOLV  HW1     2660    6.523053364    5.655710632    0.416144015
  281 SOLV  HW2     2661    6.463203392    5.633017753    0.566376688
  282 SOLV  OW      2662    5.487369738    6.090686044    2.102272966
  282 SOLV  HW1     2663    5.508256902    6.187766751    2.114139119
  282 SOLV  HW2     2664    5.564483468    6.035824118    2.134604972
  283 SOLV  OW      2665    2.029068149    3.030374701    4.206259807
  283 SOLV  HW1     2666    1.932271095    3.007149788    4.215888906
  283 SOLV  HW2     2667    2.072602371    2.966201842    4.143106762
  284 SOLV  OW      2668    7.166609953    4.583354776    6.450926478
  284 SOLV  HW1     2669    7.218485017    4.645401995    6.392098018
  284 SOLV  HW2     2670    7.084420900    4.552783452    6.402843239
  285 SOLV  OW      2671    6.038015248    2.993360227    6.891505014
  285 SOLV  HW1     2672    5.939147394    2.981657908    6.882027690
  285 SOLV  HW2     2673    6.058270870    3.088654851    6.914091588
  286 SOLV  OW      2674    2.958242317    6.361338171    2.949684823
  286 SOLV  HW1     2675    2.925416889    6.289208865    2.888681854
  286 SOLV  HW2     2676    2.883438403    6.391617599    3.008753081
  287 SOLV  OW      2677    7.052769690    5.763955454    1.082007559
  287 SOLV  HW1     2678    6.969796439    5.730433802    1.126637625
  287 SOLV  HW2     2679    7.084713922    5.696130867    1.015815246
  288 SOLV  OW      2680    4.462395806    0.668553567    0.693211303
  288 SOLV  HW1     2681    4.486323855    0.720613465    0.611240330
  288 SOLV  HW2     2682    4.426654939    0.579030203    0.666563403
  289 SOLV  OW      2683    4.745002426    1.721464480    3.271080221
  289 SOLV  HW1     2684    4.707763352    1.634685402    3.304009143
  289 SOLV  HW2     2685    4.781074003    1.709287675    3.178602241
  290 SOLV  OW      2686    2.219352154    7.413514185    6.041494424
  290 SOLV  HW1     2687    2.141546501    7.424366691    6.103370518
  290 SOLV  HW2     2688    2.288297085    7.355283485    6.084574426
  291 SOLV  OW      2689    1.572293531    5.137920195    5.219282326
  291 SOLV  HW1     2690    1.602823975    5.050680401    5.181108321
  291 SOLV  HW2     2691    1.576610923    5.208535535    5.148607449
  292 SOLV  OW      2692    5.468276948    3.316030652    3.631494530
  292 SOLV  HW1     2693    5.431634254    3.379905220    3.563825256
  292 SOLV  HW2     2694    5.403210438    3.306348144    3.706822756
  293 SOLV  OW      2695    6.078543666    0.790616887    6.915508526
  293 SOLV  HW1     2696    6.157907498    0.813587407    6.971861544
  293 SOLV  HW2     2697    6.023706852    0.721071916    6.961966476
  294 SOLV  OW      2698    3.654501627    1.532431675    2.502556712
  294 SOLV  HW1     2699    3.673271532    1.488483771    2.590408584
  294 SOLV  HW2     2700    3.666650522    1.465992978    2.428800514
  295 SOLV  OW      2701    6.653439996    6.285562315    6.950101350
  295 SOLV  HW1     2702    6.654887846    6.320240464    7.043893622
  295 SOLV  HW2     2703    6.737631514    6.234679193    6.932092029
  296 SOLV  OW      2704    4.733634446    5.407736705    6.305422491
  296 SOLV  HW1     2705    4.826598649    5.398644831    6.341156981
  296 SOLV  HW2     2706    4.668807560    5.368994899    6.370984745
  297 SOLV  OW      2707    4.933889454    1.474572074    0.896979727
  297 SOLV  HW1     2708    4.871077112    1.551978084    0.905035926
  297 SOLV  HW2     2709    4.922906622    1.431968160    0.807167842
  298 SOLV  OW      2710    2.189333590    0.493714521    1.246879532
  298 SOLV  HW1     2711    2.268279649    0.449116237    1.289071880
  298 SOLV  HW2     2712    2.207986336    0.509728692    1.149939970
  299 SOLV  OW      2713    2.687380051    4.239762779    2.269713639
  299 SOLV  HW1     2714    2.599970640    4.195514444    2.249627545
  299 SOLV  HW2     2715    2.760583983    4.171678173    2.267006497
  300 SOLV  OW      2716    1.183507475    1.381615741    3.947742476
  300 SOLV  HW1     2717    1.254901216    1.386437900    3.877876970
  300 SOLV  HW2     2718    1.214019037    1.322662380    4.022542696
  301 SOLV  OW      2719    5.465849903    4.321846605    4.847646449
  301 SOLV  HW1     2720    5.525183640    4.352277837    4.922178399
  301 SOLV  HW2     2721    5.498147005    4.233675671    4.813231677
  302 SOLV  OW      2722    1.761828250    1.101017966    1.440767127
  302 SOLV  HW1     2723    1.748380647    1.073246958    1.345635558
  302 SOLV  HW2     2724    1.763019525    1.200857738    1.446472228
  303 SOLV  OW      2725    4.857115635    2.073101572    1.892452927
  303 SOLV  HW1     2726    4.773355564    2.035702733    1.852613698
  303 SOLV  HW2     2727    4.858543514    2.054359719    1.990678074
  304 SOLV  OW      2728    5.431855182    4.611871865    3.129003656
  304 SOLV  HW1     2729    5.496193518    4.687407166    3.116480307
  304 SOLV  HW2     2730    5.345172850    4.634203750    3.084402338
  305 SOLV  OW      2731    0.558820698    0.719352662    6.093056796
  305 SOLV  HW1     2732    0.607019614    0.785171544    6.035222173
  305 SOLV  HW2     2733    0.592746763    0.726334509    6.186867367
  306 SOLV  OW      2734    1.757361417    2.548865666    5.203016950
  306 SOLV  HW1     2735    1.751998103    2.556630679    5.302579684
  306 SOLV  HW2     2736    1.834959929    2.490838103    5.178259477
  307 SOLV  OW      2737    7.344299933    4.367985082    4.990578790
  307 SOLV  HW1     2738    7.416045781    4.301488280    5.011369015
  307 SOLV  HW2     2739    7.386084997    4.455036134    4.964547548
  308 SOLV  OW      2740    2.976227028    2.069969304    2.024050877
  308 SOLV  HW1     2741    3.011005560    2.070691038    2.117806294
  308 SOLV  HW2     2742    2.974507364    2.163399991    1.988443942
  309 SOLV  OW      2743    7.117510631    2.262188685    0.751737543
  309 SOLV  HW1     2744    7.028468327    2.290017563    0.787772502
  309 SOLV  HW2     2745    7.173611978    2.343319062    0.735245246
  310 SOLV  OW      2746    0.709002005    0.352383102    6.933625261
  310 SOLV  HW1     2747    0.761989461    0.427412433    6.894065791
  310 SOLV  HW2     2748    0.626780619    0.337126625    6.878772530
  311 SOLV  OW      2749    7.211071534    2.514608913    6.238278538
  311 SOLV  HW1     2750    7.269249209    2.433306850    6.240995526
  311 SOLV  HW2     2751    7.264476488    2.592717507    6.205891315
  312 SOLV  OW      2752    1.475066489    4.565300946    3.817906434
  312 SOLV  HW1     2753    1.508737297    4.490969136    3.760090004
  312 SOLV  HW2     2754    1.526714530    4.566920850    3.903529880
  313 SOLV  OW      2755    4.783979046    1.351312186    1.964949957
  313 SOLV  HW1     2756    4.808422799    1.425143004    2.027823545
  313 SOLV  HW2     2757    4.753811779    1.271606972    2.017280058
  314 SOLV  OW      2758    4.640739160    0.151113766    3.837456046
  314 SOLV  HW1     2759    4.617442013    0.107991538    3.750281939
  314 SOLV  HW2     2760    4.593515859    0.238960524    3.844841473
  315 SOLV  OW      2761    3.064845403    1.712215186    5.211868858
  315 SOLV  HW1     2762    2.994756011    1.671031533    5.153619335
  315 SOLV  HW2     2763    3.148297520    1.726410880    5.158616794
  316 SOLV  OW      2764    5.344621029    3.295865837    1.478282180
  316 SOLV  HW1     2765    5.411758401    3.354617085    1.433122709
  316 SOLV  HW2     2766    5.322840768    3.218383781    1.418945859
  317 SOLV  OW      2767    5.096584939    5.766395012    1.059768955
  317 SOLV  HW1     2768    5.167967564    5.817081020    1.011421993
  317 SOLV  HW2     2769    5.131150153    5.736999554    1.148893005
  318 SOLV  OW      2770    7.060954708    0.106241657    3.620057890
  318 SOLV  HW1     2771    6.993522686    0.065493631    3.681653702
  318 SOLV  HW2     2772    7.122779517    0.035112879    3.586593072
  319 SOLV  OW      2773    5.229363953    1.581559870    4.406977489
  319 SOLV  HW1     2774    5.325333157    1.589706748    4.433904161
  319 SOLV  HW2     2775    5.223236205    1.532994916    4.319769057
  320 SOLV  OW      2776    0.978227196    6.671954576    5.263923911
  320 SOLV  HW1     2777    0.898512747    6.656894438    5.322407954
  320 SOLV  HW2     2778    1.011177103    6.584129274    5.229247793
  321 SOLV  OW      2779    3.837957629    2.388231058    6.387796066
  321 SOLV  HW1     2780    3.842057259    2.383444452    6.487598007
  321 SOLV  HW2     2781    3.776693119    2.317011941    6.353523606
  322 SOLV  OW      2782    4.482539489    1.417837752    1.910527928
  322 SOLV  HW1     2783    4.541059312    1.456679905    1.981719982
  322 SOLV  HW2     2784    4.510682536    1.453185359    1.821308382
  323 SOLV  OW      2785    6.101453694    0.374488848    3.342445107
  323 SOLV  HW1     2786    6.116283303    0.385925193    3.440683304
  323 SOLV  HW2     2787    6.182773993    0.404765049    3.292727602
  324 SOLV  OW      2788    3.776464869    3.786944816    3.999123843
  324 SOLV  HW1     2789    3.715445285    3.782216806    4.078220070
  324 SOLV  HW2     2790    3.862020247    3.831416715    4.025665419
  325 SOLV  OW      2791    2.591881763    3.050410475    5.073532753
  325 SOLV  HW1     2792    2.605389826    3.116187896    4.999418799
  325 SOLV  HW2     2793    2.583521249    3.099319025    5.160366147
  326 SOLV  OW      2794    5.544070302    5.078688660    3.650792383
  326 SOLV  HW1     2795    5.590285274    5.166591972    3.662579679
  326 SOLV  HW2     2796    5.568644117    5.017756964    3.726192906
  327 SOLV  OW      2797    1.260386362    6.694676407    0.112522315
  327 SOLV  HW1     2798    1.190326438    6.761546323    0.137453416
  327 SOLV  HW2     2799    1.296390230    6.651696050    0.195334598
  328 SOLV  OW      2800    3.447953573    4.204993923    3.778538222
  328 SOLV  HW1     2801    3.420095227    4.198045873    3.682740010
  328 SOLV  HW2     2802    3.546608085    4.220624634    3.783494852
  329 SOLV  OW      2803    4.603003892    0.917331789    6.289214092
  329 SOLV  HW1     2804    4.690321348    0.965497933    6.296785927
  329 SOLV  HW2     2805    4.537090132    0.975203330    6.241172605
  330 SOLV  OW      2806    1.465641486    1.814413237    6.770550258
  330 SOLV  HW1     2807    1.512288377    1.880595988    6.711851092
  330 SOLV  HW2     2808    1.533004782    1.766553004    6.826880958
  331 SOLV  OW      2809    4.653185990    3.636636358    6.861950000
  331 SOLV  HW1     2810    4.686129224    3.694133121    6.936853839
  331 SOLV  HW2     2811    4.725372791    3.626534352    6.793476049
  332 SOLV  OW      2812    0.974914022    1.440960758    0.815336249
  332 SOLV  HW1     2813    0.945963665    1.345283197    0.812246505
  332 SOLV  HW2     2814    0.894947921    1.499552066    0.828536122
  333 SOLV  OW      2815    6.364718020    4.301055945    2.133637192
  333 SOLV  HW1     2816    6.266296748    4.290066888    2.119708528
  333 SOLV  HW2     2817    6.382888056    4.390936011    2.173548370
  334 SOLV  OW      2818    5.104487749    6.443229489    3.776668658
  334 SOLV  HW1     2819    5.092225175    6.436619543    3.875701183
  334 SOLV  HW2     2820    5.186439857    6.392601932    3.749792941
  335 SOLV  OW      2821    0.607981247    5.401471385    4.421046024
  335 SOLV  HW1     2822    0.587211321    5.371669898    4.327867457
  335 SOLV  HW2     2823    0.535065942    5.371573594    4.482617876
  336 SOLV  OW      2824    5.019728035    1.774424599    1.921574387
  336 SOLV  HW1     2825    5.076883811    1.692456666    1.917559908
  336 SOLV  HW2     2826    4.955026647    1.773691132    1.845319788
  337 SOLV  OW      2827    3.890518555    2.593027864    4.259109912
  337 SOLV  HW1     2828    3.894647908    2.523551039    4.187291743
  337 SOLV  HW2     2829    3.873515230    2.548884264    4.347224477
  338 SOLV  OW      2830    5.482312525    2.405167065    2.231486334
  338 SOLV  HW1     2831    5.426660162    2.438202507    2.307731125
  338 SOLV  HW2     2832    5.514056259    2.312392749    2.251156671
  339 SOLV  OW      2833    3.384718176    4.134451452    2.448184168
  339 SOLV  HW1     2834    3.457446504    4.187394621    2.491862023
  339 SOLV  HW2     2835    3.381787866    4.156076652    2.350593859
  340 SOLV  OW      2836    3.682872532    6.854615336    6.281094572
  340 SOLV  HW1     2837    3.654170640    6.770246142    6.326483256
  340 SOLV  HW2     2838    3.643753203    6.933193584    6.329022953
  341 SOLV  OW      2839    4.454780007    5.019063865    3.154174765
  341 SOLV  HW1     2840    4.432335581    5.095612479    3.214493439
  341 SOLV  HW2     2841    4.490631092    4.943187319    3.208573479
  342 SOLV  OW      2842    3.165441013    2.891406019    4.783448239
  342 SOLV  HW1     2843    3.162585089    2.814294388    4.719841745
  342 SOLV  HW2     2844    3.243123952    2.880555496    4.845478325
  343 SOLV  OW      2845    1.063707477    7.146720669    3.288685788
  343 SOLV  HW1     2846    1.075487259    7.244753832    3.272800261
  343 SOLV  HW2     2847    0.967435194    7.122379657    3.276819500
  344 SOLV  OW      2848    4.584764437    5.823758949    6.300925008
  344 SOLV  HW1     2849    4.577396366    5.874551262    6.215091269
  344 SOLV  HW2     2850    4.537118202    5.873629062    6.373343159
  345 SOLV  OW      2851    4.022998811    4.829303653    1.441706431
  345 SOLV  HW1     2852    3.947652039    4.866653961    1.495816716
  345 SOLV  HW2     2853    4.109512816    4.867483538    1.474258846
  346 SOLV  OW      2854    1.864480223    7.150413687    4.813152622
  346 SOLV  HW1     2855    1.894866351    7.066250051    4.768490436
  346 SOLV  HW2     2856    1.898395324    7.152332319    4.907214014
  347 SOLV  OW      2857    7.299010969    6.559559827    4.589065703
  347 SOLV  HW1     2858    7.396549207    6.570802644    4.608082146
  347 SOLV  HW2     2859    7.273909602    6.463318231    4.599510691
  348 SOLV  OW      2860    6.945387991    5.764520078    2.006675427
  348 SOLV  HW1     2861    6.892259967    5.679861689    2.003723909
  348 SOLV  HW2     2862    6.982520560    5.783777699    1.915852810
  349 SOLV  OW      2863    7.186750147    2.639812284    2.245851791
  349 SOLV  HW1     2864    7.097836702    2.682335207    2.262827652
  349 SOLV  HW2     2865    7.244376052    2.702770470    2.193722941
  350 SOLV  OW      2866    6.335368893    5.044573937    3.078504956
  350 SOLV  HW1     2867    6.308922021    5.013478264    2.987208058
  350 SOLV  HW2     2868    6.302830017    4.979091100    3.146730007
  351 SOLV  OW      2869    0.843015585    4.467590616    4.219815168
  351 SOLV  HW1     2870    0.772464113    4.414048181    4.266262213
  351 SOLV  HW2     2871    0.802182503    4.550531211    4.181668823
  352 SOLV  OW      2872    2.317827565    2.470837892    1.603834304
  352 SOLV  HW1     2873    2.381234772    2.512597590    1.668928223
  352 SOLV  HW2     2874    2.323117354    2.371255723    1.611380989
  353 SOLV  OW      2875    3.977316946    4.108575733    5.938278574
  353 SOLV  HW1     2876    3.907454195    4.037077317    5.940976147
  353 SOLV  HW2     2877    3.952453191    4.176867921    5.869576057
  354 SOLV  OW      2878    3.765528285    6.840222284    7.237598140
  354 SOLV  HW1     2879    3.683465093    6.783784467    7.246653214
  354 SOLV  HW2     2880    3.844653785    6.781475809    7.220581822
  355 SOLV  OW      2881    1.736618154    4.227842112    0.697450752
  355 SOLV  HW1     2882    1.692591046    4.269587023    0.617946676
  355 SOLV  HW2     2883    1.716124310    4.129972939    0.699315804
  356 SOLV  OW      2884    5.902430976    3.578966951    7.253649144
  356 SOLV  HW1     2885    5.932492692    3.576293824    7.158304304
  356 SOLV  HW2     2886    5.972741742    3.538177573    7.311907712
  357 SOLV  OW      2887    5.532410104    0.165486552    3.296413598
  357 SOLV  HW1     2888    5.533647682    0.141201951    3.199406545
  357 SOLV  HW2     2889    5.618445547    0.137315937    3.338909459
  358 SOLV  OW      2890    3.084246138    2.919852695    5.195768628
  358 SOLV  HW1     2891    3.128085133    3.003228759    5.162181075
  358 SOLV  HW2     2892    3.098403778    2.912208585    5.294473126
  359 SOLV  OW      2893    1.357796966    2.714742886    6.351173469
  359 SOLV  HW1     2894    1.348125204    2.618455710    6.376411846
  359 SOLV  HW2     2895    1.359395981    2.723064311    6.251524488
  360 SOLV  OW      2896    1.275176106    2.222272054    2.616885617
  360 SOLV  HW1     2897    1.269914960    2.269322186    2.528792820
  360 SOLV  HW2     2898    1.186208606    2.182052761    2.638538597
  361 SOLV  OW      2899    5.370839977    5.670856804    0.607791482
  361 SOLV  HW1     2900    5.324393155    5.648695124    0.522041187
  361 SOLV  HW2     2901    5.303929942    5.674110977    0.682047853
  362 SOLV  OW      2902    7.414546538    4.619428601    2.932743729
  362 SOLV  HW1     2903    7.350892014    4.542351089    2.929755556
  362 SOLV  HW2     2904    7.442074694    4.636250175    3.027405555
  363 SOLV  OW      2905    4.184318184    5.529350995    2.778298308
  363 SOLV  HW1     2906    4.113756074    5.512625185    2.709430055
  363 SOLV  HW2     2907    4.228464150    5.617224386    2.760104569
  364 SOLV  OW      2908    1.525178952    4.557512493    4.336267364
  364 SOLV  HW1     2909    1.440198473    4.558489359    4.283551895
  364 SOLV  HW2     2910    1.507271610    4.521084601    4.427666156
  365 SOLV  OW      2911    7.198288722    2.671341520    4.342013332
  365 SOLV  HW1     2912    7.147249640    2.676441777    4.256159359
  365 SOLV  HW2     2913    7.294986976    2.655055850    4.322364825
  366 SOLV  OW      2914    0.890771076    0.132521220    6.897390647
  366 SOLV  HW1     2915    0.820502453    0.199349725    6.921812247
  366 SOLV  HW2     2916    0.970033949    0.180002419    6.859140980
  367 SOLV  OW      2917    3.252325405    5.372292040    1.323919524
  367 SOLV  HW1     2918    3.241305498    5.456453777    1.376809691
  367 SOLV  HW2     2919    3.236863480    5.391582529    1.227013724
  368 SOLV  OW      2920    2.816195798    4.460954835    1.968378293
  368 SOLV  HW1     2921    2.778644524    4.453827971    2.060796821
  368 SOLV  HW2     2922    2.897785077    4.518770471    1.969940659
  369 SOLV  OW      2923    0.725125833    6.806666108    2.903763801
  369 SOLV  HW1     2924    0.823049658    6.822614074    2.916344064
  369 SOLV  HW2     2925    0.711600661    6.724579609    2.848261714
  370 SOLV  OW      2926    5.201884220    7.332085380    4.509247607
  370 SOLV  HW1     2927    5.122321781    7.349473937    4.451200403
  370 SOLV  HW2     2928    5.205542873    7.234887064    4.532508092
  371 SOLV  OW      2929    1.216131001    4.173539222    0.051672348
  371 SOLV  HW1     2930    1.166001478    4.161345076    0.137346074
  371 SOLV  HW2     2931    1.242910460    4.084139394    0.015727272
  372 SOLV  OW      2932    1.601288541    3.279867792    5.469965589
  372 SOLV  HW1     2933    1.520012107    3.295659010    5.526057446
  372 SOLV  HW2     2934    1.593685267    3.331901731    5.384899477
  373 SOLV  OW      2935    3.200254929    5.214249476    6.801032702
  373 SOLV  HW1     2936    3.161719813    5.121965613    6.801786206
  373 SOLV  HW2     2937    3.276168249    5.218121425    6.736040809
  374 SOLV  OW      2938    3.043562785    4.580626290    5.532305194
  374 SOLV  HW1     2939    3.070604406    4.641158396    5.457427767
  374 SOLV  HW2     2940    3.085699450    4.490844536    5.519433614
  375 SOLV  OW      2941    3.192529348    2.034476864    6.139731829
  375 SOLV  HW1     2942    3.280521941    2.077800875    6.159285403
  375 SOLV  HW2     2943    3.158690782    2.066284102    6.051158743
  376 SOLV  OW      2944    3.214496118    5.242683872    5.150632951
  376 SOLV  HW1     2945    3.307345085    5.252311300    5.114739460
  376 SOLV  HW2     2946    3.151434546    5.296587675    5.094780795
  377 SOLV  OW      2947    3.361106913    2.318191362    1.506619447
  377 SOLV  HW1     2948    3.388004054    2.407934507    1.541607652
  377 SOLV  HW2     2949    3.316697830    2.265981424    1.579443964
  378 SOLV  OW      2950    5.838554014    5.246966303    3.579286299
  378 SOLV  HW1     2951    5.833222137    5.167138875    3.519277223
  378 SOLV  HW2     2952    5.931200713    5.284531793    3.576600373
  379 SOLV  OW      2953    0.291877881    2.151074071    2.248493523
  379 SOLV  HW1     2954    0.281252320    2.119131122    2.154321235
  379 SOLV  HW2     2955    0.332257366    2.078333628    2.303990509
  380 SOLV  OW      2956    5.304465205    4.009884909    3.531504342
  380 SOLV  HW1     2957    5.233496282    4.043410379    3.469539827
  380 SOLV  HW2     2958    5.383731868    3.980057205    3.478332841
  381 SOLV  OW      2959    5.205116826    3.515733672    7.429629759
  381 SOLV  HW1     2960    5.112113844    3.479284530    7.424745590
  381 SOLV  HW2     2961    5.209969343    3.585123221    7.501487463
  382 SOLV  OW      2962    6.285546467    0.562100407    3.852838339
  382 SOLV  HW1     2963    6.332299695    0.650506226    3.852683996
  382 SOLV  HW2     2964    6.235604304    0.550973317    3.938765605
  383 SOLV  OW      2965    3.007344201    3.714909595    2.489419991
  383 SOLV  HW1     2966    2.982749294    3.710502135    2.586257663
  383 SOLV  HW2     2967    2.952212880    3.649178141    2.438022252
  384 SOLV  OW      2968    4.349683495    6.514768934    5.888185606
  384 SOLV  HW1     2969    4.301850266    6.443992507    5.940189291
  384 SOLV  HW2     2970    4.354949536    6.487659892    5.792066137
  385 SOLV  OW      2971    2.670617261    5.947159134    4.845593648
  385 SOLV  HW1     2972    2.737474961    5.944513784    4.771275441
  385 SOLV  HW2     2973    2.716837036    5.970440640    4.931161214
  386 SOLV  OW      2974    4.406398353    2.209465372    4.209677297
  386 SOLV  HW1     2975    4.427531582    2.217741212    4.307075833
  386 SOLV  HW2     2976    4.489227647    2.225904207    4.156099667
  387 SOLV  OW      2977    0.864446344    5.426434797    7.218233565
  387 SOLV  HW1     2978    0.794604602    5.362146896    7.249714695
  387 SOLV  HW2     2979    0.920053773    5.383108455    7.147294188
  388 SOLV  OW      2980    5.418243337    4.703556463    6.389098615
  388 SOLV  HW1     2981    5.496268501    4.648445214    6.418705684
  388 SOLV  HW2     2982    5.360266582    4.649276355    6.328319683
  389 SOLV  OW      2983    6.895213736    3.683680597    1.806395973
  389 SOLV  HW1     2984    6.798468605    3.659174995    1.812845662
  389 SOLV  HW2     2985    6.950411182    3.600429689    1.801475339
  390 SOLV  OW      2986    3.658936458    4.084104910    1.908433852
  390 SOLV  HW1     2987    3.563852061    4.102418197    1.883431046
  390 SOLV  HW2     2988    3.719642110    4.121922130    1.838532281
  391 SOLV  OW      2989    6.749959422    1.478865306    6.287516178
  391 SOLV  HW1     2990    6.809575795    1.555117484    6.262354532
  391 SOLV  HW2     2991    6.755499236    1.463391131    6.386164239
  392 SOLV  OW      2992    4.792614686    0.078034672    5.672119971
  392 SOLV  HW1     2993    4.839580912   -0.001348595    5.633462875
  392 SOLV  HW2     2994    4.830936400    0.098847827    5.762120527
  393 SOLV  OW      2995    4.865480974    2.805541637    0.918343734
  393 SOLV  HW1     2996    4.778168231    2.764189002    0.944162166
  393 SOLV  HW2     2997    4.938584743    2.766802937    0.974515403
  394 SOLV  OW      2998    0.210580321    6.398274992    0.883316440
  394 SOLV  HW1     2999    0.234919205    6.367790479    0.975404784
  394 SOLV  HW2     3000    0.285475137    6.452579447    0.845321078
  395 SOLV  OW      3001    3.527275755    5.259400505    5.034223870
  395 SOLV  HW1     3002    3.525774585    5.251033584    5.133870860
  395 SOLV  HW2     3003    3.619257771    5.284818184    5.004308764
  396 SOLV  OW      3004    6.058269316    2.774558211    1.282284820
  396 SOLV  HW1     3005    6.114952203    2.819550665    1.213257055
  396 SOLV  HW2     3006    5.980003528    2.730945927    1.237851717
  397 SOLV  OW      3007    2.170149400    5.109265268    5.236278678
  397 SOLV  HW1     3008    2.136675807    5.015919981    5.223382204
  397 SOLV  HW2     3009    2.206869535    5.143715438    5.149878899
  398 SOLV  OW      3010    5.475486726    2.806778781    3.544523026
  398 SOLV  HW1     3011    5.563274871    2.807708785    3.592403305
  398 SOLV  HW2     3012    5.436703815    2.898952148    3.544276756
  399 SOLV  OW      3013    4.006559110    1.119779972    0.484686989
  399 SOLV  HW1     3014    4.016439030    1.199992542    0.543594244
  399 SOLV  HW2     3015    4.096733811    1.090529417    0.452834042
  400 SOLV  OW      3016    5.142087459    1.076455515    1.612052220
  400 SOLV  HW1     3017    5.065232840    1.130241124    1.577402257
  400 SOLV  HW2     3018    5.150781285    1.090491253    1.710680410
  401 SOLV  OW      3019    0.822615397    3.587868298    3.017747764
  401 SOLV  HW1     3020    0.745957318    3.599871838    3.080842896
  401 SOLV  HW2     3021    0.787858108    3.561796674    2.927671595
  402 SOLV  OW      3022    5.643471937    1.965735431    0.755096870
  402 SOLV  HW1     3023    5.672911973    2.056904314    0.726408299
  402 SOLV  HW2     3024    5.607849269    1.915830379    0.676090992
  403 SOLV  OW      3025    4.036268981    0.153650817    2.318308620
  403 SOLV  HW1     3026    4.087494199    0.215204955    2.258415636
  403 SOLV  HW2     3027    4.096901086    0.118495472    2.389652304
  404 SOLV  OW      3028    3.562429615    6.695069304    0.668224216
  404 SOLV  HW1     3029    3.592562296    6.748791453    0.747012019
  404 SOLV  HW2     3030    3.635584033    6.691917865    0.600106039
  405 SOLV  OW      3031    5.831523280    3.737358671    5.901706366
  405 SOLV  HW1     3032    5.851191389    3.774787682    5.811076533
  405 SOLV  HW2     3033    5.732635114    3.736347396    5.916592389
  406 SOLV  OW      3034    4.279356876    1.442288943    4.577109209
  406 SOLV  HW1     3035    4.293204374    1.344355737    4.591910282
  406 SOLV  HW2     3036    4.317165745    1.468223172    4.488230232
  407 SOLV  OW      3037    7.113545979    5.197167234    0.317512527
  407 SOLV  HW1     3038    7.051683733    5.162087645    0.247196184
  407 SOLV  HW2     3039    7.202904696    5.216144154    0.276809631
  408 SOLV  OW      3040    3.987627869    3.456355902    2.404419215
  408 SOLV  HW1     3041    4.076402614    3.420473508    2.433284068
  408 SOLV  HW2     3042    3.964811970    3.536842941    2.459217153
  409 SOLV  OW      3043    2.419335777    7.309633796    2.494537064
  409 SOLV  HW1     3044    2.381277649    7.247056534    2.562637366
  409 SOLV  HW2     3045    2.441995300    7.396676583    2.538264227
  410 SOLV  OW      3046    5.886889192    2.512369245    5.555844746
  410 SOLV  HW1     3047    5.968296389    2.534577053    5.502162777
  410 SOLV  HW2     3048    5.843716177    2.430266018    5.518466782
  411 SOLV  OW      3049    5.075451201    4.315886738    0.480542669
  411 SOLV  HW1     3050    4.988641380    4.351224106    0.445679076
  411 SOLV  HW2     3051    5.139282671    4.391685636    0.493965593
  412 SOLV  OW      3052    4.645128603    0.110925957    4.787811774
  412 SOLV  HW1     3053    4.684368494    0.114860708    4.695907425
  412 SOLV  HW2     3054    4.656810899    0.018872182    4.825111232
  413 SOLV  OW      3055    4.366270232    5.215577472    3.009396152
  413 SOLV  HW1     3056    4.268188688    5.197894059    3.001068298
  413 SOLV  HW2     3057    4.409296770    5.141212386    3.060587533
  414 SOLV  OW      3058    1.870866088    2.452625632    0.416173368
  414 SOLV  HW1     3059    1.875977017    2.456518204    0.515974615
  414 SOLV  HW2     3060    1.950090723    2.402983006    0.380667620
  415 SOLV  OW      3061    1.152724209    2.573005797    7.234349789
  415 SOLV  HW1     3062    1.183744209    2.596541718    7.142231396
  415 SOLV  HW2     3063    1.102148860    2.486774895    7.231451830
  416 SOLV  OW      3064    2.306209886    3.267456704    2.633966684
  416 SOLV  HW1     3065    2.212490513    3.252689298    2.602335878
  416 SOLV  HW2     3066    2.323157081    3.365579469    2.643269503
  417 SOLV  OW      3067    3.910095702    5.261325983    6.786199352
  417 SOLV  HW1     3068    3.982387082    5.292153685    6.848049313
  417 SOLV  HW2     3069    3.937772176    5.175633921    6.742695165
  418 SOLV  OW      3070    3.961418231    2.433981119    7.073288486
  418 SOLV  HW1     3071    4.018257825    2.514878973    7.058229466
  418 SOLV  HW2     3072    4.018382773    2.359080599    7.107154849
  419 SOLV  OW      3073    0.388444900    3.045182540    0.877381009
  419 SOLV  HW1     3074    0.486162891    3.065980881    0.872894074
  419 SOLV  HW2     3075    0.340022980    3.121658613    0.919904270
  420 SOLV  OW      3076    6.011803317    6.957188804    2.144973748
  420 SOLV  HW1     3077    6.010711629    6.952828865    2.244881221
  420 SOLV  HW2     3078    6.102354864    6.931109057    2.111477288
  421 SOLV  OW      3079    7.026560541    1.124543967    2.990440523
  421 SOLV  HW1     3080    7.013241638    1.067703358    3.071640139
  421 SOLV  HW2     3081    7.030470487    1.220768083    3.017407322
  422 SOLV  OW      3082    4.090507510    5.827554019    5.596129122
  422 SOLV  HW1     3083    4.064270528    5.748261353    5.651139953
  422 SOLV  HW2     3084    4.094687922    5.908668550    5.654479865
  423 SOLV  OW      3085    0.217464320    5.943493792    6.892364331
  423 SOLV  HW1     3086    0.229541679    5.861818445    6.948798289
  423 SOLV  HW2     3087    0.134356390    5.991463048    6.920533835
  424 SOLV  OW      3088    3.250007381    5.836756430    1.711968844
  424 SOLV  HW1     3089    3.212998646    5.919514780    1.669738843
  424 SOLV  HW2     3090    3.276260529    5.771816197    1.640585721
  425 SOLV  OW      3091    3.878610742    3.519176676    2.956207818
  425 SOLV  HW1     3092    3.815433315    3.595707876    2.943821733
  425 SOLV  HW2     3093    3.835375960    3.449149061    3.013029006
  426 SOLV  OW      3094    2.935629112    6.597039861    0.774776799
  426 SOLV  HW1     3095    2.936315689    6.655492151    0.693630235
  426 SOLV  HW2     3096    2.868294348    6.524085450    0.762711478
  427 SOLV  OW      3097    7.084666322    6.487098277    5.237674112
  427 SOLV  HW1     3098    7.089923572    6.469114409    5.139437217
  427 SOLV  HW2     3099    7.129319624    6.574237665    5.258028507
  428 SOLV  OW      3100    1.399916039    4.378464470    0.101225274
  428 SOLV  HW1     3101    1.338239043    4.299754958    0.099635911
  428 SOLV  HW2     3102    1.387266416    4.432386822    0.017953922
  429 SOLV  OW      3103    0.467112225    0.405377652    2.742039916
  429 SOLV  HW1     3104    0.501101993    0.484485872    2.691165564
  429 SOLV  HW2     3105    0.507780698    0.321901732    2.704899981
  430 SOLV  OW      3106    0.914309253    1.887466044    1.592087735
  430 SOLV  HW1     3107    0.866188467    1.924090416    1.671743127
  430 SOLV  HW2     3108    0.857860977    1.899854965    1.510466539
  431 SOLV  OW      3109    4.201336449    0.655877107    6.239197459
  431 SOLV  HW1     3110    4.163549148    0.628061767    6.150880360
  431 SOLV  HW2     3111    4.266493332    0.730506744    6.225542019
  432 SOLV  OW      3112    0.728473055    6.905196679    2.491731678
  432 SOLV  HW1     3113    0.726304021    6.969340032    2.568431657
  432 SOLV  HW2     3114    0.733784900    6.956146844    2.405837629
  433 SOLV  OW      3115    6.415885901    5.437247999    3.947705858
  433 SOLV  HW1     3116    6.376977660    5.528997651    3.956078248
  433 SOLV  HW2     3117    6.354087802    5.370881781    3.989875703
  434 SOLV  OW      3118    6.387182913    2.134153093    5.541468624
  434 SOLV  HW1     3119    6.377487807    2.171743436    5.633626741
  434 SOLV  HW2     3120    6.298059190    2.133752806    5.496115496
  435 SOLV  OW      3121    1.489439197    3.721391044    1.975578311
  435 SOLV  HW1     3122    1.533331495    3.761779737    2.055842649
  435 SOLV  HW2     3123    1.435101431    3.642261296    2.003613904
  436 SOLV  OW      3124    4.094817875    5.207047132    4.200071713
  436 SOLV  HW1     3125    4.047255521    5.243162050    4.119861741
  436 SOLV  HW2     3126    4.081311322    5.268925636    4.277471312
  437 SOLV  OW      3127    5.471814350    7.410935812    1.550854979
  437 SOLV  HW1     3128    5.451268796    7.314942175    1.531795897
  437 SOLV  HW2     3129    5.386623778    7.463198124    1.554219740
  438 SOLV  OW      3130    6.927345566    4.458911983    7.043733849
  438 SOLV  HW1     3131    6.965115869    4.368297012    7.024695047
  438 SOLV  HW2     3132    6.992226383    4.511069840    7.099142711
  439 SOLV  OW      3133    0.983469077    0.171755073    5.712587166
  439 SOLV  HW1     3134    0.994313557    0.073889615    5.695074186
  439 SOLV  HW2     3135    1.073089766    0.212633676    5.729877007
  440 SOLV  OW      3136    4.046543591    6.363162673    4.516832789
  440 SOLV  HW1     3137    4.084208411    6.440803994    4.567378569
  440 SOLV  HW2     3138    4.082163073    6.277968965    4.555237250
  441 SOLV  OW      3139    3.067748157    2.904559038    1.805860713
  441 SOLV  HW1     3140    3.071783971    2.991391098    1.855313011
  441 SOLV  HW2     3141    2.990727222    2.850489609    1.839711233
  442 SOLV  OW      3142    6.116898988    6.013677688    6.285391940
  442 SOLV  HW1     3143    6.102092158    5.936618794    6.223389753
  442 SOLV  HW2     3144    6.029482414    6.058344370    6.304491856
  443 SOLV  OW      3145    5.869600144    7.410670598    3.068957128
  443 SOLV  HW1     3146    5.932712873    7.378588536    2.998333677
  443 SOLV  HW2     3147    5.896980401    7.373282060    3.157571591
  444 SOLV  OW      3148    2.853602378    1.476799704    2.721083073
  444 SOLV  HW1     3149    2.913194972    1.431455875    2.654790181
  444 SOLV  HW2     3150    2.838853355    1.571696041    2.693168062
  445 SOLV  OW      3151    0.978106724    6.354125224    7.241554091
  445 SOLV  HW1     3152    0.888314083    6.335208078    7.281317460
  445 SOLV  HW2     3153    1.017546786    6.434957884    7.285283122
  446 SOLV  OW      3154    0.329923623    7.186306132    3.247256305
  446 SOLV  HW1     3155    0.264438355    7.170620798    3.173315360
  446 SOLV  HW2     3156    0.316745897    7.117464360    3.318591497
  447 SOLV  OW      3157    0.363824962    5.685413508    3.974733173
  447 SOLV  HW1     3158    0.265908615    5.666857813    3.983107913
  447 SOLV  HW2     3159    0.392093286    5.672855426    3.879627000
  448 SOLV  OW      3160    5.506480619    4.866486828    0.056662337
  448 SOLV  HW1     3161    5.561782044    4.949718035    0.060714673
  448 SOLV  HW2     3162    5.558748968    4.789917885    0.094149952
  449 SOLV  OW      3163    7.254559115    4.714412172    6.222030976
  449 SOLV  HW1     3164    7.247675202    4.709289121    6.122391601
  449 SOLV  HW2     3165    7.269576259    4.809379660    6.249549257
  450 SOLV  OW      3166    4.653213100    4.154874700    5.195193788
  450 SOLV  HW1     3167    4.600846952    4.214694047    5.255853290
  450 SOLV  HW2     3168    4.640178365    4.183915891    5.100395004
  451 SOLV  OW      3169    7.175912246    1.019342244    4.359253590
  451 SOLV  HW1     3170    7.109719291    1.091659669    4.339491433
  451 SOLV  HW2     3171    7.258932710    1.034606745    4.305621664
  452 SOLV  OW      3172    6.347791888    4.321624357    5.387902208
  452 SOLV  HW1     3173    6.423202852    4.381454445    5.415014639
  452 SOLV  HW2     3174    6.263417934    4.374981297    5.381943198
  453 SOLV  OW      3175    1.386721568    4.834398985    1.707579695
  453 SOLV  HW1     3176    1.371174734    4.801568599    1.800758476
  453 SOLV  HW2     3177    1.307460293    4.812198428    1.650777415
  454 SOLV  OW      3178    4.064517800    4.186986293    2.727575566
  454 SOLV  HW1     3179    4.018433928    4.104896118    2.693820454
  454 SOLV  HW2     3180    4.106558087    4.167524331    2.816207877
  455 SOLV  OW      3181    2.681821428    3.220668691    2.305238881
  455 SOLV  HW1     3182    2.655552347    3.265396021    2.390742867
  455 SOLV  HW2     3183    2.643606832    3.128280917    2.302858883
  456 SOLV  OW      3184    5.812201909    1.514645832    3.122071275
  456 SOLV  HW1     3185    5.809573578    1.449083071    3.046596492
  456 SOLV  HW2     3186    5.721056912    1.522628100    3.162453171
  457 SOLV  OW      3187    4.403728839    5.384536323    2.719557676
  457 SOLV  HW1     3188    4.322318259    5.435040224    2.748254663
  457 SOLV  HW2     3189    4.422590550    5.311600074    2.785333483
  458 SOLV  OW      3190    0.655727578    7.110975155    3.913710575
  458 SOLV  HW1     3191    0.680912476    7.201960032    3.946715964
  458 SOLV  HW2     3192    0.693876338    7.096947350    3.822333019
  459 SOLV  OW      3193    7.369359482    1.899903410    2.453135351
  459 SOLV  HW1     3194    7.433314239    1.961755455    2.498804787
  459 SOLV  HW2     3195    7.417373911    1.816518575    2.425873338
  460 SOLV  OW      3196    2.189030238    3.346892646    3.985188150
  460 SOLV  HW1     3197    2.136685226    3.427265616    3.956873588
  460 SOLV  HW2     3198    2.172515620    3.328842384    4.082156835
  461 SOLV  OW      3199    0.985471760    5.597797670    6.456050947
  461 SOLV  HW1     3200    0.988871097    5.696506912    6.471768097
  461 SOLV  HW2     3201    0.904785494    5.575543246    6.401310697
  462 SOLV  OW      3202    4.090179666    2.004098653    6.669891051
  462 SOLV  HW1     3203    3.997285806    2.013441369    6.705745286
  462 SOLV  HW2     3204    4.086246278    1.984398781    6.571919263
  463 SOLV  OW      3205    7.351914570    5.043328720    4.762619196
  463 SOLV  HW1     3206    7.396397834    5.075253554    4.678928666
  463 SOLV  HW2     3207    7.323961074    4.947986275    4.751197591
  464 SOLV  OW      3208    1.226373726    3.441014402    5.104460102
  464 SOLV  HW1     3209    1.201106407    3.347269325    5.080477776
  464 SOLV  HW2     3210    1.305841681    3.468929355    5.050541157
  465 SOLV  OW      3211    1.539237368    2.268033927    3.967823908
  465 SOLV  HW1     3212    1.543051002    2.321624785    3.883471916
  465 SOLV  HW2     3213    1.450059385    2.280640688    4.011298771
  466 SOLV  OW      3214    1.618148358    6.970621985    3.826209136
  466 SOLV  HW1     3215    1.597031109    7.003452327    3.918286901
  466 SOLV  HW2     3216    1.600697052    7.043542655    3.760027088
  467 SOLV  OW      3217    1.328989265    3.178625756    5.576599181
  467 SOLV  HW1     3218    1.316757277    3.132985069    5.488456096
  467 SOLV  HW2     3219    1.282178765    3.266991073    5.575136884
  468 SOLV  OW      3220    0.919544601    0.702738068    5.168274516
  468 SOLV  HW1     3221    1.012272979    0.707112480    5.205476549
  468 SOLV  HW2     3222    0.879991232    0.794574533    5.166505140
  469 SOLV  OW      3223    2.539051027    5.031122519    6.140305280
  469 SOLV  HW1     3224    2.546722990    5.123396505    6.178100116
  469 SOLV  HW2     3225    2.538817529    4.964489452    6.214881823
  470 SOLV  OW      3226    1.279747710    5.330462455    5.392920095
  470 SOLV  HW1     3227    1.225207910    5.402178555    5.436324814
  470 SOLV  HW2     3228    1.358960133    5.371566573    5.347780523
  471 SOLV  OW      3229    1.896668717    3.046636591    5.232729093
  471 SOLV  HW1     3230    1.910579458    3.084481140    5.141208489
  471 SOLV  HW2     3231    1.798886765    3.032896997    5.248589401
  472 SOLV  OW      3232    6.020279973    4.303710674    3.920386291
  472 SOLV  HW1     3233    5.930664243    4.343561499    3.900818222
  472 SOLV  HW2     3234    6.058037825    4.263951101    3.836747971
  473 SOLV  OW      3235    7.335794972    1.897109768    1.743455623
  473 SOLV  HW1     3236    7.292906686    1.808467712    1.760923130
  473 SOLV  HW2     3237    7.266525219    1.969102784    1.747991235
  474 SOLV  OW      3238    5.473661880    3.498661857    7.382876137
  474 SOLV  HW1     3239    5.500220733    3.553938931    7.303897926
  474 SOLV  HW2     3240    5.375184087    3.507203758    7.397964406
  475 SOLV  OW      3241    3.182343560    6.465900578    5.494951697
  475 SOLV  HW1     3242    3.185318167    6.387298691    5.556714081
  475 SOLV  HW2     3243    3.089239778    6.477580328    5.460355319
  476 SOLV  OW      3244    5.431206860    1.416092138    4.618669633
  476 SOLV  HW1     3245    5.504130422    1.376322291    4.674366111
  476 SOLV  HW2     3246    5.431463882    1.515511384    4.629501734
  477 SOLV  OW      3247    1.628924382    7.096189755    3.576093692
  477 SOLV  HW1     3248    1.639741017    7.001840033    3.544739994
  477 SOLV  HW2     3249    1.531665164    7.116646911    3.587235085
  478 SOLV  OW      3250    5.808865528    4.319775488    6.792644045
  478 SOLV  HW1     3251    5.890019030    4.280384579    6.835818369
  478 SOLV  HW2     3252    5.760137768    4.248561199    6.742090188
  479 SOLV  OW      3253    4.535425018    3.682421219    7.399327745
  479 SOLV  HW1     3254    4.533742868    3.757415639    7.333186598
  479 SOLV  HW2     3255    4.512877201    3.717616347    7.490181764
  480 SOLV  OW      3256    6.736920762    1.829468335    5.358618340
  480 SOLV  HW1     3257    6.702170180    1.883642582    5.435153902
  480 SOLV  HW2     3258    6.703004624    1.735691209    5.366078281
  481 SOLV  OW      3259    2.790752207    7.080050745    4.617587965
  481 SOLV  HW1     3260    2.806913032    6.981635612    4.610164929
  481 SOLV  HW2     3261    2.874873125    7.125506648    4.646899009
  482 SOLV  OW      3262    7.137161523    2.106891092    1.176275420
  482 SOLV  HW1     3263    7.060061359    2.129939713    1.235654287
  482 SOLV  HW2     3264    7.104072393    2.055402897    1.097183591
  483 SOLV  OW      3265    3.298161096    4.813666920    1.240203641
  483 SOLV  HW1     3266    3.299997337    4.848729875    1.333845053
  483 SOLV  HW2     3267    3.229255935    4.741546843    1.232977351
  484 SOLV  OW      3268    4.428523290    0.604577076    3.605089707
  484 SOLV  HW1     3269    4.445679232    0.652092719    3.518778275
  484 SOLV  HW2     3270    4.437499308    0.669081383    3.680985907
  485 SOLV  OW      3271    3.158027471    2.716438218    0.433055809
  485 SOLV  HW1     3272    3.242111250    2.727741794    0.380105729
  485 SOLV  HW2     3273    3.113191254    2.631062590    0.406555828
  486 SOLV  OW      3274    0.488085559    6.207445298    0.728663217
  486 SOLV  HW1     3275    0.526139982    6.156263594    0.805685547
  486 SOLV  HW2     3276    0.479033105    6.303782192    0.753909213
  487 SOLV  OW      3277    2.782306745    2.260387599    0.340237091
  487 SOLV  HW1     3278    2.810702368    2.168205877    0.366656922
  487 SOLV  HW2     3279    2.771240263    2.264660327    0.240934517
  488 SOLV  OW      3280    0.596615543    6.169130713    4.136794682
  488 SOLV  HW1     3281    0.542116138    6.108897189    4.078453940
  488 SOLV  HW2     3282    0.644579739    6.114513970    4.205483480
  489 SOLV  OW      3283    5.048974541    5.643024896    4.721882332
  489 SOLV  HW1     3284    4.973304530    5.607989472    4.777093990
  489 SOLV  HW2     3285    5.025933368    5.734181816    4.687804911
  490 SOLV  OW      3286    6.311733479    2.825484649    6.197730770
  490 SOLV  HW1     3287    6.331549971    2.907829028    6.250911046
  490 SOLV  HW2     3288    6.393273967    2.798474660    6.146514627
  491 SOLV  OW      3289    4.630417043    2.216914224    6.160696615
  491 SOLV  HW1     3290    4.657352522    2.242761592    6.253477007
  491 SOLV  HW2     3291    4.578890237    2.291746313    6.118899859
  492 SOLV  OW      3292    3.088238805    2.770636248    1.128997329
  492 SOLV  HW1     3293    2.996851118    2.788995055    1.092760143
  492 SOLV  HW2     3294    3.135417743    2.857201817    1.145807007
  493 SOLV  OW      3295    1.507737049    7.369841222    3.440962723
  493 SOLV  HW1     3296    1.594578441    7.419251448    3.445329489
  493 SOLV  HW2     3297    1.515822746    7.293910994    3.376379123
  494 SOLV  OW      3298    4.982865845    5.880103931    4.628606675
  494 SOLV  HW1     3299    4.889230300    5.912743670    4.641594890
  494 SOLV  HW2     3300    5.033774534    5.946075934    4.573310437
  495 SOLV  OW      3301    4.771543144    1.055053175    2.391671251
  495 SOLV  HW1     3302    4.767843950    0.985556359    2.319851480
  495 SOLV  HW2     3303    4.681177772    1.064655850    2.433425623
  496 SOLV  OW      3304    5.473605746    3.837834923    3.649982180
  496 SOLV  HW1     3305    5.472106739    3.796365045    3.740976511
  496 SOLV  HW2     3306    5.400367559    3.905583735    3.643039747
  497 SOLV  OW      3307    5.544163259    6.376506895    6.807933678
  497 SOLV  HW1     3308    5.453917540    6.418458443    6.798057707
  497 SOLV  HW2     3309    5.584177852    6.361867178    6.717456704
  498 SOLV  OW      3310    3.261810935    3.942152396    3.223836684
  498 SOLV  HW1     3311    3.202780273    3.875149170    3.268848382
  498 SOLV  HW2     3312    3.231985939    3.954561314    3.129187577
  499 SOLV  OW      3313    5.870609948    5.907908209    2.599459148
  499 SOLV  HW1     3314    5.846648182    5.813169596    2.578193173
  499 SOLV  HW2     3315    5.958593580    5.910161203    2.646951431
  500 SOLV  OW      3316    2.266430637    7.182298766    7.093292297
  500 SOLV  HW1     3317    2.332524528    7.146645911    7.159340763
  500 SOLV  HW2     3318    2.173668068    7.162465744    7.124972177
  501 SOLV  OW      3319    5.116707442    2.476240428    3.606918643
  501 SOLV  HW1     3320    5.216204660    2.483307235    3.614022738
  501 SOLV  HW2     3321    5.074468754    2.555692695    3.650568511
  502 SOLV  OW      3322    6.934879625    3.011251211    6.811529926
  502 SOLV  HW1     3323    6.990180197    2.965998682    6.881498470
  502 SOLV  HW2     3324    6.846854762    3.037970924    6.850763183
  503 SOLV  OW      3325    1.978290623    7.051824344    0.766919819
  503 SOLV  HW1     3326    1.981476066    6.994648752    0.684928109
  503 SOLV  HW2     3327    1.897188631    7.110250604    0.763659818
  504 SOLV  OW      3328    2.094919487    0.000780708    0.400701501
  504 SOLV  HW1     3329    2.173000669   -0.059632746    0.384775176
  504 SOLV  HW2     3330    2.038690208    0.005021168    0.318104598
  505 SOLV  OW      3331    3.393818571    4.100803341    0.541709432
  505 SOLV  HW1     3332    3.437989689    4.184864687    0.510361915
  505 SOLV  HW2     3333    3.455385978    4.051772328    0.603398316
  506 SOLV  OW      3334    5.593587683    3.039476525    0.060292612
  506 SOLV  HW1     3335    5.591823655    3.093865323    0.144202195
  506 SOLV  HW2     3336    5.683586540    2.997108591    0.049944306
  507 SOLV  OW      3337    2.520796546    1.734533991    2.500109883
  507 SOLV  HW1     3338    2.432742480    1.701621932    2.465973012
  507 SOLV  HW2     3339    2.515903390    1.745913732    2.599349703
  508 SOLV  OW      3340    2.049962735    0.420151307    0.000671178
  508 SOLV  HW1     3341    2.074081058    0.323521357   -0.008419875
  508 SOLV  HW2     3342    2.124455778    0.468941544    0.046189635
  509 SOLV  OW      3343    0.548410456    3.606374777    1.508313733
  509 SOLV  HW1     3344    0.506917337    3.685626774    1.463600754
  509 SOLV  HW2     3345    0.623609053    3.571974231    1.452068861
  510 SOLV  OW      3346    4.357064609    4.273823926    1.372123710
  510 SOLV  HW1     3347    4.435510490    4.265545893    1.433601644
  510 SOLV  HW2     3348    4.344594949    4.369756394    1.346760538
  511 SOLV  OW      3349    1.538114762    5.080499782    4.431073479
  511 SOLV  HW1     3350    1.597525149    5.141289478    4.483771178
  511 SOLV  HW2     3351    1.573566473    5.071763767    4.337966516
  512 SOLV  OW      3352    5.840640197    1.390512109    1.490661647
  512 SOLV  HW1     3353    5.781804744    1.324816518    1.443500662
  512 SOLV  HW2     3354    5.896293382    1.439543426    1.423577558
  513 SOLV  OW      3355    4.094075149    2.243565486    3.524972412
  513 SOLV  HW1     3356    4.056578595    2.158388992    3.561585956
  513 SOLV  HW2     3357    4.025084269    2.315703174    3.531136043
  514 SOLV  OW      3358    4.995322978    1.859282866    3.363202500
  514 SOLV  HW1     3359    4.895525543    1.855894924    3.357632314
  514 SOLV  HW2     3360    5.033004443    1.769379313    3.340856048
  515 SOLV  OW      3361    7.182091770    6.552534347    4.315009996
  515 SOLV  HW1     3362    7.213062698    6.622364664    4.250461087
  515 SOLV  HW2     3363    7.242953694    6.551179605    4.394357083
  516 SOLV  OW      3364    6.949920923    1.996761397    0.165684811
  516 SOLV  HW1     3365    6.898980926    1.956626409    0.089551770
  516 SOLV  HW2     3366    6.948321954    2.096459257    0.157955568
  517 SOLV  OW      3367    7.081683693    4.393164442    4.140920522
  517 SOLV  HW1     3368    7.160604755    4.388822717    4.079647414
  517 SOLV  HW2     3369    7.029517067    4.308109276    4.134128608
  518 SOLV  OW      3370    3.702305922    3.288183682    3.511307891
  518 SOLV  HW1     3371    3.785377971    3.288595962    3.455625616
  518 SOLV  HW2     3372    3.697412824    3.372750329    3.564469620
  519 SOLV  OW      3373    4.079553773    4.828794300    3.480652772
  519 SOLV  HW1     3374    4.025444779    4.774276535    3.544696511
  519 SOLV  HW2     3375    4.176715779    4.818586588    3.502028657
  520 SOLV  OW      3376    0.835132783    3.981607028    1.494050017
  520 SOLV  HW1     3377    0.914126033    4.019560522    1.542229988
  520 SOLV  HW2     3378    0.799266232    3.903521049    1.545214699
  521 SOLV  OW      3379    6.753313359    3.957476632    2.850036951
  521 SOLV  HW1     3380    6.674227297    3.945086687    2.790088839
  521 SOLV  HW2     3381    6.749218602    4.048024947    2.892298724
  522 SOLV  OW      3382    1.376143160    6.935086414    0.295533676
  522 SOLV  HW1     3383    1.314244107    6.940963389    0.373866623
  522 SOLV  HW2     3384    1.461879804    6.892164219    0.323974902
  523 SOLV  OW      3385    0.476196713    6.343134050    5.055281936
  523 SOLV  HW1     3386    0.567676475    6.346896621    5.095522818
  523 SOLV  HW2     3387    0.482642623    6.357412663    4.956506636
  524 SOLV  OW      3388    3.308759385    5.670502838    2.696155046
  524 SOLV  HW1     3389    3.341637710    5.764563067    2.687577632
  524 SOLV  HW2     3390    3.210953379    5.667388377    2.675514162
  525 SOLV  OW      3391    5.643884009    2.872394592    4.277479273
  525 SOLV  HW1     3392    5.547619564    2.875863547    4.304368282
  525 SOLV  HW2     3393    5.662891808    2.784905522    4.232913476
  526 SOLV  OW      3394    5.222014989    4.505056233    0.630491050
  526 SOLV  HW1     3395    5.319904676    4.516002922    0.647807915
  526 SOLV  HW2     3396    5.187242071    4.586153364    0.583415442
  527 SOLV  OW      3397    3.199731211    4.378643058    3.127981971
  527 SOLV  HW1     3398    3.145416762    4.347335608    3.050060532
  527 SOLV  HW2     3399    3.139017052    4.399559184    3.204652199
  528 SOLV  OW      3400    6.270005424    2.486251642    6.188594074
  528 SOLV  HW1     3401    6.261565354    2.546050911    6.268308111
  528 SOLV  HW2     3402    6.268277649    2.390757894    6.218249491
  529 SOLV  OW      3403    1.060015666    4.635697101    4.626946008
  529 SOLV  HW1     3404    1.075571557    4.655963927    4.723636843
  529 SOLV  HW2     3405    0.962654582    4.645213372    4.606159083
  530 SOLV  OW      3406    4.367905093    3.972485098    5.295501036
  530 SOLV  HW1     3407    4.269887148    3.992040541    5.298930769
  530 SOLV  HW2     3408    4.415725912    4.030185412    5.361723008
  531 SOLV  OW      3409    6.143380694    2.166897234    1.858171143
  531 SOLV  HW1     3410    6.157958823    2.109685571    1.777449921
  531 SOLV  HW2     3411    6.101087713    2.253232246    1.830618244
  532 SOLV  OW      3412    3.959429865    4.869282728    0.844632125
  532 SOLV  HW1     3413    3.991356502    4.820003377    0.925590692
  532 SOLV  HW2     3414    4.036019650    4.918503809    0.803239925
  533 SOLV  OW      3415    3.853242135    5.153641573    7.134399510
  533 SOLV  HW1     3416    3.789548520    5.140451148    7.058434695
  533 SOLV  HW2     3417    3.881063254    5.064582436    7.170398233
  534 SOLV  OW      3418    6.049460921    2.314786418    0.852647357
  534 SOLV  HW1     3419    6.071018426    2.270207228    0.765757914
  534 SOLV  HW2     3420    5.951089667    2.332085427    0.857709115
  535 SOLV  OW      3421    3.567227364    4.513869352    0.229048707
  535 SOLV  HW1     3422    3.590298657    4.568998369    0.148861149
  535 SOLV  HW2     3423    3.625111834    4.541048146    0.305939695
  536 SOLV  OW      3424    5.267536401    5.656602077    5.747737299
  536 SOLV  HW1     3425    5.317457065    5.656569021    5.661079098
  536 SOLV  HW2     3426    5.248828715    5.562346757    5.775443237
  537 SOLV  OW      3427    3.029010526    5.784490665    5.670868538
  537 SOLV  HW1     3428    2.998661811    5.689630297    5.661803537
  537 SOLV  HW2     3429    3.034339473    5.826563389    5.580297252
  538 SOLV  OW      3430    6.719765220    2.033855785    6.301682839
  538 SOLV  HW1     3431    6.710899990    2.025253748    6.400927266
  538 SOLV  HW2     3432    6.777465544    2.112638877    6.280098014
  539 SOLV  OW      3433    2.234501519    1.887527045    6.612944519
  539 SOLV  HW1     3434    2.219025866    1.914641550    6.517934466
  539 SOLV  HW2     3435    2.165160810    1.929738608    6.671353748
  540 SOLV  OW      3436    7.053474477    3.261214406    2.142876812
  540 SOLV  HW1     3437    7.143492903    3.288704361    2.109096793
  540 SOLV  HW2     3438    7.063932264    3.212013027    2.229316892
  541 SOLV  OW      3439    6.062057125    7.290124366    2.943057455
  541 SOLV  HW1     3440    6.075973987    7.266284778    3.039179911
  541 SOLV  HW2     3441    6.149601517    7.286574215    2.894839454
  542 SOLV  OW      3442    2.700943441    3.886025050    6.449453005
  542 SOLV  HW1     3443    2.756852765    3.879257409    6.366809484
  542 SOLV  HW2     3444    2.694736742    3.981750648    6.477730976
  543 SOLV  OW      3445    2.368412281    1.407451854    6.404005071
  543 SOLV  HW1     3446    2.411548125    1.497680673    6.404260744
  543 SOLV  HW2     3447    2.380841558    1.364841393    6.314384860
  544 SOLV  OW      3448    4.091780568    6.269779075    6.480366360
  544 SOLV  HW1     3449    4.101014775    6.170917545    6.468406570
  544 SOLV  HW2     3450    4.176414355    6.306740396    6.518744413
  545 SOLV  OW      3451    4.421107264    3.726730879    4.097016750
  545 SOLV  HW1     3452    4.465944243    3.642937664    4.128137308
  545 SOLV  HW2     3453    4.470059452    3.763267191    4.017840455
  546 SOLV  OW      3454    5.421270285    5.019950411    2.914502936
  546 SOLV  HW1     3455    5.417975840    4.976668790    3.004600533
  546 SOLV  HW2     3456    5.475668079    5.103706126    2.919747939
  547 SOLV  OW      3457    0.812556709    3.172095326    5.127973112
  547 SOLV  HW1     3458    0.740561546    3.225893448    5.084105705
  547 SOLV  HW2     3459    0.782003206    3.077388122    5.137916474
  548 SOLV  OW      3460    7.055716817    4.195286681    2.682939526
  548 SOLV  HW1     3461    7.108830927    4.280000111    2.680928798
  548 SOLV  HW2     3462    7.047992199    4.158597441    2.590226634
  549 SOLV  OW      3463    2.525913717    4.841456262    4.083153153
  549 SOLV  HW1     3464    2.430771293    4.815167943    4.067065966
  549 SOLV  HW2     3465    2.558212020    4.799402939    4.167947916
  550 SOLV  OW      3466    6.492700493    6.945479905    2.207966619
  550 SOLV  HW1     3467    6.469274887    6.946432703    2.110745925
  550 SOLV  HW2     3468    6.503668474    7.039403852    2.240516062
  551 SOLV  OW      3469    7.278059263    6.744317606    4.119331870
  551 SOLV  HW1     3470    7.331565900    6.707742845    4.043165645
  551 SOLV  HW2     3471    7.190509590    6.778503824    4.085151871
  552 SOLV  OW      3472    0.032262502    3.793293512    3.466192031
  552 SOLV  HW1     3473    0.093187822    3.714061677    3.462661361
  552 SOLV  HW2     3474   -0.062688050    3.762147875    3.470229184
  553 SOLV  OW      3475    2.607503834    2.222980012    5.238782754
  553 SOLV  HW1     3476    2.615493414    2.307623292    5.186116498
  553 SOLV  HW2     3477    2.511020899    2.198126330    5.247457766
  554 SOLV  OW      3478    3.878056041    6.731098892    5.208269912
  554 SOLV  HW1     3479    3.918003039    6.640817881    5.224245656
  554 SOLV  HW2     3480    3.849421114    6.738426507    5.112729212
  555 SOLV  OW      3481    6.591142656    2.748751257    6.857023508
  555 SOLV  HW1     3482    6.599795344    2.763300049    6.758458598
  555 SOLV  HW2     3483    6.530927293    2.670734755    6.874025460
  556 SOLV  OW      3484    3.874996327    0.483564016    0.714336353
  556 SOLV  HW1     3485    3.812067598    0.406526691    0.703995170
  556 SOLV  HW2     3486    3.919691832    0.478313019    0.803647512
  557 SOLV  OW      3487    1.891711487    4.976550030    1.297373547
  557 SOLV  HW1     3488    1.952623808    5.055830949    1.294880928
  557 SOLV  HW2     3489    1.800378209    5.005599278    1.325943747
  558 SOLV  OW      3490    4.572858776    5.133494988    1.741210199
  558 SOLV  HW1     3491    4.536609332    5.042499433    1.721021477
  558 SOLV  HW2     3492    4.658152899    5.147303024    1.690851782
  559 SOLV  OW      3493    1.832345020    4.835174634    2.669284290
  559 SOLV  HW1     3494    1.882579056    4.754934607    2.637037858
  559 SOLV  HW2     3495    1.894889119    4.896411968    2.717657089
  560 SOLV  OW      3496    3.085172874    6.832687933    4.726522565
  560 SOLV  HW1     3497    3.135893180    6.836945554    4.640435901
  560 SOLV  HW2     3498    3.038134755    6.919608387    4.741811382
  561 SOLV  OW      3499    4.344057818    1.681625755    1.226139941
  561 SOLV  HW1     3500    4.250667310    1.699308588    1.257245442
  561 SOLV  HW2     3501    4.396919408    1.766455445    1.229524235
  562 SOLV  OW      3502    4.048406813    4.889145687    5.258926624
  562 SOLV  HW1     3503    3.954208146    4.922476484    5.254732777
  562 SOLV  HW2     3504    4.100616200    4.927136493    5.182553778
  563 SOLV  OW      3505    3.349862391    6.148597389    4.541980366
  563 SOLV  HW1     3506    3.378627002    6.215644583    4.473578158
  563 SOLV  HW2     3507    3.393845784    6.169217561    4.629397804
  564 SOLV  OW      3508    1.510865227    1.624977883    3.527138289
  564 SOLV  HW1     3509    1.526475372    1.659096704    3.619841739
  564 SOLV  HW2     3510    1.450295203    1.687792937    3.478279209
  565 SOLV  OW      3511    4.688685208    1.184871655    6.567256793
  565 SOLV  HW1     3512    4.708353702    1.128535579    6.647511815
  565 SOLV  HW2     3513    4.595577006    1.220787228    6.573769751
  566 SOLV  OW      3514    2.074132094    2.452671082    3.723878827
  566 SOLV  HW1     3515    2.151466508    2.424089096    3.667272122
  566 SOLV  HW2     3516    1.988670366    2.424761144    3.680070810
  567 SOLV  OW      3517    2.125546897    6.717215210    4.677481475
  567 SOLV  HW1     3518    2.192892256    6.658735429    4.632245234
  567 SOLV  HW2     3519    2.150063122    6.813170812    4.663585615
  568 SOLV  OW      3520    0.413903655    5.717041039    0.896623842
  568 SOLV  HW1     3521    0.322922582    5.720224972    0.855225933
  568 SOLV  HW2     3522    0.476635496    5.774121015    0.843632901
  569 SOLV  OW      3523    3.224499118    6.874119769    4.444800260
  569 SOLV  HW1     3524    3.315742936    6.914854033    4.448925931
  569 SOLV  HW2     3525    3.176876608    6.907252646    4.363338525
  570 SOLV  OW      3526    4.374935067    0.067216099    4.292289397
  570 SOLV  HW1     3527    4.327906922    0.109714219    4.214932311
  570 SOLV  HW2     3528    4.441640357    0.000876221    4.258358546
  571 SOLV  OW      3529    7.204760719    5.819708521    6.455471524
  571 SOLV  HW1     3530    7.233784030    5.729081390    6.486229872
  571 SOLV  HW2     3531    7.152792192    5.864520341    6.528223379
  572 SOLV  OW      3532    1.287406402    2.910736829    1.725439003
  572 SOLV  HW1     3533    1.214946170    2.944939711    1.785281906
  572 SOLV  HW2     3534    1.307672301    2.979042718    1.655260019
  573 SOLV  OW      3535    5.932119397    4.452948083    4.232323341
  573 SOLV  HW1     3536    5.932327534    4.354242806    4.216231541
  573 SOLV  HW2     3537    5.873632218    4.497618707    4.164607392
  574 SOLV  OW      3538    5.597598567    3.395271628    0.977659188
  574 SOLV  HW1     3539    5.553701084    3.452214212    0.908143629
  574 SOLV  HW2     3540    5.597175723    3.299857860    0.947695364
  575 SOLV  OW      3541    6.547879540    6.531370546    1.025512758
  575 SOLV  HW1     3542    6.503677691    6.455567408    1.073473455
  575 SOLV  HW2     3543    6.530578932    6.616613967    1.074851916
  576 SOLV  OW      3544    6.361489181    3.666909428    4.288794676
  576 SOLV  HW1     3545    6.446473543    3.668583211    4.341490613
  576 SOLV  HW2     3546    6.333863158    3.572074753    4.273139601
  577 SOLV  OW      3547    3.058849338    5.211510153    0.372408539
  577 SOLV  HW1     3548    3.118603440    5.242755469    0.298548984
  577 SOLV  HW2     3549    3.113935827    5.168155634    0.443738239
  578 SOLV  OW      3550    6.366182451    1.701203576    4.610491950
  578 SOLV  HW1     3551    6.273905314    1.671945198    4.635605839
  578 SOLV  HW2     3552    6.371748384    1.712343646    4.511261394
  579 SOLV  OW      3553    0.497959826    6.891085380    4.262752079
  579 SOLV  HW1     3554    0.491897367    6.833032156    4.343950442
  579 SOLV  HW2     3555    0.412149357    6.941111527    4.251088115
  580 SOLV  OW      3556    3.814282569    0.328279712    2.254685258
  580 SOLV  HW1     3557    3.841733550    0.352345412    2.161586439
  580 SOLV  HW2     3558    3.874572063    0.256594639    2.289707816
  581 SOLV  OW      3559    5.161880663    0.906296656    3.152294750
  581 SOLV  HW1     3560    5.234730482    0.961444952    3.111653501
  581 SOLV  HW2     3561    5.198399143    0.816963179    3.178487017
  582 SOLV  OW      3562    2.358196276    4.960627668    3.313189356
  582 SOLV  HW1     3563    2.432226703    4.912324289    3.266410101
  582 SOLV  HW2     3564    2.366647620    4.946955208    3.411898675
  583 SOLV  OW      3565    5.580156736    2.351785495    3.393963134
  583 SOLV  HW1     3566    5.668929527    2.316651864    3.364182647
  583 SOLV  HW2     3567    5.591996305    2.442740477    3.433823029
  584 SOLV  OW      3568    4.455187127    4.867293581    7.042483398
  584 SOLV  HW1     3569    4.395891557    4.875759501    7.122572455
  584 SOLV  HW2     3570    4.537234892    4.815673337    7.067087715
  585 SOLV  OW      3571    7.430523831    5.406251748    6.989908932
  585 SOLV  HW1     3572    7.338732929    5.413455757    6.950866082
  585 SOLV  HW2     3573    7.436354800    5.463052839    7.072014509
  586 SOLV  OW      3574    6.069029664    4.366067336    0.768353731
  586 SOLV  HW1     3575    5.976209635    4.393261007    0.742922445
  586 SOLV  HW2     3576    6.110929115    4.315826937    0.692708222
  587 SOLV  OW      3577    4.448510403    3.531988184    1.093771400
  587 SOLV  HW1     3578    4.439136498    3.473565904    1.174396959
  587 SOLV  HW2     3579    4.544439109    3.557840603    1.082331890
  588 SOLV  OW      3580    1.257566516    4.430376822    5.505469773
  588 SOLV  HW1     3581    1.185222292    4.378078241    5.550560451
  588 SOLV  HW2     3582    1.333052896    4.444829411    5.569461129
  589 SOLV  OW      3583    4.602045663    0.661052092    2.980205086
  589 SOLV  HW1     3584    4.679875032    0.672281586    2.918412844
  589 SOLV  HW2     3585    4.517170014    0.661571619    2.927313162
  590 SOLV  OW      3586    1.761779144    4.366880741    1.267674623
  590 SOLV  HW1     3587    1.699234138    4.345619117    1.192588294
  590 SOLV  HW2     3588    1.855122743    4.342703180    1.241138084
  591 SOLV  OW      3589    1.000764364    6.771458001    2.996757150
  591 SOLV  HW1     3590    0.990607944    6.716404747    2.913886701
  591 SOLV  HW2     3591    0.962593535    6.721730254    3.074677477
  592 SOLV  OW      3592    7.127404489    4.998123905    3.012810294
  592 SOLV  HW1     3593    7.200801131    5.065891097    3.017522534
  592 SOLV  HW2     3594    7.100516662    4.971639968    3.105423568
  593 SOLV  OW      3595    0.976195923    5.862073823    3.443185550
  593 SOLV  HW1     3596    0.991972408    5.790238687    3.375418178
  593 SOLV  HW2     3597    1.021904671    5.837773078    3.528752398
  594 SOLV  OW      3598    3.351007520    6.318906049    2.171305084
  594 SOLV  HW1     3599    3.254424433    6.321454799    2.197137520
  594 SOLV  HW2     3600    3.387056318    6.412131344    2.167924692
  595 SOLV  OW      3601    6.680970000    4.836046868    5.778489739
  595 SOLV  HW1     3602    6.735284884    4.752386937    5.785632130
  595 SOLV  HW2     3603    6.592483932    4.814870777    5.736970612
  596 SOLV  OW      3604    4.498268361    3.388704436    3.895835190
  596 SOLV  HW1     3605    4.458632960    3.301065237    3.923220949
  596 SOLV  HW2     3606    4.589765359    3.397644457    3.935203849
  597 SOLV  OW      3607    3.150356537    7.142044719    6.220400606
  597 SOLV  HW1     3608    3.146284941    7.110725347    6.315291076
  597 SOLV  HW2     3609    3.241369194    7.123808342    6.183174983
  598 SOLV  OW      3610    3.858646040    1.324869847    3.128659504
  598 SOLV  HW1     3611    3.924468512    1.355590971    3.059919869
  598 SOLV  HW2     3612    3.792479555    1.397745570    3.146341779
  599 SOLV  OW      3613    1.466259338    2.457928223    5.145736569
  599 SOLV  HW1     3614    1.518100729    2.373967659    5.162013907
  599 SOLV  HW2     3615    1.519392765    2.536542088    5.177334733
  600 SOLV  OW      3616    3.442662636    1.022655729    1.752067967
  600 SOLV  HW1     3617    3.460920737    0.924718628    1.743403657
  600 SOLV  HW2     3618    3.419368808    1.043927154    1.846963023
  601 SOLV  OW      3619    2.412732703    5.894863760    6.898419683
  601 SOLV  HW1     3620    2.351983091    5.815432346    6.899869438
  601 SOLV  HW2     3621    2.367650334    5.972101753    6.943183136
  602 SOLV  OW      3622    2.125035394    2.665390529    1.659551553
  602 SOLV  HW1     3623    2.184248371    2.594134410    1.621894997
  602 SOLV  HW2     3624    2.150690688    2.753945337    1.620803497
  603 SOLV  OW      3625    2.668678215    3.246996292    6.963237188
  603 SOLV  HW1     3626    2.613672121    3.174452397    6.921843102
  603 SOLV  HW2     3627    2.706190102    3.305510508    6.891330213
  604 SOLV  OW      3628    6.522543824    4.794593230    4.955807299
  604 SOLV  HW1     3629    6.568690846    4.742903578    5.027922300
  604 SOLV  HW2     3630    6.483419688    4.878102963    4.994503775
  605 SOLV  OW      3631    4.622720198    5.011958108    5.827572206
  605 SOLV  HW1     3632    4.569031372    5.028245428    5.910361003
  605 SOLV  HW2     3633    4.650281879    4.915885394    5.824103134
  606 SOLV  OW      3634    1.551754192    6.916555085    2.462670679
  606 SOLV  HW1     3635    1.525760263    6.885001618    2.371400710
  606 SOLV  HW2     3636    1.494709060    6.871146896    2.531121439
  607 SOLV  OW      3637    5.087963013    1.818720467    4.431933650
  607 SOLV  HW1     3638    5.153207058    1.749169508    4.401810621
  607 SOLV  HW2     3639    5.013056574    1.774850863    4.481592521
  608 SOLV  OW      3640    3.719612124    5.152521621    1.369734962
  608 SOLV  HW1     3641    3.731686458    5.053283428    1.366916445
  608 SOLV  HW2     3642    3.753004642    5.192579270    1.284399505
  609 SOLV  OW      3643    3.553968622    1.643946552    6.917119553
  609 SOLV  HW1     3644    3.635860635    1.617798454    6.866013566
  609 SOLV  HW2     3645    3.508795621    1.720256391    6.870881347
  610 SOLV  OW      3646    3.026709631    4.664743938    4.617625461
  610 SOLV  HW1     3647    3.069301266    4.583340815    4.657096523
  610 SOLV  HW2     3648    2.970464399    4.709871764    4.686896433
  611 SOLV  OW      3649    0.649268819    4.794092493    5.101757122
  611 SOLV  HW1     3650    0.682345359    4.707601760    5.139532109
  611 SOLV  HW2     3651    0.600514777    4.776604920    5.016206680
  612 SOLV  OW      3652    0.162606320    0.210252794    5.709435732
  612 SOLV  HW1     3653    0.238985301    0.183895025    5.650503173
  612 SOLV  HW2     3654    0.081778523    0.156564676    5.685229572
  613 SOLV  OW      3655    0.104842847    4.203116624    6.536196811
  613 SOLV  HW1     3656    0.182394365    4.140476909    6.528198092
  613 SOLV  HW2     3657    0.030605504    4.158057966    6.585799220
  614 SOLV  OW      3658    1.996121746    3.842525383    6.708805506
  614 SOLV  HW1     3659    2.043573551    3.872817213    6.791463420
  614 SOLV  HW2     3660    1.914720324    3.790344429    6.734350132
  615 SOLV  OW      3661    5.383145911    6.183053821    4.462152196
  615 SOLV  HW1     3662    5.477203662    6.217012662    4.462354402
  615 SOLV  HW2     3663    5.382628662    6.086551468    4.435901549
  616 SOLV  OW      3664    2.307112767    5.419578372    6.347749705
  616 SOLV  HW1     3665    2.393199438    5.433093208    6.298677669
  616 SOLV  HW2     3666    2.238821418    5.484186470    6.313635851
  617 SOLV  OW      3667    2.474423288    2.638664645    7.429913045
  617 SOLV  HW1     3668    2.441317201    2.588740751    7.349828490
  617 SOLV  HW2     3669    2.549816224    2.698602099    7.402981930
  618 SOLV  OW      3670    5.524875097    4.181903602    5.534216481
  618 SOLV  HW1     3671    5.506483893    4.279315780    5.547411789
  618 SOLV  HW2     3672    5.448345937    4.139854127    5.485466108
  619 SOLV  OW      3673    5.373484280    2.265740444    0.976787656
  619 SOLV  HW1     3674    5.347704440    2.275194901    1.072944592
  619 SOLV  HW2     3675    5.459248811    2.314468694    0.960352716
  620 SOLV  OW      3676    6.966563223    1.565431176    0.533238402
  620 SOLV  HW1     3677    6.978271470    1.496649114    0.461586289
  620 SOLV  HW2     3678    6.874222877    1.558746374    0.571060773
  621 SOLV  OW      3679    2.365364026    5.161945311    1.069855345
  621 SOLV  HW1     3680    2.302892287    5.093131818    1.032927560
  621 SOLV  HW2     3681    2.459101193    5.139636795    1.043071851
  622 SOLV  OW      3682    2.602236087    0.482086291    5.923585807
  622 SOLV  HW1     3683    2.582500660    0.567874497    5.876121175
  622 SOLV  HW2     3684    2.562821461    0.485014148    6.015454350
  623 SOLV  OW      3685    2.618158583    5.288266765    1.758194540
  623 SOLV  HW1     3686    2.633663095    5.236027854    1.842054040
  623 SOLV  HW2     3687    2.520346725    5.306339024    1.747806592
  624 SOLV  OW      3688    4.197686637    2.246682012    2.754779547
  624 SOLV  HW1     3689    4.170684439    2.150744045    2.746497907
  624 SOLV  HW2     3690    4.204515926    2.287351762    2.663669142
  625 SOLV  OW      3691    2.621821783    5.060329549    0.976179052
  625 SOLV  HW1     3692    2.691880627    5.123329071    1.009689095
  625 SOLV  HW2     3693    2.657781036    4.967021640    0.977024136
  626 SOLV  OW      3694    1.503573594    6.996246390    1.370756681
  626 SOLV  HW1     3695    1.473521543    7.085772819    1.403677093
  626 SOLV  HW2     3696    1.602789567    6.988654000    1.380773931
  627 SOLV  OW      3697    7.077135914    2.427456689    4.171133784
  627 SOLV  HW1     3698    7.055816043    2.525121321    4.168147662
  627 SOLV  HW2     3699    7.073906169    2.389807386    4.078538911
  628 SOLV  OW      3700    3.552817110    1.445019473    3.130152569
  628 SOLV  HW1     3701    3.530035858    1.470998590    3.036303552
  628 SOLV  HW2     3702    3.496784047    1.366872138    3.157624782
  629 SOLV  OW      3703    6.680414892    6.802999217    1.806094300
  629 SOLV  HW1     3704    6.775396809    6.834238531    1.803953993
  629 SOLV  HW2     3705    6.623576572    6.872221202    1.850588469
  630 SOLV  OW      3706    5.188686599    3.095151174    3.751554728
  630 SOLV  HW1     3707    5.193546779    3.011529950    3.696911087
  630 SOLV  HW2     3708    5.133436085    3.078413247    3.833220188
  631 SOLV  OW      3709    2.566120203    3.483204222    1.340392391
  631 SOLV  HW1     3710    2.488393050    3.456644476    1.397441902
  631 SOLV  HW2     3711    2.560244574    3.580812827    1.319426387
  632 SOLV  OW      3712    1.018650277    2.335517687    3.152883600
  632 SOLV  HW1     3713    0.931152522    2.383285050    3.144863213
  632 SOLV  HW2     3714    1.063575682    2.362373193    3.238102920
  633 SOLV  OW      3715    3.337354878    6.739648624    6.287206849
  633 SOLV  HW1     3716    3.421407398    6.689338282    6.307355152
  633 SOLV  HW2     3717    3.340737656    6.773916726    6.193312523
  634 SOLV  OW      3718    1.670475003    2.787041444    3.618946750
  634 SOLV  HW1     3719    1.573386912    2.794072955    3.596009626
  634 SOLV  HW2     3720    1.696778799    2.864420375    3.676585829
  635 SOLV  OW      3721    3.158831587    0.942650918    3.198609562
  635 SOLV  HW1     3722    3.213118570    0.892154989    3.131492851
  635 SOLV  HW2     3723    3.169100933    1.040846385    3.182680333
  636 SOLV  OW      3724    5.023283921    0.282494333    0.209203382
  636 SOLV  HW1     3725    4.993451248    0.188063871    0.195309432
  636 SOLV  HW2     3726    4.947256079    0.344591174    0.190128427
  637 SOLV  OW      3727    1.118333712    2.937332687    2.788608891
  637 SOLV  HW1     3728    1.035394755    2.902958482    2.744548571
  637 SOLV  HW2     3729    1.139124663    2.881304860    2.868798596
  638 SOLV  OW      3730    1.381137518    5.089811209    3.380571045
  638 SOLV  HW1     3731    1.346565393    5.144052698    3.303989778
  638 SOLV  HW2     3732    1.315625078    5.017470270    3.402409431
  639 SOLV  OW      3733    1.461589342    7.303622277    0.228312774
  639 SOLV  HW1     3734    1.466490633    7.209638676    0.194472606
  639 SOLV  HW2     3735    1.533464660    7.318347258    0.296262887
  640 SOLV  OW      3736    6.499574000    1.975621928    4.984320489
  640 SOLV  HW1     3737    6.436526237    1.993168653    5.059942071
  640 SOLV  HW2     3738    6.533479632    2.062561883    4.948355957
  641 SOLV  OW      3739    2.960340564    6.546201749    6.466159935
  641 SOLV  HW1     3740    3.027091054    6.536364456    6.392340450
  641 SOLV  HW2     3741    2.868395956    6.529985497    6.430314342
  642 SOLV  OW      3742    3.913981706    3.284777383    5.453098913
  642 SOLV  HW1     3743    3.824719269    3.261534318    5.491746286
  642 SOLV  HW2     3744    3.944876865    3.372114813    5.490772575
  643 SOLV  OW      3745    2.730405660    6.876318385    2.511288304
  643 SOLV  HW1     3746    2.721791911    6.947834493    2.441911209
  643 SOLV  HW2     3747    2.732689667    6.786803001    2.466749474
  644 SOLV  OW      3748    7.139725420    2.165490554    5.841547825
  644 SOLV  HW1     3749    7.218204759    2.223996316    5.862040094
  644 SOLV  HW2     3750    7.160085016    2.109329583    5.761340155
  645 SOLV  OW      3751    0.984708601    1.165304448    4.483870743
  645 SOLV  HW1     3752    0.942240947    1.103869096    4.550386034
  645 SOLV  HW2     3753    0.982050354    1.259031749    4.518659004
  646 SOLV  OW      3754    5.207337504    5.434284335    4.536876925
  646 SOLV  HW1     3755    5.156917344    5.487170152    4.605148749
  646 SOLV  HW2     3756    5.304238213    5.458683794    4.540752934
  647 SOLV  OW      3757    4.473121711    6.590458474    4.485197736
  647 SOLV  HW1     3758    4.525734676    6.556949661    4.407027578
  647 SOLV  HW2     3759    4.478678353    6.524248409    4.559943151
  648 SOLV  OW      3760    5.716386710    2.913956820    7.047251671
  648 SOLV  HW1     3761    5.688622849    2.986593502    7.110141731
  648 SOLV  HW2     3762    5.705016162    2.945364662    6.952984853
  649 SOLV  OW      3763    2.729089934    7.151916309    1.175067159
  649 SOLV  HW1     3764    2.768790549    7.190742637    1.091892229
  649 SOLV  HW2     3765    2.777666032    7.067858327    1.199072049
  650 SOLV  OW      3766    3.862654174    1.953074074    4.308015487
  650 SOLV  HW1     3767    3.771131723    1.992313232    4.298750328
  650 SOLV  HW2     3768    3.855377917    1.859081386    4.341396499
  651 SOLV  OW      3769    4.850097214    2.347428685    7.319784237
  651 SOLV  HW1     3770    4.787282484    2.398141978    7.260756266
  651 SOLV  HW2     3771    4.825483572    2.362670198    7.415511788
  652 SOLV  OW      3772    4.013908687    4.398410038    3.539756116
  652 SOLV  HW1     3773    4.104287564    4.405843462    3.497590642
  652 SOLV  HW2     3774    3.949882074    4.458724734    3.492172382
  653 SOLV  OW      3775    1.904280250    5.424633246    4.562426833
  653 SOLV  HW1     3776    1.926196381    5.522086872    4.557670799
  653 SOLV  HW2     3777    1.875058657    5.392629280    4.472304977
  654 SOLV  OW      3778    0.144316622    6.624459473    4.608908347
  654 SOLV  HW1     3779    0.176411036    6.609750493    4.515338853
  654 SOLV  HW2     3780    0.178452784    6.712285482    4.642418548
  655 SOLV  OW      3781    6.118362015    7.176122958    3.701304200
  655 SOLV  HW1     3782    6.050350785    7.246963316    3.682391082
  655 SOLV  HW2     3783    6.153910815    7.140180730    3.615014221
  656 SOLV  OW      3784    4.205770425    4.494006387    5.804579534
  656 SOLV  HW1     3785    4.131822438    4.457547580    5.861185473
  656 SOLV  HW2     3786    4.261169209    4.418509412    5.769467011
  657 SOLV  OW      3787    0.652957993    3.145148566    1.257855597
  657 SOLV  HW1     3788    0.671699531    3.046942637    1.259975131
  657 SOLV  HW2     3789    0.554201328    3.160307540    1.262030626
  658 SOLV  OW      3790    2.401908476    4.000170608    6.095832712
  658 SOLV  HW1     3791    2.360010763    3.942541803    6.166012314
  658 SOLV  HW2     3792    2.419344700    4.091163642    6.133487326
  659 SOLV  OW      3793    0.566357606    5.393563319    5.258621285
  659 SOLV  HW1     3794    0.478395267    5.441103040    5.260748780
  659 SOLV  HW2     3795    0.555570573    5.301811655    5.296925072
  660 SOLV  OW      3796    1.255832166    2.092162416    0.649254919
  660 SOLV  HW1     3797    1.177675000    2.150244493    0.672050619
  660 SOLV  HW2     3798    1.224524079    1.998251313    0.635036044
  661 SOLV  OW      3799    3.789603050    2.345256689    6.915669803
  661 SOLV  HW1     3800    3.860853415    2.388345413    6.971065652
  661 SOLV  HW2     3801    3.701932829    2.351576379    6.963376220
  662 SOLV  OW      3802    5.914564118    4.417939753    4.572960319
  662 SOLV  HW1     3803    5.965836621    4.373579659    4.499452382
  662 SOLV  HW2     3804    5.869741649    4.500005045    4.537487576
  663 SOLV  OW      3805    2.100875997    2.931906427    5.692124935
  663 SOLV  HW1     3806    2.035490578    2.922719758    5.617009349
  663 SOLV  HW2     3807    2.128511927    3.027637899    5.700711525
  664 SOLV  OW      3808    5.646728260    1.483780911    5.816674391
  664 SOLV  HW1     3809    5.743369943    1.509017350    5.811811458
  664 SOLV  HW2     3810    5.638768097    1.385535571    5.833544284
  665 SOLV  OW      3811    5.840432012    6.341334445    2.266563807
  665 SOLV  HW1     3812    5.773858709    6.319048544    2.337777839
  665 SOLV  HW2     3813    5.905837288    6.266241316    2.257435880
  666 SOLV  OW      3814    0.192559605    6.409799638    5.684685239
  666 SOLV  HW1     3815    0.120345914    6.473446442    5.711818660
  666 SOLV  HW2     3816    0.223143015    6.358074566    5.764628964
  667 SOLV  OW      3817    4.384381532    4.700513250    0.894973712
  667 SOLV  HW1     3818    4.401687375    4.789959807    0.853720050
  667 SOLV  HW2     3819    4.344784855    4.639338502    0.826477293
  668 SOLV  OW      3820    5.182323181    7.009424166    3.749747191
  668 SOLV  HW1     3821    5.159429626    6.924136451    3.702803253
  668 SOLV  HW2     3822    5.274655995    7.037901979    3.723948713
  669 SOLV  OW      3823    5.617056662    0.040209429    3.065907353
  669 SOLV  HW1     3824    5.585547769    0.093699731    2.987497711
  669 SOLV  HW2     3825    5.712465510    0.013671288    3.051950619
  670 SOLV  OW      3826    0.604083554    2.678854776    6.482603827
  670 SOLV  HW1     3827    0.537717842    2.607545242    6.505202218
  670 SOLV  HW2     3828    0.695771717    2.648414765    6.508426120
  671 SOLV  OW      3829    1.689423732    2.679983744    6.275352231
  671 SOLV  HW1     3830    1.697125501    2.748714186    6.347591720
  671 SOLV  HW2     3831    1.602357789    2.691538838    6.227521315
  672 SOLV  OW      3832    2.812375787    0.208040645    1.924898115
  672 SOLV  HW1     3833    2.771741812    0.299398953    1.926992492
  672 SOLV  HW2     3834    2.841443899    0.186640255    1.831630355
  673 SOLV  OW      3835    3.810765886    6.618611247    2.851396860
  673 SOLV  HW1     3836    3.774674125    6.536465963    2.807241646
  673 SOLV  HW2     3837    3.820052103    6.602282117    2.949617174
  674 SOLV  OW      3838    7.285433113    5.342331956    0.923780895
  674 SOLV  HW1     3839    7.236343109    5.375511215    1.004346681
  674 SOLV  HW2     3840    7.345509219    5.266842416    0.950118513
  675 SOLV  OW      3841    0.000569439    5.505828339    7.338093540
  675 SOLV  HW1     3842   -0.093597953    5.524446585    7.310025288
  675 SOLV  HW2     3843    0.017632790    5.547684491    7.427305140
  676 SOLV  OW      3844    5.041595517    3.268586041    4.330714397
  676 SOLV  HW1     3845    5.132179972    3.310206886    4.322823502
  676 SOLV  HW2     3846    4.974411470    3.339087964    4.353470677
  677 SOLV  OW      3847    2.746024934    7.199950307    4.360986210
  677 SOLV  HW1     3848    2.807718639    7.173740937    4.286776642
  677 SOLV  HW2     3849    2.758930180    7.138044505    4.438466388
  678 SOLV  OW      3850    3.231628850    2.482523110    5.796702485
  678 SOLV  HW1     3851    3.195610160    2.389785103    5.806909380
  678 SOLV  HW2     3852    3.235244776    2.506360606    5.699642931
  679 SOLV  OW      3853    0.054208168    3.937118504    2.092960030
  679 SOLV  HW1     3854   -0.015759732    3.934531405    2.164345840
  679 SOLV  HW2     3855    0.036055294    4.013648208    2.031219672
  680 SOLV  OW      3856    5.693710404    5.699193497    6.325658865
  680 SOLV  HW1     3857    5.737760656    5.734683504    6.408132802
  680 SOLV  HW2     3858    5.692217033    5.599253285    6.329067790
  681 SOLV  OW      3859    5.988939648    5.867164281    4.583088633
  681 SOLV  HW1     3860    6.086803587    5.847916262    4.575735139
  681 SOLV  HW2     3861    5.973024651    5.930345283    4.658961650
  682 SOLV  OW      3862    4.277269614    5.283469982    4.981710782
  682 SOLV  HW1     3863    4.352279439    5.301308597    5.045408490
  682 SOLV  HW2     3864    4.314045652    5.245962554    4.896607163
  683 SOLV  OW      3865    2.064629082    0.554152176    0.809106743
  683 SOLV  HW1     3866    2.118405988    0.638348701    0.813476410
  683 SOLV  HW2     3867    2.005227625    0.548364679    0.889356760
  684 SOLV  OW      3868    4.839074331    6.688199832    3.455895015
  684 SOLV  HW1     3869    4.882189803    6.672911597    3.366962468
  684 SOLV  HW2     3870    4.830040277    6.600973407    3.503974020
  685 SOLV  OW      3871    0.785714472    3.694202071    6.213787130
  685 SOLV  HW1     3872    0.715898766    3.696527740    6.142219349
  685 SOLV  HW2     3873    0.783920030    3.780150844    6.264886076
  686 SOLV  OW      3874    1.046993970    5.466508701    4.543264183
  686 SOLV  HW1     3875    0.974722201    5.507202288    4.487381671
  686 SOLV  HW2     3876    1.093898491    5.395606677    4.490586952
  687 SOLV  OW      3877    6.395693591    2.118037106    5.937210786
  687 SOLV  HW1     3878    6.464777141    2.065647309    5.987054136
  687 SOLV  HW2     3879    6.306171927    2.103770317    5.979447286
  688 SOLV  OW      3880    3.348394525    6.683683595    3.282756147
  688 SOLV  HW1     3881    3.250113226    6.694066122    3.267431016
  688 SOLV  HW2     3882    3.393167399    6.659528319    3.196653297
  689 SOLV  OW      3883    5.563578566    3.605428776    5.948228012
  689 SOLV  HW1     3884    5.510629826    3.561536957    5.875621439
  689 SOLV  HW2     3885    5.505069512    3.669367508    5.998130611
  690 SOLV  OW      3886    3.648989917    3.202041952    0.972278771
  690 SOLV  HW1     3887    3.686624158    3.155499774    0.892158932
  690 SOLV  HW2     3888    3.577360432    3.145434292    1.013100927
  691 SOLV  OW      3889    4.143722412    5.928687061    1.713124886
  691 SOLV  HW1     3890    4.205348065    5.877691929    1.653092868
  691 SOLV  HW2     3891    4.111443294    5.868755216    1.786392797
  692 SOLV  OW      3892    1.362264474    4.950653957    2.904360853
  692 SOLV  HW1     3893    1.444395621    4.899592629    2.878888324
  692 SOLV  HW2     3894    1.372496423    4.985965983    2.997366132
  693 SOLV  OW      3895    3.429922326    3.644230634    3.752498918
  693 SOLV  HW1     3896    3.496762321    3.592763406    3.698782678
  693 SOLV  HW2     3897    3.477154381    3.713810886    3.806624591
  694 SOLV  OW      3898    5.049807093    6.009256605    3.326542746
  694 SOLV  HW1     3899    5.144820011    5.995741560    3.354673879
  694 SOLV  HW2     3900    4.989988334    6.001239466    3.406285569
  695 SOLV  OW      3901    3.033644328    3.110295945    0.220646326
  695 SOLV  HW1     3902    3.022056121    3.207636532    0.240445764
  695 SOLV  HW2     3903    3.111381966    3.097865551    0.158971433
  696 SOLV  OW      3904    3.019029140    4.442398712    6.833509715
  696 SOLV  HW1     3905    3.007104781    4.343265515    6.839164647
  696 SOLV  HW2     3906    3.111571661    4.466544862    6.862738261
  697 SOLV  OW      3907    2.973613045    4.725809932    1.153327002
  697 SOLV  HW1     3908    2.875721754    4.705363210    1.152396234
  697 SOLV  HW2     3909    3.024519459    4.646570793    1.119692471
  698 SOLV  OW      3910    3.884072680    2.387145554    4.461006644
  698 SOLV  HW1     3911    3.972171938    2.384646737    4.508274434
  698 SOLV  HW2     3912    3.895469009    2.353529924    4.367507795
  699 SOLV  OW      3913    1.860144159    0.992076769    3.587557594
  699 SOLV  HW1     3914    1.819735891    0.964279785    3.500410341
  699 SOLV  HW2     3915    1.946622023    0.943721516    3.601102075
  700 SOLV  OW      3916    4.566342537    7.299853560    7.070908684
  700 SOLV  HW1     3917    4.499022538    7.363913033    7.107874370
  700 SOLV  HW2     3918    4.543160003    7.206906974    7.099638865
  701 SOLV  OW      3919    3.651191433    4.016285747    1.209672777
  701 SOLV  HW1     3920    3.672558241    4.104451499    1.251748470
  701 SOLV  HW2     3921    3.557635482    3.989934457    1.233228374
  702 SOLV  OW      3922    1.521023201    2.657526108    4.450343802
  702 SOLV  HW1     3923    1.424008155    2.681434197    4.446071976
  702 SOLV  HW2     3924    1.550923188    2.656553607    4.545773393
  703 SOLV  OW      3925    5.120508315    1.181176444    1.937260169
  703 SOLV  HW1     3926    5.127708321    1.191098325    2.036515170
  703 SOLV  HW2     3927    5.060031000    1.104485256    1.915747631
  704 SOLV  OW      3928    2.134643404    2.706327341    1.297965600
  704 SOLV  HW1     3929    2.217181657    2.654921072    1.321350182
  704 SOLV  HW2     3930    2.146612203    2.749726956    1.208661946
  705 SOLV  OW      3931    5.356354099    2.828931161    3.046956778
  705 SOLV  HW1     3932    5.404060188    2.810591057    3.132919385
  705 SOLV  HW2     3933    5.280869107    2.892380409    3.063627962
  706 SOLV  OW      3934    6.104656351    0.769373732    5.394510954
  706 SOLV  HW1     3935    6.106804067    0.684820299    5.447875353
  706 SOLV  HW2     3936    6.020878153    0.772227613    5.339970114
  707 SOLV  OW      3937    3.072269739    2.257762206    3.904618441
  707 SOLV  HW1     3938    2.986827716    2.205850850    3.902028208
  707 SOLV  HW2     3939    3.084366955    2.306349789    3.818046651
  708 SOLV  OW      3940    5.426742324    5.484761018    2.406041501
  708 SOLV  HW1     3941    5.455345965    5.534741070    2.487805453
  708 SOLV  HW2     3942    5.358448731    5.538372957    2.356410715
  709 SOLV  OW      3943    3.158772993    2.670293811    5.023846089
  709 SOLV  HW1     3944    3.209448296    2.756513722    5.024201409
  709 SOLV  HW2     3945    3.084280358    2.675163020    5.090397274
  710 SOLV  OW      3946    0.071205137    2.931159925    6.067818960
  710 SOLV  HW1     3947    0.152060243    2.872896883    6.076155335
  710 SOLV  HW2     3948    0.030277408    2.918615006    5.977435347
  711 SOLV  OW      3949    1.734760560    1.769072434    3.087848022
  711 SOLV  HW1     3950    1.693126821    1.817460946    3.010871879
  711 SOLV  HW2     3951    1.688578465    1.681347748    3.100951378
  712 SOLV  OW      3952    7.206351987    1.943864044    2.233210467
  712 SOLV  HW1     3953    7.263021821    1.920999086    2.312378782
  712 SOLV  HW2     3954    7.258354095    2.002121491    2.170730593
  713 SOLV  OW      3955    6.302012940    3.309474702    0.466543963
  713 SOLV  HW1     3956    6.290542024    3.214011238    0.439033344
  713 SOLV  HW2     3957    6.216220144    3.358821728    0.452187123
  714 SOLV  OW      3958    4.827866779    7.201919403    0.131760724
  714 SOLV  HW1     3959    4.782074817    7.182698405    0.218557923
  714 SOLV  HW2     3960    4.893464728    7.129098555    0.111863054
  715 SOLV  OW      3961    4.481893840    5.781401692    0.934308756
  715 SOLV  HW1     3962    4.476622031    5.748781262    0.839917440
  715 SOLV  HW2     3963    4.390302999    5.805590432    0.966363415
  716 SOLV  OW      3964    1.263227737    3.556154447    3.754958676
  716 SOLV  HW1     3965    1.219489728    3.510646067    3.832532982
  716 SOLV  HW2     3966    1.208069577    3.634761067    3.727025216
  717 SOLV  OW      3967    0.127549908    0.733051715    3.985748857
  717 SOLV  HW1     3968    0.222965133    0.758542501    4.001488573
  717 SOLV  HW2     3969    0.117235640    0.634183003    3.996710337
  718 SOLV  OW      3970    0.157244298    6.041583598    5.364332115
  718 SOLV  HW1     3971    0.197290930    6.130814224    5.343453881
  718 SOLV  HW2     3972    0.199401127    5.971779340    5.306436390
  719 SOLV  OW      3973    0.749321918    5.828780518    6.654035009
  719 SOLV  HW1     3974    0.690627602    5.907696757    6.635905267
  719 SOLV  HW2     3975    0.740513514    5.802054708    6.750001696
  720 SOLV  OW      3976    7.048126916    2.732327408    3.552641470
  720 SOLV  HW1     3977    6.963431130    2.785238685    3.557853444
  720 SOLV  HW2     3978    7.038105201    2.660076339    3.484234945
  721 SOLV  OW      3979    6.841027178    3.015323718    2.433830921
  721 SOLV  HW1     3980    6.829114951    3.002924320    2.335309858
  721 SOLV  HW2     3981    6.922898779    3.070184124    2.450841474
  722 SOLV  OW      3982    7.054702122    5.868222749    1.792003694
  722 SOLV  HW1     3983    7.144800638    5.911081224    1.785112547
  722 SOLV  HW2     3984    6.997256561    5.899064746    1.716169152
  723 SOLV  OW      3985    6.985527898    1.906158462    0.536862999
  723 SOLV  HW1     3986    7.084103770    1.906040642    0.553734252
  723 SOLV  HW2     3987    6.946729037    1.818535379    0.565475367
  724 SOLV  OW      3988    2.253561368    4.821772710    6.601547236
  724 SOLV  HW1     3989    2.302219796    4.762567982    6.665803041
  724 SOLV  HW2     3990    2.197486853    4.887138601    6.652386137
  725 SOLV  OW      3991    2.014060687    2.193346805    1.229530218
  725 SOLV  HW1     3992    1.927264379    2.159703731    1.266084418
  725 SOLV  HW2     3993    2.053692774    2.259414706    1.293295155
  726 SOLV  OW      3994    1.944725208    5.652122315    4.067623918
  726 SOLV  HW1     3995    1.856984801    5.659081438    4.115109050
  726 SOLV  HW2     3996    2.018220241    5.642183542    4.134716086
  727 SOLV  OW      3997    6.157176007    5.806990345    6.093527748
  727 SOLV  HW1     3998    6.077756088    5.813562941    6.033104972
  727 SOLV  HW2     3999    6.238970854    5.788255591    6.039119885
  728 SOLV  OW      4000    6.319820232    3.305527182    3.378182106
  728 SOLV  HW1     4001    6.268775458    3.371266820    3.322733303
  728 SOLV  HW2     4002    6.355879926    3.233180440    3.319297404
  729 SOLV  OW      4003    3.123011061    2.955325003    2.445431466
  729 SOLV  HW1     4004    3.181344982    2.972562393    2.524816877
  729 SOLV  HW2     4005    3.180022919    2.932081610    2.366619531
  730 SOLV  OW      4006    6.601996407    2.330859556    3.470794347
  730 SOLV  HW1     4007    6.590393054    2.404203048    3.403801180
  730 SOLV  HW2     4008    6.586052515    2.242563474    3.426618933
  731 SOLV  OW      4009    6.925638436    2.971287151    1.674676921
  731 SOLV  HW1     4010    6.943230347    3.008906574    1.765653688
  731 SOLV  HW2     4011    6.980820227    3.020232369    1.607143218
  732 SOLV  OW      4012    3.534547925    0.426004206    1.830392260
  732 SOLV  HW1     4013    3.467400684    0.451766780    1.760900520
  732 SOLV  HW2     4014    3.579751073    0.508174444    1.865123393
  733 SOLV  OW      4015    2.315019116    2.849939204    0.094421834
  733 SOLV  HW1     4016    2.356287814    2.761879874    0.071096820
  733 SOLV  HW2     4017    2.371157825    2.923915633    0.057307793
  734 SOLV  OW      4018    7.223924129    1.996350048    1.450762954
  734 SOLV  HW1     4019    7.227070102    2.049230919    1.535591003
  734 SOLV  HW2     4020    7.200022497    2.056753651    1.374722493
  735 SOLV  OW      4021    4.467128795    3.840371301    1.164969564
  735 SOLV  HW1     4022    4.538776414    3.801043847    1.222603253
  735 SOLV  HW2     4023    4.387347456    3.780067973    1.165191364
  736 SOLV  OW      4024    3.679048192    2.200295910    5.654976749
  736 SOLV  HW1     4025    3.665607239    2.298292005    5.640223454
  736 SOLV  HW2     4026    3.680171271    2.153170863    5.566775616
  737 SOLV  OW      4027    5.533339851    3.575234166    6.327749133
  737 SOLV  HW1     4028    5.536247698    3.639149867    6.404602704
  737 SOLV  HW2     4029    5.440474167    3.571755278    6.290817216
  738 SOLV  OW      4030    2.538343006    0.533799644    0.060431329
  738 SOLV  HW1     4031    2.543599527    0.598537556   -0.015614737
  738 SOLV  HW2     4032    2.627098704    0.489326082    0.072519158
  739 SOLV  OW      4033    3.140798224    6.069151416    4.191642168
  739 SOLV  HW1     4034    3.104512862    6.057019725    4.284043194
  739 SOLV  HW2     4035    3.073973101    6.118320994    4.135799074
  740 SOLV  OW      4036    0.494238400    5.691607880    5.279184639
  740 SOLV  HW1     4037    0.584225206    5.732146118    5.295325334
  740 SOLV  HW2     4038    0.504186814    5.610012830    5.222221589
  741 SOLV  OW      4039    2.205130053    1.265032194    0.017241833
  741 SOLV  HW1     4040    2.278767020    1.290961102   -0.045264652
  741 SOLV  HW2     4041    2.185058212    1.341424106    0.078586010
  742 SOLV  OW      4042    2.083735657    4.682024600    5.767021365
  742 SOLV  HW1     4043    2.061714547    4.691626214    5.864101415
  742 SOLV  HW2     4044    2.123200196    4.767467117    5.733202545
  743 SOLV  OW      4045    6.234809270    5.796490132    5.420705821
  743 SOLV  HW1     4046    6.228918794    5.696700257    5.417661825
  743 SOLV  HW2     4047    6.144322449    5.834638148    5.439649063
  744 SOLV  OW      4048    5.532728960    4.589111864    1.525984185
  744 SOLV  HW1     4049    5.529745701    4.497339892    1.486348842
  744 SOLV  HW2     4050    5.627531325    4.620752323    1.529640709
  745 SOLV  OW      4051    1.944203759    0.141188511    4.378110941
  745 SOLV  HW1     4052    1.877426469    0.082029874    4.332913774
  745 SOLV  HW2     4053    1.986481352    0.091750083    4.454072314
  746 SOLV  OW      4054    0.523429824    5.351311570    1.524983806
  746 SOLV  HW1     4055    0.512281145    5.377281653    1.620907776
  746 SOLV  HW2     4056    0.456822307    5.400752836    1.469134864
  747 SOLV  OW      4057    2.076033859    5.501008304    7.152465161
  747 SOLV  HW1     4058    2.166868716    5.459324228    7.156133037
  747 SOLV  HW2     4059    2.047659760    5.510703224    7.057055968
  748 SOLV  OW      4060    3.417978517    5.565069171    2.104290553
  748 SOLV  HW1     4061    3.343655850    5.608702465    2.053555662
  748 SOLV  HW2     4062    3.389596485    5.550597509    2.199089555
  749 SOLV  OW      4063    5.418265523    7.220573719    2.346132212
  749 SOLV  HW1     4064    5.449016871    7.291329920    2.409768533
  749 SOLV  HW2     4065    5.411966952    7.259050889    2.254037324
  750 SOLV  OW      4066    5.034211340    1.487969749    4.565126861
  750 SOLV  HW1     4067    4.962632174    1.557383289    4.572864146
  750 SOLV  HW2     4068    5.104227651    1.519323355    4.500968360
  751 SOLV  OW      4069    3.983746105    0.051048623    6.007505949
  751 SOLV  HW1     4070    4.035281843   -0.017652529    6.058752493
  751 SOLV  HW2     4071    3.895744781    0.012649331    5.979518361
  752 SOLV  OW      4072    6.405568964    2.834857453    4.250978880
  752 SOLV  HW1     4073    6.359278567    2.917535019    4.282968836
  752 SOLV  HW2     4074    6.458534498    2.795199333    4.325969786
  753 SOLV  OW      4075    4.951970620    0.402888193    1.866843093
  753 SOLV  HW1     4076    4.971130451    0.478775450    1.929085930
  753 SOLV  HW2     4077    4.873163469    0.351320614    1.900463355
  754 SOLV  OW      4078    4.036318421    2.029244033    5.857105422
  754 SOLV  HW1     4079    4.018562253    2.123224155    5.827906155
  754 SOLV  HW2     4080    4.125297172    1.999784409    5.822248333
  755 SOLV  OW      4081    0.774445397    4.395540764    0.431118303
  755 SOLV  HW1     4082    0.834795768    4.466527691    0.394777184
  755 SOLV  HW2     4083    0.679750726    4.427568942    0.428095241
  756 SOLV  OW      4084    5.650165155    2.541596229    5.346125112
  756 SOLV  HW1     4085    5.674281504    2.452176587    5.383843511
  756 SOLV  HW2     4086    5.631540328    2.605353146    5.420879883
  757 SOLV  OW      4087    3.266255949    5.659914706    5.387773657
  757 SOLV  HW1     4088    3.202506286    5.658157777    5.310736060
  757 SOLV  HW2     4089    3.296671948    5.566808776    5.407973039
  758 SOLV  OW      4090    3.978650613    3.702925289    0.039307027
  758 SOLV  HW1     4091    3.925616965    3.690180560    0.123133875
  758 SOLV  HW2     4092    4.075809503    3.709618181    0.062050141
  759 SOLV  OW      4093    0.705771982    6.334845274    1.353479850
  759 SOLV  HW1     4094    0.667520491    6.243898364    1.337183000
  759 SOLV  HW2     4095    0.678743621    6.396146042    1.279225644
  760 SOLV  OW      4096    3.581486221    5.347877501    5.967553133
  760 SOLV  HW1     4097    3.506908176    5.330907596    5.903130762
  760 SOLV  HW2     4098    3.583732689    5.445060383    5.991059323
  761 SOLV  OW      4099    0.620413351    7.121877821    2.639789751
  761 SOLV  HW1     4100    0.554038913    7.194223900    2.620762078
  761 SOLV  HW2     4101    0.691222998    7.156914636    2.701107504
  762 SOLV  OW      4102    3.439318007    5.972449210    1.846359762
  762 SOLV  HW1     4103    3.369434295    5.921701082    1.795951073
  762 SOLV  HW2     4104    3.404017025    6.062891038    1.870322665
  763 SOLV  OW      4105    2.751137296    0.829944182    5.620072623
  763 SOLV  HW1     4106    2.813623772    0.882930773    5.677428198
  763 SOLV  HW2     4107    2.787550114    0.737640075    5.607588242
  764 SOLV  OW      4108    3.199278866    6.580861470    6.881515499
  764 SOLV  HW1     4109    3.210247680    6.486877356    6.849135867
  764 SOLV  HW2     4110    3.135110116    6.629310633    6.822044356
  765 SOLV  OW      4111    4.371086097    1.373675257    0.326544651
  765 SOLV  HW1     4112    4.349046706    1.384929136    0.423443004
  765 SOLV  HW2     4113    4.301787164    1.419715769    0.271051182
  766 SOLV  OW      4114    5.384454958    1.352030698    0.266078790
  766 SOLV  HW1     4115    5.357606709    1.314309136    0.177434409
  766 SOLV  HW2     4116    5.484158804    1.351188475    0.273825920
  767 SOLV  OW      4117    1.454039369    3.839847123    5.993071508
  767 SOLV  HW1     4118    1.395813368    3.809627814    6.068547827
  767 SOLV  HW2     4119    1.426987471    3.792635008    5.909170880
  768 SOLV  OW      4120    0.983537299    6.494831074    5.827901145
  768 SOLV  HW1     4121    1.052096122    6.539566052    5.885347071
  768 SOLV  HW2     4122    0.899627920    6.549242741    5.827669946
  769 SOLV  OW      4123    5.738630222    2.671088335    4.116753179
  769 SOLV  HW1     4124    5.740068666    2.576715369    4.149820548
  769 SOLV  HW2     4125    5.815012426    2.685506681    4.053827188
  770 SOLV  OW      4126    6.262009378    4.613169803    4.940540639
  770 SOLV  HW1     4127    6.298524692    4.526159326    4.973673884
  770 SOLV  HW2     4128    6.326076611    4.686734950    4.962574218
  771 SOLV  OW      4129    2.219030671    0.934912179    5.230433417
  771 SOLV  HW1     4130    2.295535285    0.939950475    5.166220159
  771 SOLV  HW2     4131    2.243385157    0.874885732    5.306625947
  772 SOLV  OW      4132    3.925137157    6.201915338    7.167821787
  772 SOLV  HW1     4133    4.017477866    6.215582848    7.203714965
  772 SOLV  HW2     4134    3.864439686    6.272555315    7.204258363
  773 SOLV  OW      4135    1.082979987    5.108010425    1.105968690
  773 SOLV  HW1     4136    1.003028031    5.052407818    1.128718869
  773 SOLV  HW2     4137    1.054268202    5.202306588    1.089074887
  774 SOLV  OW      4138    1.363776091    6.700499812    0.651114247
  774 SOLV  HW1     4139    1.285266925    6.688419537    0.590350342
  774 SOLV  HW2     4140    1.390742160    6.611843009    0.688726417
  775 SOLV  OW      4141    1.205069037    3.725318546    5.087211377
  775 SOLV  HW1     4142    1.257500807    3.777456787    5.019872009
  775 SOLV  HW2     4143    1.169450098    3.642164273    5.044567154
  776 SOLV  OW      4144    6.459563452    5.317174915    2.316914130
  776 SOLV  HW1     4145    6.421988610    5.292470763    2.227587164
  776 SOLV  HW2     4146    6.559040112    5.307033287    2.315175179
  777 SOLV  OW      4147    4.254917395    2.563177566    3.230818075
  777 SOLV  HW1     4148    4.194408870    2.628685726    3.276084244
  777 SOLV  HW2     4149    4.236389856    2.471228786    3.265513033
  778 SOLV  OW      4150    6.322079803    5.916096428    2.831687580
  778 SOLV  HW1     4151    6.366539405    5.885726502    2.747410905
  778 SOLV  HW2     4152    6.389798845    5.921224267    2.905099677
  779 SOLV  OW      4153    0.549448354    6.017443841    5.466634273
  779 SOLV  HW1     4154    0.516988862    6.066517929    5.385774757
  779 SOLV  HW2     4155    0.472533954    6.000002930    5.528116742
  780 SOLV  OW      4156    0.021983091    5.229938535    4.137920755
  780 SOLV  HW1     4157    0.116543058    5.243840371    4.167365990
  780 SOLV  HW2     4158   -0.007894935    5.308454635    4.083658018
  781 SOLV  OW      4159    5.451819543    4.428547489    6.621565880
  781 SOLV  HW1     4160    5.480847563    4.451972174    6.714356798
  781 SOLV  HW2     4161    5.418292082    4.510687703    6.575410261
  782 SOLV  OW      4162    1.461242840    1.366910608    6.846866950
  782 SOLV  HW1     4163    1.497432103    1.383860303    6.755208447
  782 SOLV  HW2     4164    1.391109188    1.295780010    6.842410177
  783 SOLV  OW      4165    7.410545130    5.065272295    1.282188204
  783 SOLV  HW1     4166    7.327923854    5.096684192    1.235402061
  783 SOLV  HW2     4167    7.484223230    5.053750911    1.215550606
  784 SOLV  OW      4168    6.715618594    2.532744750    5.029863985
  784 SOLV  HW1     4169    6.617974874    2.539704826    5.009395309
  784 SOLV  HW2     4170    6.757935097    2.622967638    5.021448605
  785 SOLV  OW      4171    4.619836038    6.362652775    1.837823969
  785 SOLV  HW1     4172    4.558153037    6.390019273    1.911635838
  785 SOLV  HW2     4173    4.637541903    6.264411489    1.843908927
  786 SOLV  OW      4174    5.088239835    2.567189733    2.115333820
  786 SOLV  HW1     4175    5.039005243    2.651377842    2.137435006
  786 SOLV  HW2     4176    5.025316470    2.489606911    2.119987873
  787 SOLV  OW      4177    6.678684037    1.735864535    2.825186550
  787 SOLV  HW1     4178    6.661485574    1.832500162    2.844356453
  787 SOLV  HW2     4179    6.775134825    1.715265618    2.841758158
  788 SOLV  OW      4180    3.770470198    2.904329803    5.959118131
  788 SOLV  HW1     4181    3.855120892    2.957237588    5.965186733
  788 SOLV  HW2     4182    3.692418591    2.966717418    5.954942898
  789 SOLV  OW      4183    1.763694832    4.158114095    4.968765281
  789 SOLV  HW1     4184    1.750902216    4.077828533    5.027009575
  789 SOLV  HW2     4185    1.773617289    4.128995698    4.873605571
  790 SOLV  OW      4186    5.522295694    7.291908616    4.198740129
  790 SOLV  HW1     4187    5.589191515    7.327522567    4.263995267
  790 SOLV  HW2     4188    5.480592586    7.367946685    4.148934391
  791 SOLV  OW      4189    0.976547757    4.591001355    5.343128827
  791 SOLV  HW1     4190    0.982325356    4.686373909    5.313593555
  791 SOLV  HW2     4191    1.060612794    4.543124550    5.317781623
  792 SOLV  OW      4192    2.317697568    0.028338077    0.970963323
  792 SOLV  HW1     4193    2.409423160   -0.005404662    0.949797613
  792 SOLV  HW2     4194    2.250252449   -0.023023605    0.917923358
  793 SOLV  OW      4195    7.202280516    2.491552515    6.679847421
  793 SOLV  HW1     4196    7.195470439    2.395318334    6.706198513
  793 SOLV  HW2     4197    7.160795009    2.504442407    6.589766589
  794 SOLV  OW      4198    4.796037911    4.037502070    7.217459081
  794 SOLV  HW1     4199    4.835306749    3.983036423    7.291574992
  794 SOLV  HW2     4200    4.869659607    4.075930518    7.161738903
  795 SOLV  OW      4201    6.091539023    6.234280834    1.907542486
  795 SOLV  HW1     4202    6.111502189    6.281385139    1.993465479
  795 SOLV  HW2     4203    6.134968573    6.144204503    1.908068822
  796 SOLV  OW      4204    1.285860931    1.216091085    4.666303413
  796 SOLV  HW1     4205    1.272627437    1.304913509    4.622291816
  796 SOLV  HW2     4206    1.319121122    1.150131357    4.598889589
  797 SOLV  OW      4207    2.369826261    6.878042491    3.613771860
  797 SOLV  HW1     4208    2.457083147    6.832290018    3.596653116
  797 SOLV  HW2     4209    2.319580527    6.887195556    3.527785562
  798 SOLV  OW      4210    0.125414187    2.024959865    6.139938311
  798 SOLV  HW1     4211    0.164257123    1.939530077    6.105376917
  798 SOLV  HW2     4212    0.049803795    2.004437571    6.202094520
  799 SOLV  OW      4213    3.113130628    5.508465469    4.713490805
  799 SOLV  HW1     4214    3.184601240    5.457029902    4.666077778
  799 SOLV  HW2     4215    3.024844050    5.463698089    4.699244288
  800 SOLV  OW      4216    3.011012886    1.766073354    6.736302663
  800 SOLV  HW1     4217    3.032081950    1.855258870    6.776351299
  800 SOLV  HW2     4218    2.928370925    1.773321235    6.680449843
  801 SOLV  OW      4219    3.253604653    3.222021235    3.972933433
  801 SOLV  HW1     4220    3.263808077    3.217054970    3.873570835
  801 SOLV  HW2     4221    3.205819709    3.306417520    3.997338867
  802 SOLV  OW      4222    2.979840040    6.856900396    5.560177259
  802 SOLV  HW1     4223    2.928687693    6.812920376    5.634008131
  802 SOLV  HW2     4224    2.991645619    6.953988711    5.581066025
  803 SOLV  OW      4225    4.128180295    4.639464132    4.845134662
  803 SOLV  HW1     4226    4.165369545    4.593503183    4.764471339
  803 SOLV  HW2     4227    4.036958011    4.603527342    4.864854785
  804 SOLV  OW      4228    1.449478608    4.028416551    2.495303178
  804 SOLV  HW1     4229    1.418499564    4.102405064    2.555020377
  804 SOLV  HW2     4230    1.372020119    3.969467576    2.472383641
  805 SOLV  OW      4231    2.350307966    3.929207609    6.630902920
  805 SOLV  HW1     4232    2.258503560    3.929082315    6.670574341
  805 SOLV  HW2     4233    2.392806866    3.839780392    6.644988596
  806 SOLV  OW      4234    5.151277496    5.902233305    2.956497273
  806 SOLV  HW1     4235    5.226589109    5.836708196    2.962512681
  806 SOLV  HW2     4236    5.170733930    5.968832124    2.884472253
  807 SOLV  OW      4237    4.131973623    7.065290780    7.095261136
  807 SOLV  HW1     4238    4.089637929    7.090350044    7.008190814
  807 SOLV  HW2     4239    4.071789945    7.092087206    7.170503086
  808 SOLV  OW      4240    5.123277503    5.511028741    0.950666125
  808 SOLV  HW1     4241    5.112451025    5.605931593    0.980300859
  808 SOLV  HW2     4242    5.091573453    5.449710728    1.023032700
  809 SOLV  OW      4243    2.327345820    4.357002430    4.955194011
  809 SOLV  HW1     4244    2.328826554    4.399362833    4.864611728
  809 SOLV  HW2     4245    2.353447284    4.424674220    5.024048221
  810 SOLV  OW      4246    6.352617831    6.681310105    1.885907499
  810 SOLV  HW1     4247    6.439488770    6.632774267    1.895892941
  810 SOLV  HW2     4248    6.309109912    6.654398300    1.799973202
  811 SOLV  OW      4249    2.478884811    4.681673284    4.480259456
  811 SOLV  HW1     4250    2.448256177    4.600665491    4.430244317
  811 SOLV  HW2     4251    2.552266916    4.726552762    4.429242780
  812 SOLV  OW      4252    5.072773585    6.032388258    2.307673926
  812 SOLV  HW1     4253    5.087678792    5.974980803    2.388196144
  812 SOLV  HW2     4254    5.149095935    6.096237891    2.297689266
  813 SOLV  OW      4255    2.721323122    6.688521083    7.326554478
  813 SOLV  HW1     4256    2.697908501    6.766815353    7.268903269
  813 SOLV  HW2     4257    2.699338630    6.709545913    7.421824844
  814 SOLV  OW      4258    0.692000695    2.976641967    1.583845465
  814 SOLV  HW1     4259    0.612913601    3.035459731    1.600751278
  814 SOLV  HW2     4260    0.672681917    2.884406625    1.617334356
  815 SOLV  OW      4261    1.461859621    2.648714977    6.789058515
  815 SOLV  HW1     4262    1.547164241    2.636309794    6.839765959
  815 SOLV  HW2     4263    1.473589965    2.721440543    6.721417223
  816 SOLV  OW      4264    2.951362672    4.830493248    3.546161630
  816 SOLV  HW1     4265    2.874490426    4.767169484    3.537167059
  816 SOLV  HW2     4266    2.918275114    4.918372656    3.580549527
  817 SOLV  OW      4267    1.674332688    2.883307546    6.458810191
  817 SOLV  HW1     4268    1.578786984    2.874920331    6.487132271
  817 SOLV  HW2     4269    1.733763268    2.872851669    6.538560997
  818 SOLV  OW      4270    4.521053703    6.644637737    6.226650697
  818 SOLV  HW1     4271    4.575348665    6.592924843    6.160469638
  818 SOLV  HW2     4272    4.569845558    6.648680890    6.313857450
  819 SOLV  OW      4273    0.008762097    0.327549804    3.409191309
  819 SOLV  HW1     4274   -0.004565052    0.229498570    3.394752279
  819 SOLV  HW2     4275    0.093130180    0.356691858    3.364103931
  820 SOLV  OW      4276    4.003040139    5.730488730    5.086144735
  820 SOLV  HW1     4277    3.919860243    5.703064284    5.037865721
  820 SOLV  HW2     4278    3.978503815    5.772955138    5.173302207
  821 SOLV  OW      4279    1.936228885    6.669122212    3.949108290
  821 SOLV  HW1     4280    1.891011304    6.580475393    3.958881780
  821 SOLV  HW2     4281    1.874042648    6.733558533    3.904618911
  822 SOLV  OW      4282    4.739952187    6.230499360    2.641619138
  822 SOLV  HW1     4283    4.645472828    6.252164573    2.666237783
  822 SOLV  HW2     4284    4.740660381    6.157583695    2.573175282
  823 SOLV  OW      4285    3.736116097    6.065514075    1.267630750
  823 SOLV  HW1     4286    3.811563879    6.024613096    1.318978231
  823 SOLV  HW2     4287    3.664841369    5.996934260    1.252847838
  824 SOLV  OW      4288    2.689651275    0.651744875    6.983168089
  824 SOLV  HW1     4289    2.597245213    0.666235182    6.947771500
  824 SOLV  HW2     4290    2.688585040    0.576824913    7.049406541
  825 SOLV  OW      4291    3.104308805    5.456748825    4.995231526
  825 SOLV  HW1     4292    3.176951685    5.508550012    5.040414856
  825 SOLV  HW2     4293    3.098884398    5.483870893    4.899123378
  826 SOLV  OW      4294    2.303262637    7.323248738    5.522150834
  826 SOLV  HW1     4295    2.379585156    7.328231695    5.457714480
  826 SOLV  HW2     4296    2.224058611    7.282281187    5.476868763
  827 SOLV  OW      4297    1.756064481    0.454985539    2.246792086
  827 SOLV  HW1     4298    1.670613097    0.450930129    2.194989241
  827 SOLV  HW2     4299    1.826291641    0.401824288    2.199421987
  828 SOLV  OW      4300    1.072548569    6.256403177    2.597632916
  828 SOLV  HW1     4301    1.170721404    6.237723372    2.593735920
  828 SOLV  HW2     4302    1.029745388    6.227668707    2.511934278
  829 SOLV  OW      4303    6.320482428    1.176116426    2.760057044
  829 SOLV  HW1     4304    6.292471609    1.264781240    2.723238211
  829 SOLV  HW2     4305    6.374308489    1.127076902    2.691503656
  830 SOLV  OW      4306    3.266591176    2.338907675    2.409238904
  830 SOLV  HW1     4307    3.333041991    2.308611759    2.340913709
  830 SOLV  HW2     4308    3.314514387    2.364908881    2.493078764
  831 SOLV  OW      4309    1.478131467    4.070414711    2.877568188
  831 SOLV  HW1     4310    1.543000436    4.137615552    2.841818165
  831 SOLV  HW2     4311    1.495444678    4.055960998    2.975001594
  832 SOLV  OW      4312    1.158042198    6.072711095    4.914708213
  832 SOLV  HW1     4313    1.172971220    5.982442987    4.955089806
  832 SOLV  HW2     4314    1.059829155    6.089745312    4.906593148
  833 SOLV  OW      4315    7.220312482    3.725709261    7.121382113
  833 SOLV  HW1     4316    7.286671714    3.753182334    7.190975658
  833 SOLV  HW2     4317    7.226782777    3.787439074    7.042966764
  834 SOLV  OW      4318    3.276626394    3.340766751    7.402345575
  834 SOLV  HW1     4319    3.249370257    3.377139180    7.313260923
  834 SOLV  HW2     4320    3.233984684    3.251385620    7.416295714
  835 SOLV  OW      4321    7.017955868    2.394238814    6.078216142
  835 SOLV  HW1     4322    7.042166151    2.403038836    5.981582286
  835 SOLV  HW2     4323    7.077906197    2.452578036    6.133026529
  836 SOLV  OW      4324    2.415591765    1.274011209    4.405389480
  836 SOLV  HW1     4325    2.468148442    1.336949953    4.462644364
  836 SOLV  HW2     4326    2.319221798    1.277432281    4.431897932
  837 SOLV  OW      4327    6.306512542    0.362663482    6.307898624
  837 SOLV  HW1     4328    6.382251942    0.364677679    6.242618558
  837 SOLV  HW2     4329    6.337642033    0.397968971    6.396138875
  838 SOLV  OW      4330    1.052513787    3.423870888    3.391346879
  838 SOLV  HW1     4331    1.007501010    3.335958811    3.407014149
  838 SOLV  HW2     4332    0.994548338    3.497615470    3.426014555
  839 SOLV  OW      4333    0.216086524    5.006142741    0.168733434
  839 SOLV  HW1     4334    0.283482724    5.050117782    0.228097481
  839 SOLV  HW2     4335    0.185650371    4.920567121    0.210573106
  840 SOLV  OW      4336    6.706181934    7.261772446    4.875629265
  840 SOLV  HW1     4337    6.662897944    7.349019132    4.852912516
  840 SOLV  HW2     4338    6.772906544    7.275738213    4.948802331
  841 SOLV  OW      4339    2.713902709    7.354165350    3.124624256
  841 SOLV  HW1     4340    2.802456966    7.375378206    3.083270452
  841 SOLV  HW2     4341    2.684120051    7.431250601    3.180951013
  842 SOLV  OW      4342    0.935816357    7.123710311    4.097228461
  842 SOLV  HW1     4343    0.838242824    7.114183104    4.116946004
  842 SOLV  HW2     4344    0.988572870    7.071182739    4.163994537
  843 SOLV  OW      4345    0.268290839    1.851058543    4.148470763
  843 SOLV  HW1     4346    0.251097062    1.780449695    4.079765847
  843 SOLV  HW2     4347    0.261848900    1.941295442    4.105840459
  844 SOLV  OW      4348    5.432107236    5.456080774    3.224550090
  844 SOLV  HW1     4349    5.484177553    5.379511943    3.262337993
  844 SOLV  HW2     4350    5.340678239    5.424734206    3.198857792
  845 SOLV  OW      4351    3.953515407    0.966091796    5.949278318
  845 SOLV  HW1     4352    4.036783826    0.950373236    5.896162092
  845 SOLV  HW2     4353    3.931993576    0.884195768    6.002493594
  846 SOLV  OW      4354    4.915957314    2.791106767    2.841331038
  846 SOLV  HW1     4355    4.848716915    2.727117408    2.878557898
  846 SOLV  HW2     4356    4.898958580    2.882495986    2.878219330
  847 SOLV  OW      4357    3.282299705    6.220627222    5.603728382
  847 SOLV  HW1     4358    3.314280338    6.260239090    5.689808577
  847 SOLV  HW2     4359    3.262700854    6.123462886    5.617016622
  848 SOLV  OW      4360    2.448638936    4.635526755    5.653762672
  848 SOLV  HW1     4361    2.524122538    4.644837989    5.718690885
  848 SOLV  HW2     4362    2.380221607    4.706175104    5.671873008
  849 SOLV  OW      4363    2.488053858    7.290295860    5.317244901
  849 SOLV  HW1     4364    2.510701251    7.380488714    5.280449025
  849 SOLV  HW2     4365    2.556423530    7.223858380    5.287025764
  850 SOLV  OW      4366    6.768184141    6.400911994    3.270825601
  850 SOLV  HW1     4367    6.791431209    6.497365979    3.283393011
  850 SOLV  HW2     4368    6.827656061    6.344563682    3.328182072
  851 SOLV  OW      4369    5.793484117    6.559796729    2.728855823
  851 SOLV  HW1     4370    5.699877203    6.573321702    2.761360697
  851 SOLV  HW2     4371    5.843895202    6.503966529    2.794760063
  852 SOLV  OW      4372    6.748112695    6.076016780    1.369343949
  852 SOLV  HW1     4373    6.738458517    6.160882183    1.421365837
  852 SOLV  HW2     4374    6.660102216    6.028621123    1.366282774
  853 SOLV  OW      4375    2.195818367    5.347802887    4.213977521
  853 SOLV  HW1     4376    2.284845746    5.320259546    4.250249231
  853 SOLV  HW2     4377    2.187231765    5.447317599    4.218793831
  854 SOLV  OW      4378    6.843506175    5.871582531    0.208276498
  854 SOLV  HW1     4379    6.908486071    5.859669192    0.133192293
  854 SOLV  HW2     4380    6.756781613    5.905871816    0.172152746
  855 SOLV  OW      4381    0.322758572    4.046481143    4.952887981
  855 SOLV  HW1     4382    0.240758242    4.002356780    4.989365935
  855 SOLV  HW2     4383    0.336195104    4.018438915    4.857836424
  856 SOLV  OW      4384    2.392982149    3.020350893    5.699443588
  856 SOLV  HW1     4385    2.380748483    2.951512487    5.770952091
  856 SOLV  HW2     4386    2.438258619    3.100756518    5.738002957
  857 SOLV  OW      4387    6.201508026    1.942015872    0.785075576
  857 SOLV  HW1     4388    6.241495456    1.962487428    0.695723547
  857 SOLV  HW2     4389    6.189057080    1.843200520    0.794149622
  858 SOLV  OW      4390    4.930996211    0.752317498    0.887651117
  858 SOLV  HW1     4391    4.974423574    0.749344690    0.977680729
  858 SOLV  HW2     4392    4.940752893    0.844028667    0.848973585
  859 SOLV  OW      4393    3.063399161    4.337622151    2.890488287
  859 SOLV  HW1     4394    3.042645878    4.283158427    2.809219070
  859 SOLV  HW2     4395    3.100155354    4.426360577    2.862629239
  860 SOLV  OW      4396    4.646557523    6.289564756    5.567745299
  860 SOLV  HW1     4397    4.584483327    6.315352607    5.493694147
  860 SOLV  HW2     4398    4.660872629    6.368039318    5.628065375
  861 SOLV  OW      4399    0.445207531    6.909682903    1.751440385
  861 SOLV  HW1     4400    0.418028960    7.004704716    1.766682639
  861 SOLV  HW2     4401    0.544945980    6.902800757    1.753672448
  862 SOLV  OW      4402    5.436374930    2.058525700    6.671660068
  862 SOLV  HW1     4403    5.446302306    2.148444341    6.714277299
  862 SOLV  HW2     4404    5.387613624    1.997346779    6.733946335
  863 SOLV  OW      4405    6.611671829    7.185007737    2.549474740
  863 SOLV  HW1     4406    6.570120580    7.179711509    2.458661140
  863 SOLV  HW2     4407    6.542100179    7.167063948    2.619041120
  864 SOLV  OW      4408    5.349302333    2.077232324    4.379658808
  864 SOLV  HW1     4409    5.259847376    2.081857450    4.424137335
  864 SOLV  HW2     4410    5.363581716    1.985272162    4.343036713
  865 SOLV  OW      4411    5.718744261    7.006378945    5.586673452
  865 SOLV  HW1     4412    5.620713832    7.015274695    5.604352739
  865 SOLV  HW2     4413    5.740766843    7.048959511    5.498903939
  866 SOLV  OW      4414    1.005746686    4.714530618    3.958353024
  866 SOLV  HW1     4415    1.036138545    4.789767729    4.016798355
  866 SOLV  HW2     4416    1.084003833    4.656851534    3.934921280
  867 SOLV  OW      4417    5.980734228    2.194682689    4.627671967
  867 SOLV  HW1     4418    5.985963680    2.128134608    4.553201129
  867 SOLV  HW2     4419    6.039943691    2.165376993    4.702753812
  868 SOLV  OW      4420    1.486707001    2.016985950    2.191657288
  868 SOLV  HW1     4421    1.406241031    1.959103306    2.204944702
  868 SOLV  HW2     4422    1.500395885    2.074098478    2.272604260
  869 SOLV  OW      4423    2.707650654    5.948520580    2.406611150
  869 SOLV  HW1     4424    2.669158571    5.916907926    2.319888809
  869 SOLV  HW2     4425    2.633596938    5.976771338    2.467599960
  870 SOLV  OW      4426    4.447511569    5.317909373    5.207777985
  870 SOLV  HW1     4427    4.536810732    5.358752261    5.188830689
  870 SOLV  HW2     4428    4.418086171    5.343400639    5.299896652
  871 SOLV  OW      4429    5.319505192    5.694944618    2.982873553
  871 SOLV  HW1     4430    5.402985009    5.693543383    2.927820723
  871 SOLV  HW2     4431    5.331416645    5.636228409    3.062949568
  872 SOLV  OW      4432    4.957781544    3.973076914    0.303668470
  872 SOLV  HW1     4433    4.992385365    3.880358981    0.318078219
  872 SOLV  HW2     4434    5.024925925    4.039256449    0.337039982
  873 SOLV  OW      4435    4.353814528    5.445237362    0.506239162
  873 SOLV  HW1     4436    4.269083567    5.392624277    0.498875485
  873 SOLV  HW2     4437    4.420261399    5.410840010    0.439881484
  874 SOLV  OW      4438    3.908061905    6.322618958    3.052093481
  874 SOLV  HW1     4439    3.853400962    6.242475526    3.076406147
  874 SOLV  HW2     4440    3.896565268    6.393230089    3.121977480
  875 SOLV  OW      4441    6.232509070    7.054634823    2.377451504
  875 SOLV  HW1     4442    6.282126902    6.969812301    2.358869239
  875 SOLV  HW2     4443    6.293930379    7.132570345    2.364979828
  876 SOLV  OW      4444    3.711995745    6.489190348    6.102307252
  876 SOLV  HW1     4445    3.617166074    6.474958808    6.130702574
  876 SOLV  HW2     4446    3.721229164    6.579924585    6.061277069
  877 SOLV  OW      4447    2.297852835    4.388605985    2.561645841
  877 SOLV  HW1     4448    2.377860983    4.391650779    2.501719404
  877 SOLV  HW2     4449    2.327751511    4.380885882    2.656767783
  878 SOLV  OW      4450    4.259239937    6.827568117    1.455532917
  878 SOLV  HW1     4451    4.267556503    6.782013061    1.544173946
  878 SOLV  HW2     4452    4.243326178    6.925286497    1.469659144
  879 SOLV  OW      4453    1.640367628    4.829892835    1.485499123
  879 SOLV  HW1     4454    1.698143017    4.748270436    1.484174894
  879 SOLV  HW2     4455    1.565110385    4.816393476    1.549965564
  880 SOLV  OW      4456    3.957470231    1.335285161    0.036258056
  880 SOLV  HW1     4457    3.914845428    1.410435625   -0.014113465
  880 SOLV  HW2     4458    4.044052994    1.366359779    0.075494383
  881 SOLV  OW      4459    1.531754746    2.840700329    0.347878846
  881 SOLV  HW1     4460    1.539526699    2.758679348    0.291186859
  881 SOLV  HW2     4461    1.436561303    2.852839302    0.376033027
  882 SOLV  OW      4462    1.140427812    3.685108924    2.683741856
  882 SOLV  HW1     4463    1.182601222    3.767207343    2.722252146
  882 SOLV  HW2     4464    1.041145001    3.690481663    2.694500582
  883 SOLV  OW      4465    2.826081801    1.182532748    2.420345245
  883 SOLV  HW1     4466    2.788756026    1.275169262    2.415304600
  883 SOLV  HW2     4467    2.859128597    1.154981627    2.330073714
  884 SOLV  OW      4468    0.925933586    1.762786877    2.428779147
  884 SOLV  HW1     4469    0.863947623    1.811874683    2.490018098
  884 SOLV  HW2     4470    0.904670184    1.665092675    2.431166104
  885 SOLV  OW      4471    6.139448760    7.184118085    3.979842029
  885 SOLV  HW1     4472    6.137735299    7.172291744    3.880548002
  885 SOLV  HW2     4473    6.215530320    7.243977684    4.004950184
  886 SOLV  OW      4474    5.945390399    3.470035458    3.533982112
  886 SOLV  HW1     4475    5.893775503    3.435452717    3.612351518
  886 SOLV  HW2     4476    6.039110143    3.490528883    3.562238645
  887 SOLV  OW      4477    2.392971434    0.213941470    1.764734831
  887 SOLV  HW1     4478    2.333298722    0.134371881    1.754259468
  887 SOLV  HW2     4479    2.444483439    0.228306021    1.680224490
  888 SOLV  OW      4480    0.794571714    3.657817681    3.709992118
  888 SOLV  HW1     4481    0.833972231    3.648949888    3.801483169
  888 SOLV  HW2     4482    0.696701923    3.637596821    3.713763090
  889 SOLV  OW      4483    3.275697005    6.006253969    6.664976449
  889 SOLV  HW1     4484    3.313484902    5.914482825    6.652652369
  889 SOLV  HW2     4485    3.198425255    6.002231242    6.728338132
  890 SOLV  OW      4486    1.743312173    4.114901232    1.955116226
  890 SOLV  HW1     4487    1.646519560    4.092032922    1.965618678
  890 SOLV  HW2     4488    1.795202198    4.075884562    2.031189600
  891 SOLV  OW      4489    0.450635381    2.472313966    5.678586357
  891 SOLV  HW1     4490    0.442416683    2.397243248    5.744152570
  891 SOLV  HW2     4491    0.399376002    2.551442374    5.711950531
  892 SOLV  OW      4492    4.082902486    2.790038253    4.301814865
  892 SOLV  HW1     4493    4.050886757    2.877075890    4.339244853
  892 SOLV  HW2     4494    4.004321920    2.731698757    4.281244448
  893 SOLV  OW      4495    1.472854056    5.298667119    5.663071068
  893 SOLV  HW1     4496    1.376675018    5.315874850    5.641733525
  893 SOLV  HW2     4497    1.527649452    5.308266701    5.579962347
  894 SOLV  OW      4498    1.544132830    3.026901642    4.062576509
  894 SOLV  HW1     4499    1.474544504    2.983395083    4.005438141
  894 SOLV  HW2     4500    1.530826196    3.126008183    4.061611469
  895 SOLV  OW      4501    3.647036076    0.981001311    5.370823034
  895 SOLV  HW1     4502    3.601768308    1.021205179    5.291221269
  895 SOLV  HW2     4503    3.744397282    0.969104937    5.351299406
  896 SOLV  OW      4504    2.290345999    7.358516563    6.481484261
  896 SOLV  HW1     4505    2.290296552    7.395976433    6.574203725
  896 SOLV  HW2     4506    2.315978757    7.430181645    6.416621466
  897 SOLV  OW      4507    0.894076740    2.785038112    7.067909070
  897 SOLV  HW1     4508    0.828896102    2.709605433    7.059948060
  897 SOLV  HW2     4509    0.851772255    2.860455614    7.118152411
  898 SOLV  OW      4510    6.855075424    2.774670365    5.012217806
  898 SOLV  HW1     4511    6.918408370    2.811255801    5.080412733
  898 SOLV  HW2     4512    6.904022131    2.712058685    4.951504824
  899 SOLV  OW      4513    7.350537667    4.158570013    0.029327250
  899 SOLV  HW1     4514    7.339899796    4.120451779    0.121174002
  899 SOLV  HW2     4515    7.391923799    4.249401989    0.035545803
  900 SOLV  OW      4516    7.345520052    4.071929408    3.111286805
  900 SOLV  HW1     4517    7.262811583    4.079415547    3.055578553
  900 SOLV  HW2     4518    7.326111523    4.103570578    3.204142875
  901 SOLV  OW      4519    7.404072540    1.789298280    5.721069194
  901 SOLV  HW1     4520    7.490392991    1.741663837    5.737839124
  901 SOLV  HW2     4521    7.417658900    1.859116485    5.650767491
  902 SOLV  OW      4522    4.821276079    2.073516860    2.167451554
  902 SOLV  HW1     4523    4.734553037    2.113195734    2.197560937
  902 SOLV  HW2     4524    4.868322089    2.032917058    2.245810463
  903 SOLV  OW      4525    0.455958510    1.909188789    6.781235214
  903 SOLV  HW1     4526    0.376898943    1.938886209    6.834805139
  903 SOLV  HW2     4527    0.425655609    1.847698186    6.708415369
  904 SOLV  OW      4528    6.907597602    4.438153477    4.475262154
  904 SOLV  HW1     4529    6.896448574    4.528796536    4.516017942
  904 SOLV  HW2     4530    7.003545617    4.410564255    4.481115321
  905 SOLV  OW      4531    2.857517395    5.247659725    0.108818159
  905 SOLV  HW1     4532    2.765534538    5.233824195    0.072083455
  905 SOLV  HW2     4533    2.884494384    5.167482956    0.162162514
  906 SOLV  OW      4534    0.877800330    5.168669835    5.065344259
  906 SOLV  HW1     4535    0.884814697    5.079296241    5.021035073
  906 SOLV  HW2     4536    0.945027814    5.174629875    5.139134825
  907 SOLV  OW      4537    5.519300408    4.061495059    6.054014959
  907 SOLV  HW1     4538    5.559661013    3.992258384    5.994189917
  907 SOLV  HW2     4539    5.479808714    4.017089920    6.134453409
  908 SOLV  OW      4540    2.955735825    4.918223452    5.672050213
  908 SOLV  HW1     4541    2.880675832    4.856541627    5.648324968
  908 SOLV  HW2     4542    3.037345164    4.892923011    5.620076835
  909 SOLV  OW      4543    3.938280319    0.426809909    2.854248715
  909 SOLV  HW1     4544    3.995847156    0.500221731    2.818217196
  909 SOLV  HW2     4545    3.843341914    0.442500968    2.827009610
  910 SOLV  OW      4546    0.777183123    6.118520722    3.238398505
  910 SOLV  HW1     4547    0.816413972    6.210092567    3.229611103
  910 SOLV  HW2     4548    0.777746498    6.073333669    3.149183048
  911 SOLV  OW      4549    5.577822069    5.937344099    6.837696697
  911 SOLV  HW1     4550    5.636140362    6.018348341    6.843932446
  911 SOLV  HW2     4551    5.566448938    5.911791687    6.741679688
  912 SOLV  OW      4552    2.434905448    5.601867213    2.817637862
  912 SOLV  HW1     4553    2.481489921    5.518856433    2.848312104
  912 SOLV  HW2     4554    2.500813330    5.662580573    2.773233351
  913 SOLV  OW      4555    3.415672844    7.346977597    2.051748322
  913 SOLV  HW1     4556    3.321440098    7.345267795    2.018293709
  913 SOLV  HW2     4557    3.477952716    7.362730385    1.975099956
  914 SOLV  OW      4558    1.104054712    0.078414631    1.534653561
  914 SOLV  HW1     4559    1.186244922    0.064190078    1.479481622
  914 SOLV  HW2     4560    1.076694336    0.174469413    1.529521397
  915 SOLV  OW      4561    0.635386065    6.879877386    1.293859230
  915 SOLV  HW1     4562    0.661315429    6.884185369    1.197374748
  915 SOLV  HW2     4563    0.712529244    6.909043930    1.350413160
  916 SOLV  OW      4564    7.104914477    1.429175360    5.052961181
  916 SOLV  HW1     4565    7.023999265    1.459848709    5.103099245
  916 SOLV  HW2     4566    7.187280442    1.459922831    5.100630707
  917 SOLV  OW      4567    6.608178949    5.539271592    1.627080825
  917 SOLV  HW1     4568    6.533386714    5.601271178    1.650826918
  917 SOLV  HW2     4569    6.588596573    5.448084582    1.663179257
  918 SOLV  OW      4570    4.545825836    2.339851304    2.345485413
  918 SOLV  HW1     4571    4.489311316    2.375455391    2.271054468
  918 SOLV  HW2     4572    4.513716243    2.248640352    2.371000389
  919 SOLV  OW      4573    1.939793353    2.550164499    3.950646843
  919 SOLV  HW1     4574    1.922160872    2.648487518    3.955468932
  919 SOLV  HW2     4575    1.971236032    2.526424627    3.858726382
  920 SOLV  OW      4576    7.404283761    5.618336534    2.786591891
  920 SOLV  HW1     4577    7.368366912    5.535451216    2.743678250
  920 SOLV  HW2     4578    7.428127142    5.598931022    2.881757470
  921 SOLV  OW      4579    3.818560930    2.717851197    4.876004242
  921 SOLV  HW1     4580    3.836221503    2.619514753    4.871522759
  921 SOLV  HW2     4581    3.852644409    2.761641712    4.792801368
  922 SOLV  OW      4582    6.620773092    6.411974874    4.439613690
  922 SOLV  HW1     4583    6.547692746    6.476229911    4.416545554
  922 SOLV  HW2     4584    6.636544370    6.350353184    4.362441208
  923 SOLV  OW      4585    6.851774229    3.402796969    5.565396302
  923 SOLV  HW1     4586    6.938088895    3.445654787    5.538666339
  923 SOLV  HW2     4587    6.780969687    3.426060550    5.498710587
  924 SOLV  OW      4588    1.999574523    4.357372819    2.819836894
  924 SOLV  HW1     4589    1.975375667    4.449213126    2.851163800
  924 SOLV  HW2     4590    1.958933125    4.289512057    2.881031055
  925 SOLV  OW      4591    4.589322162    4.051364727    0.798837546
  925 SOLV  HW1     4592    4.605363350    4.116400812    0.873098251
  925 SOLV  HW2     4593    4.601444720    3.958152499    0.832986439
  926 SOLV  OW      4594    1.416086257    3.472703845    4.683418474
  926 SOLV  HW1     4595    1.402481785    3.383718496    4.639867699
  926 SOLV  HW2     4596    1.327795256    3.518450262    4.694004727
  927 SOLV  OW      4597    3.951123353    2.174521502    1.371578656
  927 SOLV  HW1     4598    4.038125314    2.127357743    1.386011684
  927 SOLV  HW2     4599    3.880824914    2.133196892    1.429478115
  928 SOLV  OW      4600    4.987932993    0.737037530    1.147298114
  928 SOLV  HW1     4601    5.044459150    0.665405122    1.188231058
  928 SOLV  HW2     4602    4.894459430    0.729663457    1.182083506
  929 SOLV  OW      4603    4.204758968    6.481347849    7.372814407
  929 SOLV  HW1     4604    4.142861011    6.515192864    7.443701528
  929 SOLV  HW2     4605    4.205615846    6.545375601    7.295993455
  930 SOLV  OW      4606    2.063785018    2.899112556    3.716195942
  930 SOLV  HW1     4607    2.023994695    2.809407687    3.696963909
  930 SOLV  HW2     4608    2.005876418    2.947930776    3.781506117
  931 SOLV  OW      4609    7.210068846    4.686941419    3.798672249
  931 SOLV  HW1     4610    7.297731658    4.644062435    3.776798455
  931 SOLV  HW2     4611    7.213102934    4.723351624    3.891768215
  932 SOLV  OW      4612    7.013868275    6.399456947    6.744561948
  932 SOLV  HW1     4613    6.990403392    6.496463226    6.738185183
  932 SOLV  HW2     4614    7.112023531    6.389945228    6.761191695
  933 SOLV  OW      4615    6.277867879    3.259432805    2.943069616
  933 SOLV  HW1     4616    6.247998175    3.260846080    2.847644736
  933 SOLV  HW2     4617    6.263645050    3.168025116    2.981075457
  934 SOLV  OW      4618    6.355463357    5.226496285    2.059156521
  934 SOLV  HW1     4619    6.287001884    5.227719668    1.986264951
  934 SOLV  HW2     4620    6.357568744    5.135857036    2.101366718
  935 SOLV  OW      4621    5.845901919    7.299085998    5.469936881
  935 SOLV  HW1     4622    5.913415856    7.365635449    5.438080071
  935 SOLV  HW2     4623    5.838014817    7.225058124    5.403158145
  936 SOLV  OW      4624    6.220922252    4.717017065    7.300019054
  936 SOLV  HW1     4625    6.251165048    4.776365642    7.225419081
  936 SOLV  HW2     4626    6.288775638    4.718634306    7.373471026
  937 SOLV  OW      4627    2.294024043    5.339282375    0.181919511
  937 SOLV  HW1     4628    2.342394200    5.379926785    0.104392447
  937 SOLV  HW2     4629    2.358622213    5.322514890    0.256403525
  938 SOLV  OW      4630    4.817132298    5.121693543    5.699823475
  938 SOLV  HW1     4631    4.783821316    5.100990867    5.607825508
  938 SOLV  HW2     4632    4.747698510    5.095837353    5.766996567
  939 SOLV  OW      4633    2.227754677    1.465205612    1.156669349
  939 SOLV  HW1     4634    2.273351361    1.523077067    1.089038746
  939 SOLV  HW2     4635    2.263210540    1.371928397    1.150014850
  940 SOLV  OW      4636    5.753160785    6.594944221    4.520087352
  940 SOLV  HW1     4637    5.729781873    6.589610266    4.422995848
  940 SOLV  HW2     4638    5.744172713    6.689507546    4.551371387
  941 SOLV  OW      4639    6.627584004    4.902432731    3.865735172
  941 SOLV  HW1     4640    6.686005556    4.967060157    3.914849795
  941 SOLV  HW2     4641    6.563570294    4.860045276    3.929825225
  942 SOLV  OW      4642    1.642172517    6.611900885    2.313542979
  942 SOLV  HW1     4643    1.688857110    6.579649238    2.231190868
  942 SOLV  HW2     4644    1.686863170    6.573531824    2.394363915
  943 SOLV  OW      4645    0.990861609    6.629650295    2.769553623
  943 SOLV  HW1     4646    0.993400113    6.529680190    2.770702740
  943 SOLV  HW2     4647    1.084183609    6.665291885    2.764814909
  944 SOLV  OW      4648    6.851117857    1.131154118    3.910996136
  944 SOLV  HW1     4649    6.760604438    1.171277136    3.896873347
  944 SOLV  HW2     4650    6.841169450    1.038040235    3.946107979
  945 SOLV  OW      4651    1.212107207    6.663336948    4.860269700
  945 SOLV  HW1     4652    1.296813394    6.692555080    4.904689454
  945 SOLV  HW2     4653    1.134559589    6.710801072    4.901927457
  946 SOLV  OW      4654    1.189318207    2.320725683    5.706061046
  946 SOLV  HW1     4655    1.194417278    2.391883458    5.776149869
  946 SOLV  HW2     4656    1.161525979    2.361554179    5.619098479
  947 SOLV  OW      4657    4.441959873    1.525052710    7.116834021
  947 SOLV  HW1     4658    4.432899509    1.568886966    7.206265623
  947 SOLV  HW2     4659    4.469437324    1.429680020    7.129108277
  948 SOLV  OW      4660    0.254589202    2.215654999    0.655967510
  948 SOLV  HW1     4661    0.253618890    2.287982934    0.725029039
  948 SOLV  HW2     4662    0.258835326    2.126525678    0.701129557
  949 SOLV  OW      4663    2.732091510    3.462400573    7.155642744
  949 SOLV  HW1     4664    2.711742464    3.384384266    7.096486042
  949 SOLV  HW2     4665    2.776143936    3.430091878    7.239402139
  950 SOLV  OW      4666    0.097973157    4.559569167    6.030122755
  950 SOLV  HW1     4667    0.141907484    4.476183004    6.063565437
  950 SOLV  HW2     4668    0.006767340    4.567604353    6.070356625
  951 SOLV  OW      4669    7.217178456    5.482570101    1.181273926
  951 SOLV  HW1     4670    7.312012840    5.483773444    1.212999795
  951 SOLV  HW2     4671    7.179725051    5.390429227    1.191700979
  952 SOLV  OW      4672    3.168198499    7.120310918    5.188877150
  952 SOLV  HW1     4673    3.146902888    7.201019826    5.243960963
  952 SOLV  HW2     4674    3.204235368    7.149100377    5.100140939
  953 SOLV  OW      4675    2.192158089    1.839744567    3.377974329
  953 SOLV  HW1     4676    2.191489207    1.889504485    3.464721943
  953 SOLV  HW2     4677    2.112630568    1.866544984    3.323580106
  954 SOLV  OW      4678    3.739765741    1.564246972    3.267557184
  954 SOLV  HW1     4679    3.669140052    1.540781262    3.200762896
  954 SOLV  HW2     4680    3.719566151    1.519290343    3.354579775
  955 SOLV  OW      4681    5.604558754    2.650074252    2.312759924
  955 SOLV  HW1     4682    5.560477222    2.561671427    2.297160597
  955 SOLV  HW2     4683    5.618024261    2.696498430    2.225210201
  956 SOLV  OW      4684    6.851544199    6.519144811    5.608269771
  956 SOLV  HW1     4685    6.814820868    6.541789672    5.698493516
  956 SOLV  HW2     4686    6.910852193    6.593295396    5.576871204
  957 SOLV  OW      4687    5.273313291    3.337505851    3.828272539
  957 SOLV  HW1     4688    5.241574414    3.351392676    3.922089329
  957 SOLV  HW2     4689    5.241421776    3.248706696    3.795115285
  958 SOLV  OW      4690    5.104469273    3.738154545    2.426339236
  958 SOLV  HW1     4691    5.009585290    3.762311896    2.446675327
  958 SOLV  HW2     4692    5.160869423    3.753470723    2.507496734
  959 SOLV  OW      4693    4.997890719    2.669565489    1.468426578
  959 SOLV  HW1     4694    4.982841306    2.746794966    1.530157166
  959 SOLV  HW2     4695    4.937736874    2.593989967    1.494337278
  960 SOLV  OW      4696    0.623031380    4.076786714    4.300467161
  960 SOLV  HW1     4697    0.649597473    3.984697568    4.271912028
  960 SOLV  HW2     4698    0.591823768    4.074511514    4.395453502
  961 SOLV  OW      4699    2.588756497    2.973500226    2.287738153
  961 SOLV  HW1     4700    2.500663007    2.960291069    2.242293661
  961 SOLV  HW2     4701    2.584254121    2.936468975    2.380520261
  962 SOLV  OW      4702    5.098411290    0.210053824    2.038457147
  962 SOLV  HW1     4703    5.075690414    0.259180240    1.954362933
  962 SOLV  HW2     4704    5.061927655    0.259942519    2.117080010
  963 SOLV  OW      4705    4.878125245    3.150801662    5.723831130
  963 SOLV  HW1     4706    4.796515996    3.129905034    5.777731966
  963 SOLV  HW2     4707    4.879273366    3.248293752    5.701559980
  964 SOLV  OW      4708    0.945892737    1.418645936    1.757480412
  964 SOLV  HW1     4709    0.986145508    1.327098880    1.758190913
  964 SOLV  HW2     4710    0.920679241    1.443227385    1.663876652
  965 SOLV  OW      4711    7.307725733    6.562248430    2.231450879
  965 SOLV  HW1     4712    7.260583609    6.530076061    2.149327782
  965 SOLV  HW2     4713    7.387078022    6.504047663    2.249270404
  966 SOLV  OW      4714    2.959820670    5.240167335    1.561825234
  966 SOLV  HW1     4715    2.874719738    5.292246408    1.554930576
  966 SOLV  HW2     4716    3.018642476    5.281518450    1.631337372
  967 SOLV  OW      4717    4.258497422    4.269287707    4.266457641
  967 SOLV  HW1     4718    4.295821058    4.182104261    4.234715459
  967 SOLV  HW2     4719    4.167213918    4.282499742    4.227802233
  968 SOLV  OW      4720    4.652294788    5.860867718    3.176489208
  968 SOLV  HW1     4721    4.626874030    5.891727855    3.084819653
  968 SOLV  HW2     4722    4.751950089    5.856717936    3.183800090
  969 SOLV  OW      4723    0.112514804    5.298072429    6.300635090
  969 SOLV  HW1     4724    0.056573527    5.240471524    6.360240573
  969 SOLV  HW2     4725    0.131128312    5.249458148    6.215240217
  970 SOLV  OW      4726    2.809108238    7.328056190    0.308590846
  970 SOLV  HW1     4727    2.895439064    7.304923092    0.263715532
  970 SOLV  HW2     4728    2.799973231    7.274767615    0.392726245
  971 SOLV  OW      4729    4.577147266    1.504777575    2.198023678
  971 SOLV  HW1     4730    4.675981982    1.514376729    2.186139765
  971 SOLV  HW2     4731    4.556668002    1.414051348    2.234779604
  972 SOLV  OW      4732    0.310262277    4.965729985    4.289691193
  972 SOLV  HW1     4733    0.281686383    4.929155641    4.378279167
  972 SOLV  HW2     4734    0.325384839    4.890278102    4.225813355
  973 SOLV  OW      4735    5.126865454    3.218830388    6.188909763
  973 SOLV  HW1     4736    5.087505085    3.128804824    6.170254924
  973 SOLV  HW2     4737    5.149730864    3.225716762    6.286025692
  974 SOLV  OW      4738    0.121751751    2.347378360    6.371726128
  974 SOLV  HW1     4739    0.055973148    2.302472829    6.311243606
  974 SOLV  HW2     4740    0.190350119    2.280979885    6.401508354
  975 SOLV  OW      4741    4.860396175    0.017513042    3.938128384
  975 SOLV  HW1     4742    4.894359116   -0.046038437    3.868779964
  975 SOLV  HW2     4743    4.776904981    0.061478073    3.904995541
  976 SOLV  OW      4744    1.529221363    2.090724693    0.574603747
  976 SOLV  HW1     4745    1.430025827    2.080226838    0.581805865
  976 SOLV  HW2     4746    1.574267015    2.016578968    0.624353135
  977 SOLV  OW      4747    4.385331641    3.709927394    5.785773051
  977 SOLV  HW1     4748    4.433213152    3.651953529    5.719831489
  977 SOLV  HW2     4749    4.335535895    3.781681673    5.737053686
  978 SOLV  OW      4750    2.322647223    1.427972547    2.060947028
  978 SOLV  HW1     4751    2.345592994    1.507735938    2.005154825
  978 SOLV  HW2     4752    2.310107321    1.348375429    2.001714321
  979 SOLV  OW      4753    4.746010596    4.762920657    3.758996884
  979 SOLV  HW1     4754    4.789048242    4.684253080    3.714753320
  979 SOLV  HW2     4755    4.663476427    4.788471364    3.708661488
  980 SOLV  OW      4756    6.505038980    2.440451688    1.304920572
  980 SOLV  HW1     4757    6.422960257    2.496341067    1.316810246
  980 SOLV  HW2     4758    6.478521436    2.346694158    1.282377702
  981 SOLV  OW      4759    1.012779882    6.701745185    2.075439857
  981 SOLV  HW1     4760    0.945733680    6.683805906    2.147446200
  981 SOLV  HW2     4761    1.091138637    6.640670424    2.086918764
  982 SOLV  OW      4762    1.927573993    3.253502111    0.759687740
  982 SOLV  HW1     4763    1.874803148    3.334894288    0.735355011
  982 SOLV  HW2     4764    1.993683402    3.233782471    0.687284985
  983 SOLV  OW      4765    0.666918539    3.317385956    6.400108171
  983 SOLV  HW1     4766    0.594240430    3.265163752    6.355471948
  983 SOLV  HW2     4767    0.719112819    3.367533594    6.331096883
  984 SOLV  OW      4768    3.347020125    1.102743738    0.571853539
  984 SOLV  HW1     4769    3.334022431    1.188680532    0.621311329
  984 SOLV  HW2     4770    3.377777126    1.032009682    0.635499471
  985 SOLV  OW      4771    6.542381806    4.257235517    0.700803557
  985 SOLV  HW1     4772    6.556455487    4.290696841    0.793992503
  985 SOLV  HW2     4773    6.467814284    4.190593303    0.700243579
  986 SOLV  OW      4774    4.139527248    1.549589057    3.265858480
  986 SOLV  HW1     4775    4.054606142    1.582424051    3.307238549
  986 SOLV  HW2     4776    4.192035948    1.627404060    3.231365699
  987 SOLV  OW      4777    2.692825569    7.061995291    0.178216984
  987 SOLV  HW1     4778    2.763637791    7.089803583    0.243132180
  987 SOLV  HW2     4779    2.651526436    7.143279781    0.137121887
  988 SOLV  OW      4780    7.029217106    5.850463324    4.057046009
  988 SOLV  HW1     4781    6.948586073    5.835103075    3.999924712
  988 SOLV  HW2     4782    7.095696345    5.777472478    4.041141556
  989 SOLV  OW      4783    1.986205972    0.392214864    3.415295993
  989 SOLV  HW1     4784    1.944035577    0.466640132    3.467106242
  989 SOLV  HW2     4785    2.000775940    0.313748673    3.475566431
  990 SOLV  OW      4786    2.799576497    2.790024990    4.938726286
  990 SOLV  HW1     4787    2.838293310    2.736557839    5.013851561
  990 SOLV  HW2     4788    2.862639247    2.788957451    4.861115194
  991 SOLV  OW      4789    1.779885786    1.506170800    6.095516835
  991 SOLV  HW1     4790    1.822448415    1.435184046    6.151636818
  991 SOLV  HW2     4791    1.687628051    1.477426748    6.069779818
  992 SOLV  OW      4792    0.124602780    2.693846071    3.530719138
  992 SOLV  HW1     4793    0.043575682    2.658402481    3.577413652
  992 SOLV  HW2     4794    0.110263575    2.790066759    3.507527424
  993 SOLV  OW      4795    4.778116470    4.975303116    4.263541893
  993 SOLV  HW1     4796    4.696076793    4.929082162    4.229849134
  993 SOLV  HW2     4797    4.858275645    4.940565705    4.214880581
  994 SOLV  OW      4798    4.881782833    4.118578139    6.655572667
  994 SOLV  HW1     4799    4.862522855    4.070642817    6.569939465
  994 SOLV  HW2     4800    4.803034898    4.174886986    6.680669669
  995 SOLV  OW      4801    1.712595356    0.804584279    5.934806597
  995 SOLV  HW1     4802    1.746121987    0.881854397    5.880890000
  995 SOLV  HW2     4803    1.669054751    0.838541001    6.018190519
  996 SOLV  OW      4804    5.546115501    6.057251727    2.450299134
  996 SOLV  HW1     4805    5.456795916    6.100940558    2.439576330
  996 SOLV  HW2     4806    5.590880617    6.092665548    2.532418448
  997 SOLV  OW      4807    6.551573096    1.004925272    3.394679444
  997 SOLV  HW1     4808    6.551690535    1.002865079    3.294692244
  997 SOLV  HW2     4809    6.624079988    0.945386573    3.429313305
  998 SOLV  OW      4810    4.994974912    5.374715978    4.146355292
  998 SOLV  HW1     4811    5.002331743    5.276188083    4.130919025
  998 SOLV  HW2     4812    4.933356669    5.414563295    4.078417910
  999 SOLV  OW      4813    4.892240591    3.425966840    0.823407924
  999 SOLV  HW1     4814    4.965982023    3.358415951    0.824427431
  999 SOLV  HW2     4815    4.930542001    3.516846504    0.806803389
 1000 SOLV  OW      4816    5.266495009    3.762697524    2.637740475
 1000 SOLV  HW1     4817    5.308852664    3.672208407    2.633353134
 1000 SOLV  HW2     4818    5.280153132    3.801490290    2.728900887
 1001 SOLV  OW      4819    2.910814262    4.874314802    6.132819987
 1001 SOLV  HW1     4820    2.969302295    4.871147999    6.051760422
 1001 SOLV  HW2     4821    2.918855429    4.964054388    6.176220690
 1002 SOLV  OW      4822    4.827591488    4.964714304    6.191674580
 1002 SOLV  HW1     4823    4.828983008    5.049241520    6.138241539
 1002 SOLV  HW2     4824    4.826598977    4.886179369    6.129762553
 1003 SOLV  OW      4825    0.192797749    3.532886457    7.008915876
 1003 SOLV  HW1     4826    0.230266166    3.441231125    6.994871815
 1003 SOLV  HW2     4827    0.169994959    3.545111431    7.105520383
 1004 SOLV  OW      4828    1.501062340    1.458401870    2.868945270
 1004 SOLV  HW1     4829    1.584263110    1.454934297    2.813559553
 1004 SOLV  HW2     4830    1.444865667    1.377940478    2.849714037
 1005 SOLV  OW      4831    3.721294988    3.025291139    3.636249518
 1005 SOLV  HW1     4832    3.743440019    3.122500709    3.644090446
 1005 SOLV  HW2     4833    3.656089934    3.000101136    3.707770498
 1006 SOLV  OW      4834    4.219474127    0.891911157    6.440783754
 1006 SOLV  HW1     4835    4.311203703    0.872975014    6.405728227
 1006 SOLV  HW2     4836    4.158444001    0.913391575    6.364523654
 1007 SOLV  OW      4837    3.551409199    6.223116132    0.468640149
 1007 SOLV  HW1     4838    3.612244805    6.241445639    0.545873037
 1007 SOLV  HW2     4839    3.484305432    6.153738769    0.494825377
 1008 SOLV  OW      4840    4.817554275    1.264886540    0.226580020
 1008 SOLV  HW1     4841    4.907136907    1.274598359    0.269966604
 1008 SOLV  HW2     4842    4.810138070    1.329531656    0.150633456
 1009 SOLV  OW      4843    3.239494113    3.295065927    5.988385093
 1009 SOLV  HW1     4844    3.268935253    3.373857905    6.042483517
 1009 SOLV  HW2     4845    3.180680236    3.236471105    6.044145071
 1010 SOLV  OW      4846    3.313998733    3.160695689    0.378485838
 1010 SOLV  HW1     4847    3.254484915    3.234053151    0.345646244
 1010 SOLV  HW2     4848    3.330196442    3.095322557    0.304555747
 1011 SOLV  OW      4849    4.060482959    2.763929917    3.282531458
 1011 SOLV  HW1     4850    4.016408056    2.787273654    3.369215139
 1011 SOLV  HW2     4851    3.993134184    2.768124457    3.208720663
 1012 SOLV  OW      4852    2.997811148    5.557759025    1.639225201
 1012 SOLV  HW1     4853    3.036431968    5.492453477    1.704381419
 1012 SOLV  HW2     4854    2.910143799    5.523355615    1.605572523
 1013 SOLV  OW      4855    0.334947638    4.497104265    5.660989664
 1013 SOLV  HW1     4856    0.411984894    4.524499782    5.718576746
 1013 SOLV  HW2     4857    0.250369077    4.535576827    5.697974109
 1014 SOLV  OW      4858    6.539515992    5.691248586    0.082555298
 1014 SOLV  HW1     4859    6.544309749    5.786592930    0.112354642
 1014 SOLV  HW2     4860    6.629612387    5.648856974    0.091882511
 1015 SOLV  OW      4861    2.481643684    3.446250406    3.304796058
 1015 SOLV  HW1     4862    2.403757096    3.422367670    3.246788756
 1015 SOLV  HW2     4863    2.557098375    3.383093595    3.286924041
 1016 SOLV  OW      4864    4.572783610    4.620909551    5.572789357
 1016 SOLV  HW1     4865    4.610655471    4.642056285    5.482685630
 1016 SOLV  HW2     4866    4.473660861    4.634030807    5.571171431
 1017 SOLV  OW      4867    6.551563776    5.125692533    7.148596943
 1017 SOLV  HW1     4868    6.506642305    5.214553224    7.157959171
 1017 SOLV  HW2     4869    6.530935788    5.069342583    7.228602913
 1018 SOLV  OW      4870    0.718352087    1.752791346    5.075598925
 1018 SOLV  HW1     4871    0.803703849    1.778174367    5.121125848
 1018 SOLV  HW2     4872    0.733445635    1.671373813    5.019517449
 1019 SOLV  OW      4873    2.612086950    7.263537157    0.009465517
 1019 SOLV  HW1     4874    2.666044316    7.331534682   -0.040183688
 1019 SOLV  HW2     4875    2.527493952    7.245117305   -0.040602256
 1020 SOLV  OW      4876    3.049365598    5.628879279    0.450639939
 1020 SOLV  HW1     4877    3.041218798    5.691961401    0.527804839
 1020 SOLV  HW2     4878    2.970616192    5.567256026    0.449539854
 1021 SOLV  OW      4879    5.948141286    5.218144508    2.116129484
 1021 SOLV  HW1     4880    5.983163030    5.135126117    2.072735954
 1021 SOLV  HW2     4881    5.918190212    5.282477133    2.045661006
 1022 SOLV  OW      4882    4.034793906    1.024895326    4.583500075
 1022 SOLV  HW1     4883    4.103578049    1.003984040    4.513980720
 1022 SOLV  HW2     4884    4.015093418    1.122937548    4.582445126
 1023 SOLV  OW      4885    1.929435359    1.053048083    1.649059141
 1023 SOLV  HW1     4886    1.867379392    1.055984975    1.570685450
 1023 SOLV  HW2     4887    1.885201773    1.095308509    1.728174702
 1024 SOLV  OW      4888    4.093617879    3.106908026    7.108821354
 1024 SOLV  HW1     4889    4.171405390    3.089725603    7.169282843
 1024 SOLV  HW2     4890    4.116733193    3.078255489    7.015835037
 1025 SOLV  OW      4891    7.424963831    6.126478963    4.396739784
 1025 SOLV  HW1     4892    7.522592913    6.130546681    4.375439356
 1025 SOLV  HW2     4893    7.404288014    6.039627264    4.441805402
 1026 SOLV  OW      4894    4.667560526    3.466331775    0.231043487
 1026 SOLV  HW1     4895    4.759969587    3.499170907    0.211490852
 1026 SOLV  HW2     4896    4.602415920    3.541307243    0.219426092
 1027 SOLV  OW      4897    5.358996526    1.631484760    1.773193963
 1027 SOLV  HW1     4898    5.323617530    1.538023306    1.769283772
 1027 SOLV  HW2     4899    5.301850340    1.691121124    1.716804353
 1028 SOLV  OW      4900    0.371601021    5.703354285    2.261027445
 1028 SOLV  HW1     4901    0.337975411    5.628494797    2.203869468
 1028 SOLV  HW2     4902    0.456513469    5.675458636    2.305898721
 1029 SOLV  OW      4903    4.759851383    3.004852992    0.070484877
 1029 SOLV  HW1     4904    4.782079570    2.974018352   -0.022019939
 1029 SOLV  HW2     4905    4.661864647    3.023909832    0.076600822
 1030 SOLV  OW      4906    6.612455313    3.590417990    3.422290561
 1030 SOLV  HW1     4907    6.534320400    3.570160947    3.363258952
 1030 SOLV  HW2     4908    6.696535583    3.588148568    3.368203019
 1031 SOLV  OW      4909    4.022556610    4.414287239    2.564876143
 1031 SOLV  HW1     4910    4.035145606    4.329688367    2.616705486
 1031 SOLV  HW2     4911    4.086208460    4.483723949    2.598471831
 1032 SOLV  OW      4912    4.085802361    3.982038910    1.128353229
 1032 SOLV  HW1     4913    4.012839815    3.937152510    1.076744671
 1032 SOLV  HW2     4914    4.174550281    3.954612609    1.091294994
 1033 SOLV  OW      4915    0.728321474    3.797312590    1.683648432
 1033 SOLV  HW1     4916    0.662466640    3.830967858    1.750971775
 1033 SOLV  HW2     4917    0.681584061    3.737957236    1.618117004
 1034 SOLV  OW      4918    5.714083156    6.978917299    2.371515001
 1034 SOLV  HW1     4919    5.660297899    6.894626329    2.373038322
 1034 SOLV  HW2     4920    5.811473403    6.956328825    2.373752180
 1035 SOLV  OW      4921    1.986819177    7.258695642    5.785772904
 1035 SOLV  HW1     4922    1.948263519    7.243754055    5.694712126
 1035 SOLV  HW2     4923    2.050028865    7.184387665    5.807788596
 1036 SOLV  OW      4924    0.094601605    6.531988970    3.219658889
 1036 SOLV  HW1     4925    0.115994226    6.469710723    3.144399846
 1036 SOLV  HW2     4926    0.062676523    6.619230044    3.182646884
 1037 SOLV  OW      4927    2.931183564    5.473768830    3.590944933
 1037 SOLV  HW1     4928    3.022225567    5.486642661    3.630278921
 1037 SOLV  HW2     4929    2.863684593    5.522204728    3.646617240
 1038 SOLV  OW      4930    5.061193999    6.489152657    0.504647995
 1038 SOLV  HW1     4931    5.126963371    6.545740776    0.554386989
 1038 SOLV  HW2     4932    5.059402069    6.516819214    0.408558817
 1039 SOLV  OW      4933    6.144789066    0.871610130    4.969647620
 1039 SOLV  HW1     4934    6.133717913    0.959873747    4.923947796
 1039 SOLV  HW2     4935    6.126184711    0.882111849    5.067346470
 1040 SOLV  OW      4936    6.178847989    7.100721134    4.516158713
 1040 SOLV  HW1     4937    6.168128523    7.139222797    4.424491617
 1040 SOLV  HW2     4938    6.135201857    7.161029348    4.582927260
 1041 SOLV  OW      4939    6.114940397    4.139351899    1.680828180
 1041 SOLV  HW1     4940    6.030310829    4.133540348    1.733797984
 1041 SOLV  HW2     4941    6.093927423    4.168779313    1.587585857
 1042 SOLV  OW      4942    5.541859160    3.642479689    4.375958371
 1042 SOLV  HW1     4943    5.620556901    3.632533422    4.436865928
 1042 SOLV  HW2     4944    5.561450280    3.712608376    4.307400678
 1043 SOLV  OW      4945    7.138324449    5.935807323    0.674503016
 1043 SOLV  HW1     4946    7.071685357    5.977702805    0.736196293
 1043 SOLV  HW2     4947    7.095741460    5.919674564    0.585461861
 1044 SOLV  OW      4948    7.278366270    3.410620152    5.531646724
 1044 SOLV  HW1     4949    7.321227100    3.342559859    5.591083336
 1044 SOLV  HW2     4950    7.227448977    3.364200811    5.459158453
 1045 SOLV  OW      4951    2.831494727    5.864722307    4.260481116
 1045 SOLV  HW1     4952    2.880851836    5.798757205    4.203783943
 1045 SOLV  HW2     4953    2.801571693    5.820260836    4.344918966
 1046 SOLV  OW      4954    3.064750228    0.383170450    1.449882640
 1046 SOLV  HW1     4955    3.073104635    0.396877486    1.351178715
 1046 SOLV  HW2     4956    2.986424346    0.435013096    1.484197368
 1047 SOLV  OW      4957    2.615189870    6.828422662    4.227145089
 1047 SOLV  HW1     4958    2.630526940    6.820534773    4.128635500
 1047 SOLV  HW2     4959    2.703132446    6.827279013    4.274751199
 1048 SOLV  OW      4960    2.054281053    3.783505986    6.439493003
 1048 SOLV  HW1     4961    2.029522348    3.816582062    6.530568125
 1048 SOLV  HW2     4962    2.001669864    3.833284452    6.370530282
 1049 SOLV  OW      4963    0.229510601    5.235794577    6.900506233
 1049 SOLV  HW1     4964    0.148065853    5.292478058    6.912909475
 1049 SOLV  HW2     4965    0.202942713    5.139411174    6.897964128
 1050 SOLV  OW      4966    4.956543079    1.822532258    5.828168987
 1050 SOLV  HW1     4967    4.910771666    1.885979196    5.765869185
 1050 SOLV  HW2     4968    5.055585698    1.829991144    5.816476261
 1051 SOLV  OW      4969    4.838684106    3.458056728    4.372750306
 1051 SOLV  HW1     4970    4.830528025    3.553734455    4.344808551
 1051 SOLV  HW2     4971    4.784267799    3.442682628    4.455236469
 1052 SOLV  OW      4972    0.781434284    5.403916334    5.441698597
 1052 SOLV  HW1     4973    0.813896740    5.422818355    5.349013304
 1052 SOLV  HW2     4974    0.688725891    5.366636643    5.437572411
 1053 SOLV  OW      4975    5.193607546    0.155558199    1.094753568
 1053 SOLV  HW1     4976    5.203497080    0.250572772    1.065157596
 1053 SOLV  HW2     4977    5.180105656    0.096996728    1.014817933
 1054 SOLV  OW      4978    4.600565801    3.592409426    3.725460066
 1054 SOLV  HW1     4979    4.688524019    3.551174907    3.701692863
 1054 SOLV  HW2     4980    4.542887805    3.524227449    3.770473453
 1055 SOLV  OW      4981    1.780588951    2.634173374    0.249199871
 1055 SOLV  HW1     4982    1.827975370    2.576199008    0.315498971
 1055 SOLV  HW2     4983    1.694794113    2.590510464    0.222092456
 1056 SOLV  OW      4984    3.112781486    0.752341540    6.782090928
 1056 SOLV  HW1     4985    3.210687672    0.766833883    6.767726657
 1056 SOLV  HW2     4986    3.066117047    0.750065400    6.693665909
 1057 SOLV  OW      4987    5.483332900    4.145447890    2.040505380
 1057 SOLV  HW1     4988    5.427794411    4.069991325    2.005521451
 1057 SOLV  HW2     4989    5.429530457    4.199016110    2.105603583
 1058 SOLV  OW      4990    1.953682413    5.228485166    5.019870361
 1058 SOLV  HW1     4991    1.924826850    5.144005600    4.974790174
 1058 SOLV  HW2     4992    2.036135266    5.263491617    4.975398575
 1059 SOLV  OW      4993    5.455290499    3.570804483    2.632532198
 1059 SOLV  HW1     4994    5.545609823    3.538423058    2.604321879
 1059 SOLV  HW2     4995    5.385512028    3.506400117    2.601148643
 1060 SOLV  OW      4996    4.334030216    5.518550184    3.942120613
 1060 SOLV  HW1     4997    4.283485142    5.440578354    3.905165324
 1060 SOLV  HW2     4998    4.375951859    5.492825329    4.029189299
 1061 SOLV  OW      4999    5.832820938    3.505021455    5.732600280
 1061 SOLV  HW1     5000    5.923904765    3.477697348    5.701637973
 1061 SOLV  HW2     5001    5.841384854    3.568203337    5.809647102
 1062 SOLV  OW      5002    5.935646525    1.919880709    1.958003350
 1062 SOLV  HW1     5003    6.001648902    1.993635504    1.943670105
 1062 SOLV  HW2     5004    5.862845016    1.951661599    2.018760145
 1063 SOLV  OW      5005    0.164430939    3.657963823    3.040208826
 1063 SOLV  HW1     5006    0.160593446    3.739642095    3.097792589
 1063 SOLV  HW2     5007    0.083947637    3.655203126    2.980906651
 1064 SOLV  OW      5008    3.783670492    3.905542992    5.875702472
 1064 SOLV  HW1     5009    3.714322981    3.922720762    5.805731099
 1064 SOLV  HW2     5010    3.798170858    3.807013252    5.884743160
 1065 SOLV  OW      5011    1.724419331    6.802428151    2.052852792
 1065 SOLV  HW1     5012    1.653805528    6.871331789    2.036540714
 1065 SOLV  HW2     5013    1.682901001    6.711444008    2.052468620
 1066 SOLV  OW      5014    3.239717342    5.269460295    0.165311542
 1066 SOLV  HW1     5015    3.193906106    5.352626223    0.133905968
 1066 SOLV  HW2     5016    3.252529113    5.207275834    0.088042594
 1067 SOLV  OW      5017    4.434350253    0.988863825    5.180044621
 1067 SOLV  HW1     5018    4.353816232    0.933076750    5.200143209
 1067 SOLV  HW2     5019    4.484113443    0.948989185    5.103002728
 1068 SOLV  OW      5020    7.377327038    6.046015602    6.585019735
 1068 SOLV  HW1     5021    7.308809262    6.112144263    6.615583623
 1068 SOLV  HW2     5022    7.332198509    5.971758042    6.535511818
 1069 SOLV  OW      5023    2.230925220    4.003931449    0.971215860
 1069 SOLV  HW1     5024    2.172478341    3.944116243    1.026058026
 1069 SOLV  HW2     5025    2.174121192    4.059304507    0.910317770
 1070 SOLV  OW      5026    1.137633477    6.453559975    5.178762635
 1070 SOLV  HW1     5027    1.166935417    6.426784558    5.086967460
 1070 SOLV  HW2     5028    1.209349394    6.508232569    5.222001226
 1071 SOLV  OW      5029    5.238803213    4.543451508    3.952578561
 1071 SOLV  HW1     5030    5.308943714    4.574982491    4.016516707
 1071 SOLV  HW2     5031    5.185200343    4.621640888    3.920717886
 1072 SOLV  OW      5032    4.131415108    3.548752507    6.844182546
 1072 SOLV  HW1     5033    4.221606325    3.509118508    6.826963282
 1072 SOLV  HW2     5034    4.082925705    3.493139301    6.911693397
 1073 SOLV  OW      5035    2.508994394    7.306726531    2.036614539
 1073 SOLV  HW1     5036    2.449264816    7.271996942    1.964310624
 1073 SOLV  HW2     5037    2.475713260    7.275002576    2.125426383
 1074 SOLV  OW      5038    3.603129124    2.316315704    1.040603826
 1074 SOLV  HW1     5039    3.698992014    2.334425838    1.018605254
 1074 SOLV  HW2     5040    3.570358336    2.384835560    1.105663157
 1075 SOLV  OW      5041    1.536136169    3.306544005    0.994082220
 1075 SOLV  HW1     5042    1.608059674    3.255930740    0.946470938
 1075 SOLV  HW2     5043    1.478897749    3.242662417    1.045506237
 1076 SOLV  OW      5044    4.987062653    2.103867595    4.153874569
 1076 SOLV  HW1     5045    4.936962489    2.155499430    4.084406489
 1076 SOLV  HW2     5046    5.076595730    2.145944500    4.168537953
 1077 SOLV  OW      5047    1.825087982    4.739352302    2.304394467
 1077 SOLV  HW1     5048    1.787861747    4.657390899    2.260821501
 1077 SOLV  HW2     5049    1.833481156    4.723849949    2.402838775
 1078 SOLV  OW      5050    1.460566246    1.117685503    5.849598989
 1078 SOLV  HW1     5051    1.449353187    1.056381834    5.927816605
 1078 SOLV  HW2     5052    1.406802012    1.083504974    5.772508605
 1079 SOLV  OW      5053    5.222595182    3.642825946    0.720506729
 1079 SOLV  HW1     5054    5.133046955    3.671806156    0.754314673
 1079 SOLV  HW2     5055    5.249563820    3.700855599    0.643649449
 1080 SOLV  OW      5056    5.731425951    0.894867789    5.141927339
 1080 SOLV  HW1     5057    5.754158177    0.964637519    5.073976543
 1080 SOLV  HW2     5058    5.636392441    0.906303091    5.170905217
 1081 SOLV  OW      5059    2.600772346    0.694297968    1.817032218
 1081 SOLV  HW1     5060    2.533271570    0.754444186    1.859782662
 1081 SOLV  HW2     5061    2.647915449    0.743728502    1.743986302
 1082 SOLV  OW      5062    3.125353453    4.180674206    0.647687660
 1082 SOLV  HW1     5063    3.213019400    4.145542065    0.614815775
 1082 SOLV  HW2     5064    3.059459097    4.181428292    0.572471508
 1083 SOLV  OW      5065    6.134819423    4.085775459    2.653429570
 1083 SOLV  HW1     5066    6.234730326    4.086143976    2.649055287
 1083 SOLV  HW2     5067    6.104061746    4.155236140    2.718473130
 1084 SOLV  OW      5068    2.696617071    6.268807431    2.934977763
 1084 SOLV  HW1     5069    2.673570345    6.297142866    3.028078992
 1084 SOLV  HW2     5070    2.686996075    6.169581496    2.927011249
 1085 SOLV  OW      5071    5.313743141    1.247816813    4.425115570
 1085 SOLV  HW1     5072    5.253912596    1.172090165    4.451337861
 1085 SOLV  HW2     5073    5.348593606    1.292762863    4.507377564
 1086 SOLV  OW      5074    3.125863367    0.945728154    0.029628150
 1086 SOLV  HW1     5075    3.066086313    0.958982425   -0.049445592
 1086 SOLV  HW2     5076    3.150475658    1.034709667    0.068073193
 1087 SOLV  OW      5077    5.811765502    4.058981669    2.789017595
 1087 SOLV  HW1     5078    5.909673642    4.052142697    2.769805124
 1087 SOLV  HW2     5079    5.765935812    3.975456446    2.758602577
 1088 SOLV  OW      5080    1.409868562    2.398365297    4.367136171
 1088 SOLV  HW1     5081    1.418265230    2.376003585    4.464251716
 1088 SOLV  HW2     5082    1.433119472    2.494598755    4.352980071
 1089 SOLV  OW      5083    4.922009157    4.814352723    6.903466381
 1089 SOLV  HW1     5084    4.865372592    4.896166342    6.893438747
 1089 SOLV  HW2     5085    4.864334666    4.736885931    6.929432011
 1090 SOLV  OW      5086    2.403390425    6.174362407    3.376165887
 1090 SOLV  HW1     5087    2.409445213    6.261914068    3.424123645
 1090 SOLV  HW2     5088    2.317377879    6.129224304    3.399960152
 1091 SOLV  OW      5089    3.451228311    6.795160765    5.450749566
 1091 SOLV  HW1     5090    3.418433018    6.845695621    5.370922770
 1091 SOLV  HW2     5091    3.550696939    6.803507027    5.456906603
 1092 SOLV  OW      5092    4.397572342    1.792794296    1.579630268
 1092 SOLV  HW1     5093    4.487233387    1.764908416    1.545205614
 1092 SOLV  HW2     5094    4.366941104    1.874369862    1.530549544
 1093 SOLV  OW      5095    2.335581270    1.229779926    5.033330397
 1093 SOLV  HW1     5096    2.375833583    1.138283087    5.036198163
 1093 SOLV  HW2     5097    2.355381186    1.277574435    5.118909323
 1094 SOLV  OW      5098    2.316003277    7.163250601    2.698656231
 1094 SOLV  HW1     5099    2.368871716    7.091822862    2.652781778
 1094 SOLV  HW2     5100    2.221221366    7.133080807    2.709031203
 1095 SOLV  OW      5101    0.890875164    5.513204880    2.553698898
 1095 SOLV  HW1     5102    0.834424366    5.559039405    2.622359207
 1095 SOLV  HW2     5103    0.949450320    5.445618735    2.598450562
 1096 SOLV  OW      5104    1.311173167    5.083567149    7.272054306
 1096 SOLV  HW1     5105    1.339647133    4.997460962    7.314208317
 1096 SOLV  HW2     5106    1.390197849    5.127426902    7.229235841
 1097 SOLV  OW      5107    1.754607082    4.288124557    7.250069185
 1097 SOLV  HW1     5108    1.803673838    4.363087404    7.294511484
 1097 SOLV  HW2     5109    1.749044283    4.305610783    7.151756829
 1098 SOLV  OW      5110    6.539356602    4.438639763    3.236890182
 1098 SOLV  HW1     5111    6.621696971    4.448667285    3.181022371
 1098 SOLV  HW2     5112    6.464864981    4.491552903    3.196233964
 1099 SOLV  OW      5113    1.118495690    1.428775774    5.109756968
 1099 SOLV  HW1     5114    1.107903366    1.426577833    5.209178548
 1099 SOLV  HW2     5115    1.213815768    1.410052045    5.085986408
 1100 SOLV  OW      5116    1.308223517    6.914914490    6.485831880
 1100 SOLV  HW1     5117    1.343991687    7.008072143    6.479215465
 1100 SOLV  HW2     5118    1.273990398    6.885942847    6.396444115
 1101 SOLV  OW      5119    2.052186084    7.001427234    4.365347669
 1101 SOLV  HW1     5120    1.973555614    6.940465474    4.355226454
 1101 SOLV  HW2     5121    2.079582045    7.035669206    4.275467523
 1102 SOLV  OW      5122    1.295389218    6.544575083    0.359787594
 1102 SOLV  HW1     5123    1.304946046    6.479220702    0.284690579
 1102 SOLV  HW2     5124    1.377677348    6.542321689    0.416581690
 1103 SOLV  OW      5125    4.012938461    0.718195921    5.411009793
 1103 SOLV  HW1     5126    3.961989760    0.728392423    5.325567387
 1103 SOLV  HW2     5127    4.001241420    0.800376240    5.466774288
 1104 SOLV  OW      5128    6.590207145    4.673132049    1.432547750
 1104 SOLV  HW1     5129    6.522620593    4.722900467    1.378168796
 1104 SOLV  HW2     5130    6.615508965    4.588774716    1.385159889
 1105 SOLV  OW      5131    0.803559751    6.014831145    3.612111568
 1105 SOLV  HW1     5132    0.848128851    6.103864879    3.621509945
 1105 SOLV  HW2     5133    0.841819656    5.966576366    3.533311871
 1106 SOLV  OW      5134    5.889817951    4.768500787    6.500078871
 1106 SOLV  HW1     5135    5.856473554    4.688540398    6.550043579
 1106 SOLV  HW2     5136    5.989554122    4.772470128    6.506314813
 1107 SOLV  OW      5137    3.926562718    6.366121048    4.863803277
 1107 SOLV  HW1     5138    4.006502520    6.306146285    4.860011016
 1107 SOLV  HW2     5139    3.846651237    6.313338709    4.892609764
 1108 SOLV  OW      5140    7.076761570    4.044051322    4.914664930
 1108 SOLV  HW1     5141    7.060310088    4.142180608    4.924742764
 1108 SOLV  HW2     5142    6.999766435    4.002131234    4.866540695
 1109 SOLV  OW      5143    3.968714220    2.774289790    6.541483632
 1109 SOLV  HW1     5144    4.023705878    2.760464164    6.459102164
 1109 SOLV  HW2     5145    3.910481323    2.854717179    6.529553645
 1110 SOLV  OW      5146    1.099329876    0.086131617    7.156389287
 1110 SOLV  HW1     5147    1.108727789   -0.010245683    7.131390403
 1110 SOLV  HW2     5148    1.008212682    0.101939743    7.194461676
 1111 SOLV  OW      5149    4.805227200    5.046537628    2.839815696
 1111 SOLV  HW1     5150    4.705613495    5.044796277    2.848524471
 1111 SOLV  HW2     5151    4.835648515    4.965893237    2.789093454
 1112 SOLV  OW      5152    5.211925066    4.244528171    4.446079498
 1112 SOLV  HW1     5153    5.309813184    4.264341093    4.440846529
 1112 SOLV  HW2     5154    5.160040089    4.325404850    4.418350316
 1113 SOLV  OW      5155    5.939713061    5.903831450    4.332372294
 1113 SOLV  HW1     5156    5.966891461    5.881599890    4.426013017
 1113 SOLV  HW2     5157    6.018019986    5.941759533    4.283067108
 1114 SOLV  OW      5158    0.479329654    4.452089039    6.750293100
 1114 SOLV  HW1     5159    0.546149855    4.494330237    6.811549469
 1114 SOLV  HW2     5160    0.403715913    4.414807911    6.804092014
 1115 SOLV  OW      5161    1.524834023    0.059165564    4.678278018
 1115 SOLV  HW1     5162    1.474824003   -0.017890220    4.717814936
 1115 SOLV  HW2     5163    1.620391955    0.055398517    4.707539991
 1116 SOLV  OW      5164    1.230496373    5.996850990    7.110660901
 1116 SOLV  HW1     5165    1.314945569    5.995271562    7.057112051
 1116 SOLV  HW2     5166    1.251269701    6.023235033    7.204862753
 1117 SOLV  OW      5167    2.240628447    4.916619928    3.960229325
 1117 SOLV  HW1     5168    2.190110774    4.967002491    3.890160031
 1117 SOLV  HW2     5169    2.267711643    4.979289435    4.033298729
 1118 SOLV  OW      5170    3.238224399    1.546209284    3.798384803
 1118 SOLV  HW1     5171    3.176496834    1.506746833    3.730321827
 1118 SOLV  HW2     5172    3.277579372    1.473045619    3.854047794
 1119 SOLV  OW      5173    3.377284807    1.672491388    6.006194500
 1119 SOLV  HW1     5174    3.411735497    1.730959486    6.079654053
 1119 SOLV  HW2     5175    3.366029440    1.726742844    5.922937691
 1120 SOLV  OW      5176    2.802371292    6.549387549    6.933620099
 1120 SOLV  HW1     5177    2.713609354    6.594623905    6.924869754
 1120 SOLV  HW2     5178    2.830464933    6.513627832    6.844550071
 1121 SOLV  OW      5179    5.161520247    2.442575091    4.696562829
 1121 SOLV  HW1     5180    5.223719964    2.473062786    4.624439035
 1121 SOLV  HW2     5181    5.076311362    2.410087047    4.655525317
 1122 SOLV  OW      5182    0.141365998    4.205590057    0.883957128
 1122 SOLV  HW1     5183    0.056792715    4.156629920    0.905220523
 1122 SOLV  HW2     5184    0.219864767    4.149090023    0.909403570
 1123 SOLV  OW      5185    4.696682809    5.436129783    7.216293279
 1123 SOLV  HW1     5186    4.794425529    5.416658421    7.208092339
 1123 SOLV  HW2     5187    4.665319760    5.484352469    7.134494523
 1124 SOLV  OW      5188    0.838245358    0.635082137    1.724678963
 1124 SOLV  HW1     5189    0.833116087    0.583592319    1.810261133
 1124 SOLV  HW2     5190    0.751011443    0.681142131    1.708233179
 1125 SOLV  OW      5191    1.241665043    6.241064079    6.074278457
 1125 SOLV  HW1     5192    1.177484725    6.168579508    6.049204801
 1125 SOLV  HW2     5193    1.250502001    6.244765858    6.173828071
 1126 SOLV  OW      5194    1.617624158    0.841791424    0.013860804
 1126 SOLV  HW1     5195    1.600259657    0.834498939    0.112072006
 1126 SOLV  HW2     5196    1.598178405    0.935044506   -0.016566648
 1127 SOLV  OW      5197    4.936544690    2.306492114    2.963183384
 1127 SOLV  HW1     5198    4.943891417    2.390104300    3.017561123
 1127 SOLV  HW2     5199    4.899195319    2.233057389    3.019878118
 1128 SOLV  OW      5200    1.875396422    6.990834013    5.266240565
 1128 SOLV  HW1     5201    1.905637580    7.069609167    5.212561080
 1128 SOLV  HW2     5202    1.950312147    6.925034563    5.273954961
 1129 SOLV  OW      5203    3.082083019    0.192344372    2.720974372
 1129 SOLV  HW1     5204    3.081982581    0.268793618    2.785448957
 1129 SOLV  HW2     5205    3.008613532    0.128739606    2.744599255
 1130 SOLV  OW      5206    2.559852196    0.583094182    2.713359035
 1130 SOLV  HW1     5207    2.549595066    0.561043092    2.810365063
 1130 SOLV  HW2     5208    2.618766707    0.515043445    2.669772893
 1131 SOLV  OW      5209    5.629264277    1.510286318    4.263604723
 1131 SOLV  HW1     5210    5.639038568    1.560556565    4.177702835
 1131 SOLV  HW2     5211    5.719049703    1.478299642    4.293887424
 1132 SOLV  OW      5212    6.044570912    2.221212323    6.466158481
 1132 SOLV  HW1     5213    5.997002109    2.224109318    6.378234135
 1132 SOLV  HW2     5214    6.033775075    2.130519284    6.506902299
 1133 SOLV  OW      5215    0.556397560    3.688512966    3.341265371
 1133 SOLV  HW1     5216    0.515896359    3.743957072    3.268552494
 1133 SOLV  HW2     5217    0.589677204    3.602374785    3.302869906
 1134 SOLV  OW      5218    2.056740197    5.241603953    0.264243030
 1134 SOLV  HW1     5219    1.998283235    5.322007827    0.275177457
 1134 SOLV  HW2     5220    2.134786697    5.264804881    0.206174055
 1135 SOLV  OW      5221    4.714576265    2.675235104    4.341272995
 1135 SOLV  HW1     5222    4.716788144    2.640706036    4.435106522
 1135 SOLV  HW2     5223    4.622647974    2.663593867    4.303650759
 1136 SOLV  OW      5224    1.043113277    6.943956358    6.582713526
 1136 SOLV  HW1     5225    0.966475464    6.941847692    6.518508054
 1136 SOLV  HW2     5226    1.129158376    6.946206518    6.531808888
 1137 SOLV  OW      5227    5.065040840    2.279409931    7.161271705
 1137 SOLV  HW1     5228    5.108999900    2.353251933    7.110120800
 1137 SOLV  HW2     5229    4.998020308    2.318077784    7.224621131
 1138 SOLV  OW      5230    0.302447301    3.933559015    5.704925325
 1138 SOLV  HW1     5231    0.203023498    3.930635226    5.694520586
 1138 SOLV  HW2     5232    0.327983820    4.014069665    5.758477246
 1139 SOLV  OW      5233    6.431796527    5.021676579    7.387524494
 1139 SOLV  HW1     5234    6.434111505    4.922112135    7.396653747
 1139 SOLV  HW2     5235    6.337611075    5.051529512    7.372043758
 1140 SOLV  OW      5236    1.985525672    1.348505108    1.241487066
 1140 SOLV  HW1     5237    2.073464936    1.396073580    1.239122868
 1140 SOLV  HW2     5238    1.934955504    1.367771592    1.157385626
 1141 SOLV  OW      5239    4.731824452    0.278804146    2.339710516
 1141 SOLV  HW1     5240    4.654295449    0.294317921    2.278470065
 1141 SOLV  HW2     5241    4.717312988    0.328741782    2.425135089
 1142 SOLV  OW      5242    1.129029674    7.161446810    4.444174197
 1142 SOLV  HW1     5243    1.144367880    7.149753178    4.542297093
 1142 SOLV  HW2     5244    1.211652620    7.135394100    4.394206247
 1143 SOLV  OW      5245    6.005364561    1.752938475    4.171857879
 1143 SOLV  HW1     5246    6.049879084    1.745582862    4.261110113
 1143 SOLV  HW2     5247    5.967639522    1.844910220    4.160922429
 1144 SOLV  OW      5248    3.414712609    0.507128188    5.880200712
 1144 SOLV  HW1     5249    3.453080555    0.511890529    5.787967221
 1144 SOLV  HW2     5250    3.314904067    0.510710568    5.874988528
 1145 SOLV  OW      5251    5.480188501    1.005684966    5.259097896
 1145 SOLV  HW1     5252    5.434890322    1.084484453    5.217398282
 1145 SOLV  HW2     5253    5.559484767    1.036740374    5.311517054
 1146 SOLV  OW      5254    6.812091902    2.830243287    0.183353510
 1146 SOLV  HW1     5255    6.717727772    2.818882453    0.214466168
 1146 SOLV  HW2     5256    6.815716775    2.901506948    0.113282227
 1147 SOLV  OW      5257    0.323768093    3.001039187    0.623860657
 1147 SOLV  HW1     5258    0.229020157    2.970349244    0.632940750
 1147 SOLV  HW2     5259    0.360409075    3.023224116    0.714230613
 1148 SOLV  OW      5260    1.376362342    6.982544847    4.383975735
 1148 SOLV  HW1     5261    1.333656913    6.897688671    4.415243916
 1148 SOLV  HW2     5262    1.475797191    6.974261945    4.390758875
 1149 SOLV  OW      5263    6.818305425    6.053797772    4.576020240
 1149 SOLV  HW1     5264    6.754393417    6.130644063    4.579413571
 1149 SOLV  HW2     5265    6.909700129    6.087455010    4.553310456
 1150 SOLV  OW      5266    1.685088873    1.545172713    0.693669374
 1150 SOLV  HW1     5267    1.677692755    1.521463867    0.596794514
 1150 SOLV  HW2     5268    1.623133057    1.620931211    0.714252287
 1151 SOLV  OW      5269    1.042542898    5.685620636    1.620326220
 1151 SOLV  HW1     5270    1.003628788    5.777107082    1.609487067
 1151 SOLV  HW2     5271    0.971860536    5.623048313    1.653344971
 1152 SOLV  OW      5272    5.870531221    2.648342650    1.057187170
 1152 SOLV  HW1     5273    5.913009552    2.583699651    1.120579914
 1152 SOLV  HW2     5274    5.920421662    2.647668708    0.970513721
 1153 SOLV  OW      5275    5.057137023    2.340200457    6.265844186
 1153 SOLV  HW1     5276    5.045920051    2.415010395    6.331263233
 1153 SOLV  HW2     5277    5.117567318    2.369523401    6.191748199
 1154 SOLV  OW      5278    6.284176162    5.241281584    5.780139177
 1154 SOLV  HW1     5279    6.358003193    5.225659992    5.714510658
 1154 SOLV  HW2     5280    6.273559988    5.339517667    5.795582335
 1155 SOLV  OW      5281    0.305263784    2.133730459    5.959645065
 1155 SOLV  HW1     5282    0.229145389    2.110340704    6.020148833
 1155 SOLV  HW2     5283    0.313565842    2.064271731    5.888172778
 1156 SOLV  OW      5284    0.925888375    3.913901814    2.855316180
 1156 SOLV  HW1     5285    0.906209866    4.004606293    2.818092539
 1156 SOLV  HW2     5286    0.894318128    3.843999834    2.791151258
 1157 SOLV  OW      5287    0.028640685    6.801493295    2.278659619
 1157 SOLV  HW1     5288   -0.067269198    6.792741708    2.251711911
 1157 SOLV  HW2     5289    0.084661829    6.740330919    2.222782445
 1158 SOLV  OW      5290    4.051208833    1.974712267    1.581764923
 1158 SOLV  HW1     5291    4.129335041    2.026085437    1.617241499
 1158 SOLV  HW2     5292    3.997859220    1.938270948    1.658101818
 1159 SOLV  OW      5293    2.210755976    6.130494667    1.591879467
 1159 SOLV  HW1     5294    2.230254590    6.156454134    1.497286518
 1159 SOLV  HW2     5295    2.279648144    6.170565238    1.652296181
 1160 SOLV  OW      5296    6.108872652    4.316230753    3.371353781
 1160 SOLV  HW1     5297    6.023660225    4.298143652    3.420464337
 1160 SOLV  HW2     5298    6.181766956    4.335399219    3.437073601
 1161 SOLV  OW      5299    5.596506582    3.245804152    5.286569815
 1161 SOLV  HW1     5300    5.639972872    3.312174833    5.347456338
 1161 SOLV  HW2     5301    5.542304441    3.181478458    5.340660967
 1162 SOLV  OW      5302    3.010325424    6.868675065    0.149818476
 1162 SOLV  HW1     5303    2.986834737    6.799920725    0.218539701
 1162 SOLV  HW2     5304    3.087296849    6.923518593    0.182515085
 1163 SOLV  OW      5305    2.570143900    0.104322457    2.627820902
 1163 SOLV  HW1     5306    2.570421823    0.018355357    2.678905976
 1163 SOLV  HW2     5307    2.626556368    0.171660459    2.675625639
 1164 SOLV  OW      5308    0.139833530    2.219570412    1.650126412
 1164 SOLV  HW1     5309    0.099173949    2.131584548    1.625520863
 1164 SOLV  HW2     5310    0.076301848    2.293251764    1.626998764
 1165 SOLV  OW      5311    7.350127307    1.607563164    2.892382336
 1165 SOLV  HW1     5312    7.366907967    1.509163346    2.886241265
 1165 SOLV  HW2     5313    7.339072423    1.645275252    2.800418348
 1166 SOLV  OW      5314    4.119007043    0.515700666    0.154801327
 1166 SOLV  HW1     5315    4.094455510    0.506560854    0.251319434
 1166 SOLV  HW2     5316    4.057761132    0.459327276    0.099367621
 1167 SOLV  OW      5317    0.055572874    1.102670478    4.406568097
 1167 SOLV  HW1     5318    0.150123004    1.134084742    4.415248201
 1167 SOLV  HW2     5319    0.053916035    1.014786470    4.358865726
 1168 SOLV  OW      5320    4.862990614    2.607819532    4.744894310
 1168 SOLV  HW1     5321    4.781855127    2.665706201    4.753135040
 1168 SOLV  HW2     5322    4.854598646    2.529694297    4.806763243
 1169 SOLV  OW      5323    2.748114839    1.259048655    0.777485990
 1169 SOLV  HW1     5324    2.672041915    1.286940592    0.836108291
 1169 SOLV  HW2     5325    2.722717156    1.176583418    0.726928824
 1170 SOLV  OW      5326    6.020930589    0.847645700    3.079725896
 1170 SOLV  HW1     5327    5.925020632    0.821528026    3.090722113
 1170 SOLV  HW2     5328    6.063021294    0.790856441    3.008979143
 1171 SOLV  OW      5329    1.712845436    0.460470009    5.044885529
 1171 SOLV  HW1     5330    1.737094729    0.472488735    4.948609137
 1171 SOLV  HW2     5331    1.780808433    0.506130924    5.102310657
 1172 SOLV  OW      5332    3.538491290    2.570461038    6.936748678
 1172 SOLV  HW1     5333    3.625653180    2.579124001    6.888482196
 1172 SOLV  HW2     5334    3.476767639    2.643478500    6.907414605
 1173 SOLV  OW      5335    1.535394561    2.427504846    1.353167367
 1173 SOLV  HW1     5336    1.443377452    2.464233863    1.366798846
 1173 SOLV  HW2     5337    1.543376876    2.391267398    1.260296019
 1174 SOLV  OW      5338    1.263582673    6.247508053    2.011956508
 1174 SOLV  HW1     5339    1.274571538    6.201593482    2.100118955
 1174 SOLV  HW2     5340    1.260658969    6.179212446    1.938959496
 1175 SOLV  OW      5341    7.405391327    3.262672136    5.137078435
 1175 SOLV  HW1     5342    7.413039677    3.289987970    5.232979042
 1175 SOLV  HW2     5343    7.322313636    3.208460285    5.124402506
 1176 SOLV  OW      5344    5.923986221    3.863225969    4.780556850
 1176 SOLV  HW1     5345    5.973757550    3.883326346    4.864930389
 1176 SOLV  HW2     5346    5.941885501    3.935129558    4.713388656
 1177 SOLV  OW      5347    4.338677622    4.212466806    0.637352143
 1177 SOLV  HW1     5348    4.353701654    4.134899729    0.698666829
 1177 SOLV  HW2     5349    4.264416089    4.190902459    0.573932616
 1178 SOLV  OW      5350    0.514744992    0.902444746    5.707230278
 1178 SOLV  HW1     5351    0.531641458    0.808260023    5.736280079
 1178 SOLV  HW2     5352    0.511891904    0.962047492    5.787476630
 1179 SOLV  OW      5353    0.369225559    6.308100775    7.058820214
 1179 SOLV  HW1     5354    0.427661517    6.302197658    6.977873427
 1179 SOLV  HW2     5355    0.273234776    6.306161446    7.030821628
 1180 SOLV  OW      5356    1.812677189    6.874452522    6.634224083
 1180 SOLV  HW1     5357    1.828384235    6.795348610    6.575082860
 1180 SOLV  HW2     5358    1.748437104    6.936969399    6.589876452
 1181 SOLV  OW      5359    0.089911174    4.607673928    4.614801952
 1181 SOLV  HW1     5360    0.048622190    4.590605479    4.704276134
 1181 SOLV  HW2     5361    0.157662070    4.536743082    4.595299124
 1182 SOLV  OW      5362    3.277645372    5.089041664    7.399131987
 1182 SOLV  HW1     5363    3.271122324    5.060128784    7.303615418
 1182 SOLV  HW2     5364    3.342055126    5.029801353    7.447544659
 1183 SOLV  OW      5365    6.191111217    1.135698675    4.892383208
 1183 SOLV  HW1     5366    6.253731422    1.186361301    4.833106535
 1183 SOLV  HW2     5367    6.232582541    1.124317549    4.982673041
 1184 SOLV  OW      5368    1.966567654    5.005963280    0.498246485
 1184 SOLV  HW1     5369    1.866815652    5.005283703    0.505262449
 1184 SOLV  HW2     5370    2.004227020    4.930242514    0.551615409
 1185 SOLV  OW      5371    5.241762083    1.959351670    4.698474935
 1185 SOLV  HW1     5372    5.180976121    1.962324014    4.619125213
 1185 SOLV  HW2     5373    5.284718722    2.048797878    4.710892964
 1186 SOLV  OW      5374    1.488369236    1.303958624    1.821767037
 1186 SOLV  HW1     5375    1.433537166    1.383267652    1.848325431
 1186 SOLV  HW2     5376    1.561053948    1.333043643    1.759534323
 1187 SOLV  OW      5377    2.149424109    3.537592041    1.344923002
 1187 SOLV  HW1     5378    2.054800014    3.541144237    1.377105869
 1187 SOLV  HW2     5379    2.155700644    3.581049164    1.255066934
 1188 SOLV  OW      5380    6.383971921    4.119385647    1.411325701
 1188 SOLV  HW1     5381    6.430001651    4.195374250    1.457245354
 1188 SOLV  HW2     5382    6.287084111    4.119250888    1.436111203
 1189 SOLV  OW      5383    3.902013614    6.792236312    0.114855403
 1189 SOLV  HW1     5384    3.917394705    6.867732413    0.051095651
 1189 SOLV  HW2     5385    3.807175766    6.794179031    0.146534255
 1190 SOLV  OW      5386    3.792326946    4.928234103    6.852408932
 1190 SOLV  HW1     5387    3.703338184    4.969833755    6.871178539
 1190 SOLV  HW2     5388    3.781468601    4.855498582    6.784634053
 1191 SOLV  OW      5389    0.598259988    4.046908763    4.587735409
 1191 SOLV  HW1     5390    0.518009538    3.989675179    4.604643842
 1191 SOLV  HW2     5391    0.681163555    3.995123576    4.608877466
 1192 SOLV  OW      5392    5.823292336    4.516842400    2.147670721
 1192 SOLV  HW1     5393    5.909678375    4.557284889    2.177704073
 1192 SOLV  HW2     5394    5.795295820    4.558514134    2.061185080
 1193 SOLV  OW      5395    3.756872853    2.238561895    1.677507121
 1193 SOLV  HW1     5396    3.741016872    2.211875301    1.582439214
 1193 SOLV  HW2     5397    3.782415697    2.157963331    1.730919780
 1194 SOLV  OW      5398    0.111031990    5.654520647    1.324659064
 1194 SOLV  HW1     5399    0.036693892    5.683794337    1.384814693
 1194 SOLV  HW2     5400    0.083457049    5.571993280    1.275358891
 1195 SOLV  OW      5401    1.538006353    1.020906462    0.575244127
 1195 SOLV  HW1     5402    1.442573971    0.994128578    0.588567037
 1195 SOLV  HW2     5403    1.589871656    0.942972563    0.540056256
 1196 SOLV  OW      5404    6.999238911    5.613768730    6.796238243
 1196 SOLV  HW1     5405    6.979108283    5.516429418    6.785224446
 1196 SOLV  HW2     5406    6.944306390    5.666678733    6.731551239
 1197 SOLV  OW      5407    2.111829903    5.143815874    2.898987018
 1197 SOLV  HW1     5408    2.086232138    5.237507303    2.875138668
 1197 SOLV  HW2     5409    2.134241048    5.139163285    2.996342796
 1198 SOLV  OW      5410    4.019922388    5.262211738    0.727835666
 1198 SOLV  HW1     5411    4.043412018    5.334198248    0.662504160
 1198 SOLV  HW2     5412    3.920451701    5.253520760    0.733488282
 1199 SOLV  OW      5413    2.675839878    4.593224839    6.486884991
 1199 SOLV  HW1     5414    2.657169594    4.691010361    6.496434269
 1199 SOLV  HW2     5415    2.599082825    4.540883196    6.523904321
 1200 SOLV  OW      5416    3.242038837    5.726062793    4.597315864
 1200 SOLV  HW1     5417    3.282341283    5.785871879    4.666600232
 1200 SOLV  HW2     5418    3.205518987    5.644008022    4.641305514
 1201 SOLV  OW      5419    5.577411480    5.492815220    6.892798106
 1201 SOLV  HW1     5420    5.482506471    5.520729340    6.907490621
 1201 SOLV  HW2     5421    5.635898347    5.573885925    6.889822802
 1202 SOLV  OW      5422    2.927303878    6.750688996    4.275766017
 1202 SOLV  HW1     5423    2.949034625    6.653087112    4.273864562
 1202 SOLV  HW2     5424    2.957802531    6.789921961    4.362556105
 1203 SOLV  OW      5425    2.092570967    3.658744052    4.202380286
 1203 SOLV  HW1     5426    2.124753858    3.582811610    4.258936719
 1203 SOLV  HW2     5427    2.155830522    3.672670835    4.126181486
 1204 SOLV  OW      5428    7.080686921    5.522101494    2.674249827
 1204 SOLV  HW1     5429    7.042802248    5.430100986    2.664123704
 1204 SOLV  HW2     5430    7.009668071    5.589720369    2.654604202
 1205 SOLV  OW      5431    7.100404771    4.210172539    6.684116782
 1205 SOLV  HW1     5432    7.022393215    4.192647485    6.624056687
 1205 SOLV  HW2     5433    7.134399043    4.302888892    6.668363316
 1206 SOLV  OW      5434    1.390389373    7.160581769    6.500902592
 1206 SOLV  HW1     5435    1.430351115    7.241080037    6.457025669
 1206 SOLV  HW2     5436    1.307854382    7.187295058    6.550666304
 1207 SOLV  OW      5437    0.539034828    3.249030565    0.714430155
 1207 SOLV  HW1     5438    0.602169918    3.283442920    0.783940144
 1207 SOLV  HW2     5439    0.449387359    3.291582053    0.726860495
 1208 SOLV  OW      5440    3.042968287    0.969829050    6.136455068
 1208 SOLV  HW1     5441    2.968543350    1.035470719    6.124057497
 1208 SOLV  HW2     5442    3.127502297    1.007818345    6.098873354
 1209 SOLV  OW      5443    1.583528707    6.654664379    1.501629562
 1209 SOLV  HW1     5444    1.602990340    6.643670675    1.404151530
 1209 SOLV  HW2     5445    1.610938563    6.746263644    1.530951965
 1210 SOLV  OW      5446    2.521259937    5.481993257    3.855889600
 1210 SOLV  HW1     5447    2.493766220    5.479342828    3.759769635
 1210 SOLV  HW2     5448    2.453489403    5.533368142    3.908517358
 1211 SOLV  OW      5449    7.040962304    3.879411386    0.140024711
 1211 SOLV  HW1     5450    7.075675703    3.822303604    0.065622402
 1211 SOLV  HW2     5451    6.948041018    3.850776580    0.163425872
 1212 SOLV  OW      5452    2.769408733    1.514922494    2.261606526
 1212 SOLV  HW1     5453    2.741763031    1.574062445    2.185855052
 1212 SOLV  HW2     5454    2.799284273    1.571247305    2.338646236
 1213 SOLV  OW      5455    5.419030151    3.656826369    3.879696937
 1213 SOLV  HW1     5456    5.478748341    3.588700362    3.922059697
 1213 SOLV  HW2     5457    5.381139336    3.716504192    3.950441123
 1214 SOLV  OW      5458    5.461243148    5.055742200    4.283769693
 1214 SOLV  HW1     5459    5.389856702    4.995329382    4.319211903
 1214 SOLV  HW2     5460    5.544983351    5.003155740    4.268800470
 1215 SOLV  OW      5461    5.964346348    4.989256722    4.328323481
 1215 SOLV  HW1     5462    6.001028722    4.926599269    4.259547986
 1215 SOLV  HW2     5463    5.996691689    5.082003371    4.309523953
 1216 SOLV  OW      5464    4.925444883    1.031173480    0.488241375
 1216 SOLV  HW1     5465    5.001857433    1.062343437    0.431748358
 1216 SOLV  HW2     5466    4.850459901    1.001193011    0.429247467
 1217 SOLV  OW      5467    1.089521896    1.665731426    6.478233353
 1217 SOLV  HW1     5468    1.110972061    1.591255821    6.415027317
 1217 SOLV  HW2     5469    1.064674721    1.627697723    6.567327633
 1218 SOLV  OW      5470    0.891334394    3.572818061    0.962936132
 1218 SOLV  HW1     5471    0.970287458    3.511429962    0.962941036
 1218 SOLV  HW2     5472    0.877225726    3.608947565    1.055118436
 1219 SOLV  OW      5473    5.016380494    7.139668213    3.933442588
 1219 SOLV  HW1     5474    5.062283592    7.165283521    4.018521444
 1219 SOLV  HW2     5475    5.082762278    7.098864497    3.870751425
 1220 SOLV  OW      5476    2.116142189    7.080831564    2.917668586
 1220 SOLV  HW1     5477    2.156352565    7.171918622    2.926964631
 1220 SOLV  HW2     5478    2.091866964    7.064744226    2.822002420
 1221 SOLV  OW      5479    6.176337016    1.895069739    6.402591489
 1221 SOLV  HW1     5480    6.140269939    1.876800237    6.494063360
 1221 SOLV  HW2     5481    6.101350587    1.894191440    6.336425573
 1222 SOLV  OW      5482    2.182409186    5.136382305    3.189730327
 1222 SOLV  HW1     5483    2.244012153    5.080380179    3.245145504
 1222 SOLV  HW2     5484    2.088488214    5.104037182    3.201333488
 1223 SOLV  OW      5485    4.530043023    6.204369080    7.106656032
 1223 SOLV  HW1     5486    4.496855784    6.279052809    7.164299211
 1223 SOLV  HW2     5487    4.567801340    6.241885822    7.021989039
 1224 SOLV  OW      5488    0.564679044    3.720469753    4.797698034
 1224 SOLV  HW1     5489    0.656239651    3.757020239    4.814499395
 1224 SOLV  HW2     5490    0.526339096    3.685969723    4.883379812
 1225 SOLV  OW      5491    3.123051219    6.327584315    6.820432474
 1225 SOLV  HW1     5492    3.200002476    6.297431598    6.764134854
 1225 SOLV  HW2     5493    3.123214047    6.277186675    6.906816238
 1226 SOLV  OW      5494    1.550873709    1.031496405    3.201417402
 1226 SOLV  HW1     5495    1.483163008    0.976024307    3.153041933
 1226 SOLV  HW2     5496    1.504297700    1.092421913    3.265610863
 1227 SOLV  OW      5497    3.612634033    2.770358198    4.429210758
 1227 SOLV  HW1     5498    3.534470988    2.780106831    4.367586438
 1227 SOLV  HW2     5499    3.590706468    2.811659568    4.517615894
 1228 SOLV  OW      5500    6.285280732    4.024616409    6.484113447
 1228 SOLV  HW1     5501    6.258377689    3.939894776    6.529940840
 1228 SOLV  HW2     5502    6.301389155    4.095807602    6.552480726
 1229 SOLV  OW      5503    5.628151949    2.310512553    7.011861658
 1229 SOLV  HW1     5504    5.666693492    2.360615227    7.089359166
 1229 SOLV  HW2     5505    5.538258186    2.274509908    7.036851183
 1230 SOLV  OW      5506    0.571014926    3.991206755    6.227259050
 1230 SOLV  HW1     5507    0.644045946    3.966007474    6.290767702
 1230 SOLV  HW2     5508    0.606212873    3.989537466    6.133663151
 1231 SOLV  OW      5509    0.288213580    2.252112369    7.175148100
 1231 SOLV  HW1     5510    0.320097871    2.184632290    7.241718878
 1231 SOLV  HW2     5511    0.366838596    2.292377381    7.128259010
 1232 SOLV  OW      5512    5.733988646    3.539861269    3.754768818
 1232 SOLV  HW1     5513    5.686547969    3.544085712    3.666838850
 1232 SOLV  HW2     5514    5.678508067    3.488354677    3.820107021
 1233 SOLV  OW      5515    5.163976578    3.278555430    0.890771773
 1233 SOLV  HW1     5516    5.193246517    3.308137150    0.981712365
 1233 SOLV  HW2     5517    5.244378686    3.258351043    0.834832527
 1234 SOLV  OW      5518    3.968015351    5.589782642    2.338506980
 1234 SOLV  HW1     5519    4.027687629    5.547242157    2.270453058
 1234 SOLV  HW2     5520    3.889480438    5.631351771    2.292615799
 1235 SOLV  OW      5521    2.858485612    5.435168423    6.087182015
 1235 SOLV  HW1     5522    2.799350294    5.449726086    6.166511184
 1235 SOLV  HW2     5523    2.926805803    5.508069724    6.082737948
 1236 SOLV  OW      5524    5.546290673    1.267705933    4.284658528
 1236 SOLV  HW1     5525    5.572458293    1.364199752    4.287157232
 1236 SOLV  HW2     5526    5.468086369    1.252821415    4.345193509
 1237 SOLV  OW      5527    1.312267878    4.098113239    5.695434956
 1237 SOLV  HW1     5528    1.243783661    4.158051623    5.653975400
 1237 SOLV  HW2     5529    1.289591847    4.083195809    5.791689085
 1238 SOLV  OW      5530    4.002784645    4.311547125    4.190041519
 1238 SOLV  HW1     5531    3.937043799    4.371347027    4.235906262
 1238 SOLV  HW2     5532    3.964668003    4.219360006    4.182956372
 1239 SOLV  OW      5533    3.613322085    5.033108351    0.348630067
 1239 SOLV  HW1     5534    3.640588684    4.944702860    0.310644343
 1239 SOLV  HW2     5535    3.670485111    5.054367431    0.427890783
 1240 SOLV  OW      5536    6.500448791    0.262965447    2.628720840
 1240 SOLV  HW1     5537    6.412544383    0.297803508    2.596150700
 1240 SOLV  HW2     5538    6.572538249    0.289272584    2.564590786
 1241 SOLV  OW      5539    0.347616292    1.073364175    4.669464808
 1241 SOLV  HW1     5540    0.291309406    1.124894392    4.734086861
 1241 SOLV  HW2     5541    0.309882450    0.981415845    4.658351858
 1242 SOLV  OW      5542    1.504082150    2.932702210    3.052016783
 1242 SOLV  HW1     5543    1.468235371    2.856692313    3.106230303
 1242 SOLV  HW2     5544    1.557724015    2.993210321    3.110862589
 1243 SOLV  OW      5545    6.063429668    6.253696729    7.321051973
 1243 SOLV  HW1     5546    6.153414825    6.262798555    7.278368736
 1243 SOLV  HW2     5547    6.072785829    6.260895545    7.420362347
 1244 SOLV  OW      5548    5.704494306    3.382949973    1.685584533
 1244 SOLV  HW1     5549    5.741801161    3.433867533    1.763157922
 1244 SOLV  HW2     5550    5.755814758    3.405923306    1.602878225
 1245 SOLV  OW      5551    4.659579071    6.105838151    1.694669091
 1245 SOLV  HW1     5552    4.670972852    6.141041775    1.601756593
 1245 SOLV  HW2     5553    4.741228284    6.054479748    1.721079817
 1246 SOLV  OW      5554    1.247193438    1.465269108    4.568806314
 1246 SOLV  HW1     5555    1.147843699    1.474750967    4.562376415
 1246 SOLV  HW2     5556    1.286879566    1.467477401    4.477036127
 1247 SOLV  OW      5557    6.314992860    2.510060783    3.835210434
 1247 SOLV  HW1     5558    6.399437120    2.469039882    3.800737077
 1247 SOLV  HW2     5559    6.329489572    2.607722332    3.851148985
 1248 SOLV  OW      5560    2.840683211    7.048244970    0.461650000
 1248 SOLV  HW1     5561    2.783015673    7.121419786    0.498002729
 1248 SOLV  HW2     5562    2.811858085    6.960706294    0.500478738
 1249 SOLV  OW      5563    1.025214695    2.497759977    1.727451523
 1249 SOLV  HW1     5564    0.966603967    2.423937698    1.694036118
 1249 SOLV  HW2     5565    1.040312376    2.486451271    1.825664251
 1250 SOLV  OW      5566    1.658355004    2.393776755    6.378102990
 1250 SOLV  HW1     5567    1.630110045    2.393718391    6.474040472
 1250 SOLV  HW2     5568    1.661382100    2.487859178    6.344323809
 1251 SOLV  OW      5569    3.186861321    6.592290857    1.686500891
 1251 SOLV  HW1     5570    3.237914277    6.543589030    1.615626385
 1251 SOLV  HW2     5571    3.141451041    6.526174358    1.746234252
 1252 SOLV  OW      5572    7.225349519    3.571613237    2.431404635
 1252 SOLV  HW1     5573    7.245271612    3.475093088    2.448390522
 1252 SOLV  HW2     5574    7.191381207    3.613907807    2.515421409
 1253 SOLV  OW      5575    6.940294396    5.611649724    7.075727930
 1253 SOLV  HW1     5576    6.976313885    5.590663851    6.984822497
 1253 SOLV  HW2     5577    6.896935309    5.701759152    7.074397702
 1254 SOLV  OW      5578    7.091754090    3.497640864    6.595509571
 1254 SOLV  HW1     5579    7.113566115    3.411149866    6.640734394
 1254 SOLV  HW2     5580    7.041680931    3.479296211    6.510905900
 1255 SOLV  OW      5581    0.282003809    2.950293667    7.122408339
 1255 SOLV  HW1     5582    0.207328850    2.917232433    7.180135739
 1255 SOLV  HW2     5583    0.339421619    3.013104060    7.174942135
 1256 SOLV  OW      5584    1.217814047    0.401813311    1.456714271
 1256 SOLV  HW1     5585    1.128194617    0.419637770    1.497366987
 1256 SOLV  HW2     5586    1.288515363    0.447787531    1.510470094
 1257 SOLV  OW      5587    4.749165600    3.400576799    1.984939713
 1257 SOLV  HW1     5588    4.821375768    3.356781917    1.931374235
 1257 SOLV  HW2     5589    4.785286076    3.426725286    2.074455684
 1258 SOLV  OW      5590    1.007236417    5.159411411    5.964690420
 1258 SOLV  HW1     5591    0.951444517    5.142600124    5.883410314
 1258 SOLV  HW2     5592    1.019657758    5.257906160    5.976782224
 1259 SOLV  OW      5593    3.240510716    4.569653662    1.036187963
 1259 SOLV  HW1     5594    3.250148245    4.477631599    0.998251669
 1259 SOLV  HW2     5595    3.281172586    4.636006952    0.973371333
 1260 SOLV  OW      5596    3.789438475    0.527985382    5.433920231
 1260 SOLV  HW1     5597    3.711696505    0.552349768    5.375918110
 1260 SOLV  HW2     5598    3.859943499    0.598522502    5.426492304
 1261 SOLV  OW      5599    2.931301605    0.751422856    3.266542723
 1261 SOLV  HW1     5600    2.872148123    0.798248148    3.200893487
 1261 SOLV  HW2     5601    3.024198806    0.787786678    3.259527856
 1262 SOLV  OW      5602    7.031105004    4.057808496    4.479769765
 1262 SOLV  HW1     5603    7.095953890    4.116475146    4.528296226
 1262 SOLV  HW2     5604    7.028035886    3.968039038    4.523745558
 1263 SOLV  OW      5605    1.014326689    7.353753853    5.622882581
 1263 SOLV  HW1     5606    1.078602720    7.277163380    5.624493677
 1263 SOLV  HW2     5607    0.932476991    7.329649113    5.675033669
 1264 SOLV  OW      5608    4.394961886    3.830871666    2.559044897
 1264 SOLV  HW1     5609    4.395760238    3.750269101    2.618242802
 1264 SOLV  HW2     5610    4.315795954    3.826647875    2.498081085
 1265 SOLV  OW      5611    4.278575724    0.401145774    0.843069883
 1265 SOLV  HW1     5612    4.288047236    0.421080099    0.745527564
 1265 SOLV  HW2     5613    4.192325588    0.353109397    0.859036118
 1266 SOLV  OW      5614    5.658617285    5.715250061    3.014189526
 1266 SOLV  HW1     5615    5.647272974    5.811469007    3.038985404
 1266 SOLV  HW2     5616    5.719961627    5.670995832    3.079611607
 1267 SOLV  OW      5617    3.796892119    0.475887417    5.699296598
 1267 SOLV  HW1     5618    3.769088674    0.494181165    5.604987201
 1267 SOLV  HW2     5619    3.788959726    0.377956669    5.717964410
 1268 SOLV  OW      5620    0.861015289    6.937062050    6.371874120
 1268 SOLV  HW1     5621    0.917073112    6.902084466    6.296803510
 1268 SOLV  HW2     5622    0.823626561    7.026346822    6.346737975
 1269 SOLV  OW      5623    7.011112418    3.762780595    0.818623682
 1269 SOLV  HW1     5624    7.046413013    3.836144812    0.876690057
 1269 SOLV  HW2     5625    6.931237992    3.795683881    0.768249539
 1270 SOLV  OW      5626    7.044001009    2.691460165    1.170165417
 1270 SOLV  HW1     5627    7.020371281    2.759988750    1.101263105
 1270 SOLV  HW2     5628    7.041496488    2.600425399    1.128833097
 1271 SOLV  OW      5629    7.254327937    2.898679885    0.681972354
 1271 SOLV  HW1     5630    7.280174279    2.803211346    0.667154820
 1271 SOLV  HW2     5631    7.155856550    2.909094850    0.667947215
 1272 SOLV  OW      5632    3.554750535    4.905550722    4.574682580
 1272 SOLV  HW1     5633    3.567112253    4.919923472    4.672877777
 1272 SOLV  HW2     5634    3.582248505    4.988007434    4.525221725
 1273 SOLV  OW      5635    6.746003215    1.187246810    4.321187069
 1273 SOLV  HW1     5636    6.827356855    1.215277588    4.372154848
 1273 SOLV  HW2     5637    6.695421420    1.268405836    4.291922235
 1274 SOLV  OW      5638    1.204406700    0.383512615    2.017180950
 1274 SOLV  HW1     5639    1.216736271    0.444653827    1.939004218
 1274 SOLV  HW2     5640    1.138219902    0.423478287    2.080615016
 1275 SOLV  OW      5641    6.906943891    3.453022637    2.041009903
 1275 SOLV  HW1     5642    6.951996157    3.379760304    2.092045846
 1275 SOLV  HW2     5643    6.955062216    3.467901904    1.954610408
 1276 SOLV  OW      5644    2.099213905    3.749126495    4.604850116
 1276 SOLV  HW1     5645    2.108945583    3.649640526    4.607905809
 1276 SOLV  HW2     5646    2.184264039    3.791879564    4.635510666
 1277 SOLV  OW      5647    2.641349139    7.415728161    3.828634379
 1277 SOLV  HW1     5648    2.552844341    7.382714596    3.795792903
 1277 SOLV  HW2     5649    2.667039326    7.498091798    3.778060207
 1278 SOLV  OW      5650    4.887478873    0.912072728    1.433370277
 1278 SOLV  HW1     5651    4.943809023    0.980505790    1.387052642
 1278 SOLV  HW2     5652    4.826874238    0.868307101    1.366939161
 1279 SOLV  OW      5653    5.079807277    7.310097212    1.752233032
 1279 SOLV  HW1     5654    5.011384937    7.237265743    1.755988658
 1279 SOLV  HW2     5655    5.101437929    7.340294820    1.845078730
 1280 SOLV  OW      5656    2.733817223    1.723802078    1.414712659
 1280 SOLV  HW1     5657    2.692493088    1.790992038    1.476188966
 1280 SOLV  HW2     5658    2.672529715    1.707215287    1.337445456
 1281 SOLV  OW      5659    2.145377699    2.165492674    0.770202529
 1281 SOLV  HW1     5660    2.115608596    2.081622829    0.724580294
 1281 SOLV  HW2     5661    2.066293447    2.211039101    0.811103624
 1282 SOLV  OW      5662    5.827268354    5.673423679    2.494740286
 1282 SOLV  HW1     5663    5.775981870    5.663290703    2.409482069
 1282 SOLV  HW2     5664    5.812005029    5.593238765    2.552527166
 1283 SOLV  OW      5665    5.392796795    3.090337619    4.647359732
 1283 SOLV  HW1     5666    5.388328080    3.101601095    4.548088811
 1283 SOLV  HW2     5667    5.308114410    3.124001570    4.688555275
 1284 SOLV  OW      5668    3.666397789    5.645044908    1.777764835
 1284 SOLV  HW1     5669    3.757706738    5.604323075    1.775255936
 1284 SOLV  HW2     5670    3.671954811    5.736906641    1.816909831
 1285 SOLV  OW      5671    6.983062419    1.531755001    6.946498361
 1285 SOLV  HW1     5672    6.928929241    1.601940209    6.992816407
 1285 SOLV  HW2     5673    6.931332538    1.495575825    6.868930637
 1286 SOLV  OW      5674    5.144345151    2.630326219    4.399080471
 1286 SOLV  HW1     5675    5.100751232    2.683160363    4.471938056
 1286 SOLV  HW2     5676    5.233749168    2.598095218    4.430227871
 1287 SOLV  OW      5677    2.711525474    7.248853166    2.562062274
 1287 SOLV  HW1     5678    2.617494735    7.228981081    2.534396949
 1287 SOLV  HW2     5679    2.774547715    7.216676567    2.491387620
 1288 SOLV  OW      5680    2.684864401    0.708856470    2.146321882
 1288 SOLV  HW1     5681    2.693064935    0.792984129    2.092872495
 1288 SOLV  HW2     5682    2.592459696    0.702186284    2.183983301
 1289 SOLV  OW      5683    6.389032000    4.723816996    0.081650622
 1289 SOLV  HW1     5684    6.488050486    4.736425533    0.087848180
 1289 SOLV  HW2     5685    6.348250511    4.735340151    0.172237936
 1290 SOLV  OW      5686    0.240744222    4.657061076    5.052574728
 1290 SOLV  HW1     5687    0.258428599    4.597543546    5.130965238
 1290 SOLV  HW2     5688    0.307346654    4.637871562    4.980491560
 1291 SOLV  OW      5689    3.718429377    7.143243214    4.579391598
 1291 SOLV  HW1     5690    3.758852606    7.234702554    4.581047916
 1291 SOLV  HW2     5691    3.757669047    7.090839192    4.503790074
 1292 SOLV  OW      5692    4.134163095    0.649654940    4.904352401
 1292 SOLV  HW1     5693    4.217615542    0.618138237    4.949563785
 1292 SOLV  HW2     5694    4.154339419    0.671978500    4.808978579
 1293 SOLV  OW      5695    0.038590527    5.850468608    1.723772915
 1293 SOLV  HW1     5696    0.007133943    5.928913627    1.670303957
 1293 SOLV  HW2     5697    0.129453315    5.869716326    1.760860530
 1294 SOLV  OW      5698    2.545141903    1.280100415    5.887150687
 1294 SOLV  HW1     5699    2.574956857    1.272029677    5.792032145
 1294 SOLV  HW2     5700    2.534679826    1.188818549    5.926644592
 1295 SOLV  OW      5701    2.585346560    1.845343873    5.894354595
 1295 SOLV  HW1     5702    2.528792595    1.880212434    5.819604188
 1295 SOLV  HW2     5703    2.667019983    1.902298193    5.903700860
 1296 SOLV  OW      5704    2.497824072    3.126720062    1.822450236
 1296 SOLV  HW1     5705    2.548109937    3.205626998    1.787143108
 1296 SOLV  HW2     5706    2.404272243    3.154111939    1.844795151
 1297 SOLV  OW      5707    3.255674021    6.123195797    0.566481327
 1297 SOLV  HW1     5708    3.234414078    6.088075749    0.657676635
 1297 SOLV  HW2     5709    3.171290120    6.152705995    0.521643039
 1298 SOLV  OW      5710    6.182065870    6.758710244    6.699634194
 1298 SOLV  HW1     5711    6.194413441    6.711054021    6.612579851
[truncated: 6,358,999 more chars]
