# Supplementary material for: Accelerated Enveloping Distribution Sampling to Probe the Presence of Water Molecules
Source: J Chem Theory Comput. 2023 May 11;19(11):3379–90. doi: 10.1021/acs.jctc.3c00109 (PMC10269333; doi:10.1021/acs.jctc.3c00109)
Supplement: Supplementary file 2 — ct3c00109_si_002.zip [file ct3c00109_si_002.zip › paper_TI_AEDS/eq/MQ0_2/eq_3std_MQ0_2_4.cnf]

TITLE
	MD++
	Automatically generated input file
	ogracia Fri Oct 28 05:19:29 2022

	final configuration
END
TIMESTEP
          10000   80.000000000
END
POSITION
# first 24 chars ignored
    1 GLY   H1         1    6.637501462    0.201288513    2.367750447
    1 GLY   H2         2    6.561000084    0.232464407    2.507307417
    1 GLY   N          3    6.650851763    0.223379762    2.464362922
    1 GLY   H3         4    6.698734107    0.149095176    2.511150548
    1 GLY   CA         5    6.721902701    0.350809809    2.482394819
    1 GLY   C          6    6.681296393    0.452094834    2.375138361
    1 GLY   O          7    6.647366436    0.406185328    2.266188485
    2 GLU   N          8    6.695835558    0.580545479    2.406458777
    2 GLU   H          9    6.723041868    0.600780795    2.500543427
    2 GLU   CA        10    6.680995255    0.688737284    2.308050028
    2 GLU   CB        11    6.603944581    0.809247922    2.362400017
    2 GLU   CG        12    6.456153637    0.785685155    2.394201226
    2 GLU   CD        13    6.424435017    0.693688736    2.512282353
    2 GLU   OE1       14    6.429501491    0.753225410    2.622076333
    2 GLU   OE2       15    6.398720446    0.573199527    2.491090694
    2 GLU   C         16    6.815756275    0.743885059    2.261069282
    2 GLU   O         17    6.908700564    0.757851772    2.340430813
    3 ILE   N         18    6.824617435    0.770327281    2.131018195
    3 ILE   H         19    6.763127908    0.756894334    2.053297000
    3 ILE   CA        20    6.948898053    0.830630409    2.080737475
    3 ILE   CB        21    6.974403322    0.790568226    1.935279806
    3 ILE   CG1       22    6.859732866    0.837690741    1.845600042
    3 ILE   CG2       23    6.997922221    0.639511068    1.929073509
    3 ILE   CD        24    6.889342895    0.809974530    1.698073570
    3 ILE   C         25    6.951589994    0.982682278    2.097600509
    3 ILE   O         26    6.847892760    1.037919384    2.134014237
    4 THR   N         27    7.071816117    1.038179654    2.110084040
    4 THR   H         28    7.159565601    0.990781708    2.102669735
    4 THR   CA        29    7.089149618    1.184071022    2.115341940
    4 THR   CB        30    7.215156316    1.230057172    2.188950381
    4 THR   OG1       31    7.328027823    1.204827909    2.104846577
    4 THR   HG1       32    7.345228538    1.106487972    2.110660643
    4 THR   CG2       33    7.214563586    1.158310068    2.324095949
    4 THR   C         34    7.080494265    1.258989795    1.982206549
    4 THR   O         35    7.090840042    1.195789373    1.877186200
    5 PHE   N         36    7.052443154    1.388998005    1.982177339
    5 PHE   H         37    7.039803865    1.442384855    2.065791158
    5 PHE   CA        38    7.037145311    1.463869026    1.856588778
    5 PHE   CB        39    6.981878883    1.604832525    1.878586832
    5 PHE   CG        40    6.965447162    1.694119927    1.755452254
    5 PHE   CD1       41    6.862354600    1.669451498    1.665539004
    5 PHE   HD1       42    6.787622071    1.594101182    1.690367186
    5 PHE   CD2       43    7.052420071    1.802147002    1.746141420
    5 PHE   HD2       44    7.122763051    1.826340769    1.825812789
    5 PHE   CE1       45    6.852749589    1.751719406    1.553896681
    5 PHE   HE1       46    6.783227333    1.727411922    1.473542449
    5 PHE   CE2       47    7.031388018    1.895278129    1.645112400
    5 PHE   HE2       48    7.079916456    1.992826971    1.648308384
    5 PHE   CZ        49    6.936455174    1.862592377    1.548983429
    5 PHE   HZ        50    6.927397606    1.923524189    1.459059710
    5 PHE   C         51    7.162275713    1.462332349    1.768547053
    5 PHE   O         52    7.158602765    1.428645462    1.650304786
    6 SER   N         53    7.271693977    1.471795687    1.843560144
    6 SER   H         54    7.270619153    1.509294277    1.936256965
    6 SER   CA        55    7.406864858    1.451001444    1.789667356
    6 SER   CB        56    0.087412462    1.484865681    1.895329814
    6 SER   OG        57    0.059676070    1.608048234    1.962455176
    6 SER   HG        58    0.145162743    1.617070614    2.013549748
    6 SER   C         59    0.008946595    1.314477407    1.726023348
    6 SER   O         60    0.067837239    1.312572673    1.618047715
    7 ASP   N         61    7.398054348    1.208765402    1.798410719
    7 ASP   H         62    7.382824871    1.209781065    1.897239012
    7 ASP   CA        63    7.399558041    1.074069385    1.739535005
    7 ASP   CB        64    7.349775072    0.975936922    1.845842958
    7 ASP   CG        65    0.009744144    0.983507793    1.972973601
    7 ASP   OD1       66    0.132157935    1.008751764    1.971709672
    7 ASP   OD2       67   -0.040153604    0.942130974    2.079852850
    7 ASP   C         68    7.312544800    1.056229183    1.614958027
    7 ASP   O         69    7.356176461    1.005651570    1.511675038
    8 TYR   N         70    7.193198894    1.114374783    1.623140852
    8 TYR   H         71    7.150613283    1.144695447    1.708389198
    8 TYR   CA        72    7.102816832    1.120615675    1.507364161
    8 TYR   CB        73    6.966940798    1.172490353    1.554898666
    8 TYR   CG        74    6.867689598    1.197945402    1.441270025
    8 TYR   CD1       75    6.802257764    1.095434553    1.373967892
    8 TYR   HD1       76    6.801720655    0.994237221    1.414482553
    8 TYR   CD2       77    6.848383135    1.328366841    1.397254367
    8 TYR   HD2       78    6.910112127    1.409607122    1.435595903
    8 TYR   CE1       79    6.721218345    1.124656932    1.264896910
    8 TYR   HE1       80    6.696010602    1.045228764    1.194634999
    8 TYR   CE2       81    6.758869343    1.360609123    1.295930285
    8 TYR   HE2       82    6.760321631    1.458073729    1.247149739
    8 TYR   CZ        83    6.690846337    1.256631636    1.233632563
    8 TYR   OH        84    6.586869748    1.286085435    1.151065360
    8 TYR   HH        85    6.587579628    1.386076851    1.151213778
    8 TYR   C         86    7.164210030    1.191014448    1.386168299
    8 TYR   O         87    7.170168793    1.125393060    1.282292790
    9 LEU   N         88    7.230975383    1.303375772    1.410826712
    9 LEU   H         89    7.207510926    1.364982024    1.486020389
    9 LEU   CA        90    7.308714369    1.375155877    1.308780843
    9 LEU   CB        91    7.365936028    1.502016169    1.372359741
    9 LEU   CG        92    7.267169481    1.616924302    1.393499470
    9 LEU   CD1       93    7.342288017    1.731628057    1.461362870
    9 LEU   CD2       94    7.213473832    1.670310631    1.260549541
    9 LEU   C         95    7.418908896    1.290160442    1.245175958
    9 LEU   O         96    7.412655645    1.259670231    1.126171414
   10 GLY   N         97    0.060353428    1.215849166    1.333369599
   10 GLY   H         98    0.047850344    1.233817702    1.430947535
   10 GLY   CA        99    0.169094870    1.121080475    1.304979037
   10 GLY   C        100    0.118677370    1.000936012    1.224755273
   10 GLY   O        101    0.185637336    0.960198133    1.129953348
   11 LEU   N        102    0.000783738    0.948528717    1.257077699
   11 LEU   H        103   -0.030216385    0.964950093    1.350730796
   11 LEU   CA       104    7.357438431    0.839469541    1.185839097
   11 LEU   CB       105    7.247432668    0.776272938    1.271364871
   11 LEU   CG       106    7.304137216    0.712765569    1.398485946
   11 LEU   CD1      107    7.200783180    0.690277290    1.509035578
   11 LEU   CD2      108    7.385640677    0.584624792    1.379947379
   11 LEU   C        109    7.292137085    0.883820815    1.054775376
   11 LEU   O        110    7.309565607    0.817161138    0.952869733
   12 MET   N        111    7.250537531    1.009981036    1.048206592
   12 MET   H        112    7.225822944    1.057816850    1.132481128
   12 MET   CA       113    7.205011936    1.078223747    0.926215739
   12 MET   CB       114    7.126950155    1.208042206    0.947827677
   12 MET   CG       115    6.998895178    1.190582507    1.029741535
   12 MET   SD       116    6.861457644    1.105148547    0.944257110
   12 MET   CE       117    6.835221995    1.221553753    0.812175615
   12 MET   C        118    7.314267746    1.107608837    0.823196630
   12 MET   O        119    7.313718901    1.062328479    0.708830454
   13 THR   N        120    7.422862969    1.165229088    0.873950788
   13 THR   H        121    7.432071105    1.179585435    0.972489915
   13 THR   CA       122    0.117826845    1.191816530    0.792993042
   13 THR   CB       123    0.229041680    1.275073508    0.857058848
   13 THR   OG1      124    0.173781646    1.365027874    0.953527455
   13 THR   HG1      125    0.237706048    1.363946847    1.030420255
   13 THR   CG2      126    0.312163046    1.351543377    0.753849353
   13 THR   C        127    0.185880625    1.062167813    0.748653632
   13 THR   O        128    0.220136264    1.056629696    0.630642482
   14 CYSH  N        129    0.164521843    0.950789618    0.818121269
   14 CYSH  H        130    0.099539410    0.954236935    0.894050402
   14 CYSH  CA       131    0.219913074    0.820204611    0.779487330
   14 CYSH  CB       132    0.209874755    0.732927588    0.904750867
   14 CYSH  SG       133    0.219742444    0.553406154    0.870674217
   14 CYSH  HG       134    0.208623364    0.519165023    0.998712337
   14 CYSH  C        135    0.147093605    0.756066207    0.661180812
   14 CYSH  O        136    0.213270253    0.716382531    0.565387084
   15 VAL   N        137    0.014315691    0.758315242    0.668527104
   15 VAL   H        138   -0.033218604    0.793165131    0.749316728
   15 VAL   CA       139    7.358818978    0.712433234    0.554252320
   15 VAL   CB       140    7.217764770    0.670327887    0.595963839
   15 VAL   CG1      141    7.120679275    0.784298471    0.627530660
   15 VAL   CG2      142    7.161575920    0.577183340    0.488352220
   15 VAL   C        143    7.358769097    0.797469351    0.427057979
   15 VAL   O        144    7.358282614    0.751089592    0.313138345
   16 TYR   N        145    7.377199259    0.926911563    0.451492559
   16 TYR   H        146    7.359585798    0.960224870    0.544120796
   16 TYR   CA       147    7.408451497    1.019458229    0.341631303
   16 TYR   CB       148    7.408757976    1.160907194    0.399949307
   16 TYR   CG       149    7.453730860    1.269472371    0.301981594
   16 TYR   CD1      150    0.163027279    1.304917281    0.292843209
   16 TYR   HD1      151    0.242422761    1.258738770    0.351530776
   16 TYR   CD2      152    7.356011426    1.342628319    0.235507119
   16 TYR   HD2      153    7.254088997    1.304018822    0.234049232
   16 TYR   CE1      154    0.194796225    1.417245593    0.217373855
   16 TYR   HE1      155    0.300359245    1.437334424    0.199040453
   16 TYR   CE2      156    7.391419248    1.456536589    0.164126978
   16 TYR   HE2      157    7.310394860    1.521745390    0.131510093
   16 TYR   CZ       158    0.099211005    1.497531716    0.156229725
   16 TYR   OH       159    0.144093790    1.604384705    0.085059309
   16 TYR   HH       160    0.063805918    1.656839529    0.056701206
   16 TYR   C        161    0.116716132    0.987377608    0.273263149
   16 TYR   O        162    0.119601136    0.972494739    0.151200964
   17 GLU   N        163    0.222944930    0.978605276    0.352825581
   17 GLU   H        164    0.197966847    0.995860921    0.448111597
   17 GLU   CA       165    0.355767204    0.951409542    0.295984666
   17 GLU   CB       166    0.468251911    0.971954216    0.397658269
   17 GLU   CG       167    0.488929744    1.113458137    0.452013847
   17 GLU   CD       168    0.567503664    1.211715767    0.364954948
   17 GLU   OE1      169    0.691097867    1.198540686    0.351692579
   17 GLU   OE2      170    0.505099447    1.296952283    0.298151993
   17 GLU   C        171    0.371777867    0.809704851    0.240543462
   17 GLU   O        172    0.429713733    0.794182473    0.133158680
   18 TRP   N        173    0.295356064    0.715530651    0.295157759
   18 TRP   H        174    0.253605544    0.719293590    0.385956528
   18 TRP   CA       175    0.279953643    0.583776575    0.231822373
   18 TRP   CB       176    0.189468568    0.490581004    0.312648497
   18 TRP   CG       177    0.156413231    0.350316628    0.261269845
   18 TRP   CD1      178    0.239079508    0.256821802    0.215292908
   18 TRP   HD1      179    0.337051184    0.236060990    0.258322427
   18 TRP   CD2      180    0.025226492    0.318290345    0.228343617
   18 TRP   NE1      181    0.163086764    0.160514243    0.163944487
   18 TRP   HE1      182    0.200828885    0.076525756    0.124949669
   18 TRP   CE2      183    0.034087265    0.192166763    0.170617268
   18 TRP   CE3      184    7.331838877    0.391264167    0.233249068
   18 TRP   HE3      185    7.324614154    0.491221841    0.276094162
   18 TRP   CZ2      186    7.342549196    0.129259385    0.127869869
   18 TRP   HZ2      187    7.345333224    0.036741986    0.070321229
   18 TRP   CZ3      188    7.218409405    0.327172356    0.184787506
   18 TRP   HZ3      189    7.126838004    0.384329452    0.169679020
   18 TRP   CH2      190    7.220860576    0.194900820    0.142155605
   18 TRP   HH2      191    7.130794549    0.145765911    0.105358549
   18 TRP   C        192    0.225942990    0.597458841    0.089313314
   18 TRP   O        193    0.303588245    0.592751707   -0.005975269
   19 ALA   N        194    0.100574056    0.641496530    0.083451257
   19 ALA   H        195    0.068123814    0.673730427    0.172377957
   19 ALA   CA       196    0.018889209    0.663196439    7.387972561
   19 ALA   CB       197   -0.118028303    0.721623160    7.423323965
   19 ALA   C        198    0.088595820    0.749407005    7.282524804
   19 ALA   O        199    0.120806765    0.698975303    7.175050149
   20 ASP   N        200    0.126397234    0.869359798    7.325784264
   20 ASP   H        201    0.136369297    0.891448109    7.422808952
   20 ASP   CA       202    0.181052121    0.967417816    7.230881240
   20 ASP   CB       203    0.176601179    1.105058509    7.297563754
   20 ASP   CG       204    0.198880288    1.224465213    7.204515223
   20 ASP   OD1      205    0.096249723    1.292152711    7.181923850
   20 ASP   OD2      206    0.312250681    1.243516143    7.155419026
   20 ASP   C        207    0.322525291    0.929761168    7.186393839
   20 ASP   O        208    0.344311344    0.928157161    7.065344339
   21 SER   N        209    0.395578970    0.850292839    7.264098818
   21 SER   H        210    0.353097535    0.809730685    7.345041115
   21 SER   CA       211    0.525683794    0.797246009    7.220865135
   21 SER   CB       212    0.621723950    0.752346568    7.331196440
   21 SER   OG       213    0.575867399    0.649264140    7.419067411
   21 SER   HG       214    0.500873019    0.672226795    7.481112513
   21 SER   C        215    0.515000176    0.680632028    7.122377426
   21 SER   O        216    0.601774415    0.660181920    7.037625405
   22 TYR   N        217    0.417045644    0.593757393    7.145802020
   22 TYR   H        218    0.379443604    0.583070142    7.237844778
   22 TYR   CA       219    0.383488909    0.484073976    7.053848954
   22 TYR   CB       220    0.267306631    0.402016033    7.110227074
   22 TYR   CG       221    0.298294675    0.287352044    7.206675238
   22 TYR   CD1      222    0.410717040    0.283554590    7.288343626
   22 TYR   HD1      223    0.470967483    0.372711041    7.305722102
   22 TYR   CD2      224    0.214237461    0.176904153    7.199085097
   22 TYR   HD2      225    0.122587285    0.179408891    7.140127673
   22 TYR   CE1      226    0.436794582    0.167597599    7.360438401
   22 TYR   HE1      227    0.520009254    0.165233956    7.430799839
   22 TYR   CE2      228    0.244712113    0.062728563    7.272271369
   22 TYR   HE2      229    0.188778444   -0.028145700    7.249994016
   22 TYR   CZ       230    0.354199913    0.055827138    7.357636489
   22 TYR   OH       231    0.364966370   -0.036912134    7.456545469
   22 TYR   HH       232    0.319958217   -0.121620908    7.428265387
   22 TYR   C        233    0.343783799    0.528079989    6.912781224
   22 TYR   O        234    0.399882780    0.493397424    6.808951074
   23 ASP   N        235    0.271569215    0.639775847    6.913147485
   23 ASP   H        236    0.222021723    0.691215768    6.983140204
   23 ASP   CA       237    0.234106826    0.716494625    6.793466475
   23 ASP   CB       238    0.110437144    0.804020099    6.814850607
   23 ASP   CG       239    7.401479342    0.731950663    6.832853045
   23 ASP   OD1      240    7.393154212    0.616446029    6.785795933
   23 ASP   OD2      241    7.316912712    0.801372993    6.893319078
   23 ASP   C        242    0.346826397    0.789509264    6.720140382
   23 ASP   O        243    0.357870526    0.785706804    6.597688938
   24 SER   N        244    0.427928007    0.871319822    6.786626582
   24 SER   H        245    0.426085515    0.896571503    6.883368290
   24 SER   CA       246    0.534582892    0.949872381    6.722863495
   24 SER   CB       247    0.560060512    1.079736505    6.799655533
   24 SER   OG       248    0.621832470    1.054246104    6.926090714
   24 SER   HG       249    0.701014526    1.114447702    6.936419664
   24 SER   C        250    0.660370437    0.864994044    6.703207884
   24 SER   O        251    0.759803550    0.911397942    6.647614618
   25 LYSH  N        252    0.655565814    0.738207271    6.743118420
   25 LYSH  H        253    0.576034717    0.696504773    6.787115083
   25 LYSH  CA       254    0.765538450    0.640648845    6.743570937
   25 LYSH  CB       255    0.795367775    0.612748311    6.596117070
   25 LYSH  CG       256    0.718243595    0.492505584    6.541311963
   25 LYSH  CD       257    0.571216170    0.525890626    6.515236137
   25 LYSH  CE       258    0.484276852    0.414519707    6.456524353
   25 LYSH  NZ       259    0.522493050    0.375452297    6.320054401
   25 LYSH  HZ1      260    0.618327293    0.348820778    6.330389330
   25 LYSH  HZ2      261    0.518174718    0.445416898    6.248735409
   25 LYSH  HZ3      262    0.474335161    0.291242871    6.295772914
   25 LYSH  C        263    0.890254819    0.678584299    6.823694057
   25 LYSH  O        264    1.001073347    0.647211735    6.780498190
   26 ASP   N        265    0.876482774    0.745511658    6.937799535
   26 ASP   H        266    0.783540285    0.760034473    6.971739648
   26 ASP   CA       267    0.985518611    0.794428856    7.023418491
   26 ASP   CB       268    0.968090638    0.945151529    7.043061225
   26 ASP   CG       269    1.087562837    1.010697294    7.112603012
   26 ASP   OD1      270    1.166979020    0.949532439    7.187274630
   26 ASP   OD2      271    1.116069354    1.123175061    7.066115050
   26 ASP   C        272    1.010585082    0.706494310    7.146106845
   26 ASP   O        273    0.957890962    0.722113426    7.256153792
   27 TRP   N        274    1.094417275    0.607972221    7.115183616
   27 TRP   H        275    1.109416060    0.586172838    7.018748024
   27 TRP   CA       276    1.140466115    0.505368092    7.209860809
   27 TRP   CB       277    1.206744803    0.394366289    7.128011461
   27 TRP   CG       278    1.123803736    0.333878028    7.014544769
   27 TRP   CD1      279    1.165706927    0.336436323    6.888341164
   27 TRP   HD1      280    1.259952843    0.377836260    6.852478271
   27 TRP   CD2      281    0.987435256    0.307522462    7.008997421
   27 TRP   NE1      282    1.062618902    0.309359731    6.808780918
   27 TRP   HE1      283    1.069960135    0.328684677    6.710946331
   27 TRP   CE2      284    0.949701800    0.290020618    6.876366836
   27 TRP   CE3      285    0.883557187    0.307358060    7.101359139
   27 TRP   HE3      286    0.907518403    0.293156155    7.206740191
   27 TRP   CZ2      287    0.819703685    0.270837397    6.831034992
   27 TRP   HZ2      288    0.795739545    0.272876457    6.724721482
   27 TRP   CZ3      289    0.751417399    0.283975440    7.065140426
   27 TRP   HZ3      290    0.672525522    0.304424678    7.137520682
   27 TRP   CH2      291    0.723167167    0.262776794    6.930703971
   27 TRP   HH2      292    0.619850509    0.240297763    6.904234513
   27 TRP   C        293    1.231416437    0.556023898    7.322000059
   27 TRP   O        294    1.224014714    0.505229478    7.433782170
   28 ASP   N        295    1.294025245    0.672295661    7.306131320
   28 ASP   H        296    1.284995568    0.717817082    7.217541624
   28 ASP   CA       297    1.351606532    0.748931514    7.417593901
   28 ASP   CB       298    1.447980963    0.858025796    7.370459927
   28 ASP   CG       299    1.593903180    0.821843898    7.398786610
   28 ASP   OD1      300    1.618913270    0.757852142    7.503202579
   28 ASP   OD2      301    1.673814628    0.881753918    7.323620457
   28 ASP   C        302    1.248674312    0.806895811    0.090032067
   28 ASP   O        303    1.265683606    0.793327401    0.211092311
   29 ARG   N        304    1.139234589    0.857317851    0.033735020
   29 ARG   H        305    1.126511656    0.891735849   -0.059286680
   29 ARG   CA       306    1.029294553    0.906816594    0.117825132
   29 ARG   CB       307    0.922395601    0.979911566    0.036346671
   29 ARG   CG       308    0.963487744    1.126472576    0.020828504
   29 ARG   CD       309    0.869294911    1.200983327    7.350842864
   29 ARG   NE       310    0.736259322    1.214438068    7.411884630
   29 ARG   HE       311    0.724835400    1.232851260    7.509505189
   29 ARG   CZ       312    0.619328623    1.196044950    7.349076151
   29 ARG   NH1      313    0.606837793    1.156846916    7.221560235
   29 ARG   HH11     314    0.517760064    1.146039232    7.177421123
   29 ARG   HH12     315    0.688589039    1.144467440    7.165315390
   29 ARG   NH2      316    0.508249220    1.227021903    7.417315205
   29 ARG   HH21     317    0.418051585    1.205739320    7.379763486
   29 ARG   HH22     318    0.510328880    1.285799257    7.498185119
   29 ARG   C        319    0.960630132    0.798949276    0.201829656
   29 ARG   O        320    0.932980172    0.825761294    0.318635016
   30 LEU   N        321    0.952334858    0.677146344    0.149043242
   30 LEU   H        322    0.966888796    0.657024636    0.052168278
   30 LEU   CA       323    0.904463371    0.559610636    0.223246500
   30 LEU   CB       324    0.883577994    0.448639934    0.119989942
   30 LEU   CG       325    0.805523821    0.324305437    0.163105729
   30 LEU   CD1      326    0.659872371    0.359828902    0.193646506
   30 LEU   CD2      327    0.818032732    0.212955020    0.058906173
   30 LEU   C        328    1.009372060    0.513527081    0.324640584
   30 LEU   O        329    0.976856528    0.487487322    0.440371614
   31 ARG   N        330    1.137580257    0.527816043    0.292254432
   31 ARG   H        331    1.160247847    0.534344684    0.195074164
   31 ARG   CA       332    1.248740813    0.487372251    0.379519622
   31 ARG   CB       333    1.389599422    0.494617021    0.320229100
   31 ARG   CG       334    1.417577412    0.382420159    0.220038274
   31 ARG   CD       335    1.561087902    0.398912849    0.169600381
   31 ARG   NE       336    1.591739666    0.293449825    0.071881347
   31 ARG   HE       337    1.601463570    0.206387914    0.120106543
   31 ARG   CZ       338    1.610308340    0.311363595   -0.059620611
   31 ARG   NH1      339    1.595450807    0.427886066   -0.124101369
   31 ARG   HH11     340    1.616918466    0.427600085   -0.221778998
   31 ARG   HH12     341    1.571640439    0.513971005   -0.079114040
   31 ARG   NH2      342    1.685624195    0.222490187   -0.125864721
   31 ARG   HH21     343    1.706108846    0.236844831   -0.222692392
   31 ARG   HH22     344    1.725302917    0.140946901   -0.083697790
   31 ARG   C        345    1.261816262    0.560799349    0.513096852
   31 ARG   O        346    1.241888843    0.494565504    0.614807107
   32 LYSH  N        347    1.246845344    0.691804419    0.495618994
   32 LYSH  H        348    1.246596597    0.720027902    0.399684781
   32 LYSH  CA       349    1.233745513    0.794640007    0.599858886
   32 LYSH  CB       350    1.239538854    0.925835251    0.521337431
   32 LYSH  CG       351    1.375611605    0.957691451    0.459042882
   32 LYSH  CD       352    1.355308879    1.051361156    0.339766830
   32 LYSH  CE       353    1.487497193    1.084472299    0.270178790
   32 LYSH  NZ       354    1.468398745    1.183430792    0.163164375
   32 LYSH  HZ1      355    1.399016887    1.152482111    0.098137382
   32 LYSH  HZ2      356    1.552724445    1.193504356    0.110364955
   32 LYSH  HZ3      357    1.437978711    1.271280613    0.200002272
   32 LYSH  C        358    1.114320211    0.778913658    0.694211018
   32 LYSH  O        359    1.105690057    0.852088528    0.792707590
   33 VAL   N        360    1.015450041    0.704110153    0.646081532
   33 VAL   H        361    1.018832993    0.651256216    0.561257263
   33 VAL   CA       362    0.900421603    0.671930200    0.731764778
   33 VAL   CB       363    0.771027077    0.725957859    0.670546711
   33 VAL   CG1      364    0.759803211    0.877699165    0.686521344
   33 VAL   CG2      365    0.754275724    0.689418674    0.522926570
   33 VAL   C        366    0.869551028    0.526772623    0.769003482
   33 VAL   O        367    0.813368575    0.513691408    0.877646573
   34 ILE   N        368    0.920765142    0.421826640    0.705344584
   34 ILE   H        369    0.959436930    0.436761872    0.614338480
   34 ILE   CA       370    0.888383287    0.284304402    0.745987465
   34 ILE   CB       371    0.910121614    0.186303225    0.630522256
   34 ILE   CG1      372    1.045954448    0.199621645    0.561358129
   34 ILE   CG2      373    0.793405216    0.185401145    0.531596066
   34 ILE   CD       374    1.148570288    0.123132084    0.645197689
   34 ILE   C        375    0.956984036    0.231789087    0.872274517
   34 ILE   O        376    1.060502283    0.282172016    0.915583708
   35 ALA   N        377    0.897087905    0.135402300    0.941654188
   35 ALA   H        378    0.797963279    0.127589410    0.931011477
   35 ALA   CA       379    0.964253982    0.064078529    1.051247778
   35 ALA   CB       380    0.866547464   -0.018891673    1.134803437
   35 ALA   C        381    1.071797092    7.389385493    1.007108568
   35 ALA   O        382    1.053233932    7.320739687    0.906741226
   36 PRO   N        383    1.179394145    7.372436367    1.083434885
   36 PRO   CA       384    1.290316088    7.281951613    1.050000887
   36 PRO   CB       385    1.380758233    7.277415596    1.173326991
   36 PRO   CG       386    1.365506124    7.421319960    1.223050417
   36 PRO   CD       387    1.217487886    7.452836691    1.200465102
   36 PRO   C        388    1.250828788    7.140844909    1.005922986
   36 PRO   O        389    1.329952511    7.068009955    0.946220067
   37 THR   N        390    1.142531576    7.090078653    1.064091940
   37 THR   H        391    1.099301396    7.130061378    1.144916029
   37 THR   CA       392    1.075967067    6.964922516    1.025150599
   37 THR   CB       393    1.093087530    6.846606195    1.120635449
   37 THR   OG1      394    1.079240272    6.897076927    1.253714219
   37 THR   HG1      395    1.142513429    6.845907128    1.311840487
   37 THR   CG2      396    1.225614854    6.779289689    1.084338891
   37 THR   C        397    0.925051844    6.984424996    1.009134332
   37 THR   O        398    0.861962283    7.053908514    1.088648864
   38 LEU   N        399    0.864810048    6.916738288    0.911765699
   38 LEU   H        400    0.924469272    6.865595711    0.849917384
   38 LEU   CA       401    0.723258151    6.924054550    0.872761784
   38 LEU   CB       402    0.722734922    6.993334301    0.736340328
   38 LEU   CG       403    0.772057699    7.136970076    0.717647941
   38 LEU   CD1      404    0.915916111    7.142557703    0.665828416
   38 LEU   CD2      405    0.675404153    7.212888073    0.626516572
   38 LEU   C        406    0.643038287    6.793769048    0.871035509
   38 LEU   O        407    0.694852835    6.695221981    0.818743436
   39 ARG   N        408    0.512738695    6.803633790    0.895808556
   39 ARG   H        409    0.468956266    6.883171012    0.937739092
   39 ARG   CA       410    0.415377508    6.693909213    0.905516574
   39 ARG   CB       411    0.324414342    6.713597280    1.026957301
   39 ARG   CG       412    0.227123066    6.600043747    1.059365374
   39 ARG   CD       413    0.138277996    6.628685239    1.180580735
   39 ARG   NE       414    0.064003798    6.513033968    1.232706805
   39 ARG   HE       415   -0.035818958    6.512436741    1.226910330
   39 ARG   CZ       416    0.120178893    6.403269626    1.285155646
   39 ARG   NH1      417    0.253483999    6.400995209    1.298488973
   39 ARG   HH11     418    0.295965202    6.319529931    1.337957802
   39 ARG   HH12     419    0.308348360    6.484175985    1.290171365
   39 ARG   NH2      420    0.042890173    6.298496095    1.316838198
   39 ARG   HH21     421    0.087977579    6.215670609    1.350110781
   39 ARG   HH22     422   -0.054513706    6.295992424    1.294364956
   39 ARG   C        423    0.322472133    6.700874795    0.784143221
   39 ARG   O        424    0.235767779    6.786771947    0.768832039
   40 ILE   N        425    0.357724835    6.613361216    0.690395475
   40 ILE   H        426    0.415867298    6.533645951    0.706719145
   40 ILE   CA       427    0.289118262    6.606830257    0.560551395
   40 ILE   CB       428    0.388224107    6.623817868    0.445222916
   40 ILE   CG1      429    0.502934484    6.722428281    0.468237533
   40 ILE   CG2      430    0.320161856    6.665765273    0.314768583
   40 ILE   CD       431    0.449607341    6.862986328    0.496674332
   40 ILE   C        432    0.206725319    6.480046114    0.537159305
   40 ILE   O        433    0.252853514    6.366233303    0.544057744
   41 ASP   N        434    0.080374334    6.510019102    0.508442188
   41 ASP   H        435    0.026251645    6.593745203    0.516264237
   41 ASP   CA       436    7.417978899    6.395420557    0.478901843
   41 ASP   CB       437    7.304395596    6.383744909    0.580737592
   41 ASP   CG       438    7.216514721    6.261098387    0.555421534
   41 ASP   OD1      439    7.249576019    6.170926269    0.475421410
   41 ASP   OD2      440    7.097508905    6.264894529    0.593476824
   41 ASP   C        441    7.357651974    6.406392493    0.338722833
   41 ASP   O        442    7.265272071    6.484742986    0.317302928
   42 TYR   N        443    7.415860368    6.332967469    0.244317723
   42 TYR   H        444    7.482624067    6.258823149    0.251042929
   42 TYR   CA       445    7.359509693    6.319885398    0.109169975
   42 TYR   CB       446    7.463426184    6.358642700    0.003766606
   42 TYR   CG       447    7.510177747    6.504327605    0.002457795
   42 TYR   CD1      448    0.004813605    6.612210669    0.037036012
   42 TYR   HD1      449   -0.101152609    6.595476801    0.056326927
   42 TYR   CD2      450    0.212145778    6.527637474    7.375233799
   42 TYR   HD2      451    0.285760756    6.454307012    7.342284065
   42 TYR   CE1      452    0.059523050    6.739917046    0.040953953
   42 TYR   HE1      453   -0.001228988    6.826321510    0.067850621
   42 TYR   CE2      454    0.262033753    6.657234960    7.369434639
   42 TYR   HE2      455    0.360907887    6.683919079    7.332123018
   42 TYR   CZ       456    0.188753751    6.763755724    7.420467651
   42 TYR   OH       457    0.251008470    6.881607678    7.447464508
   42 TYR   HH       458    0.337835611    6.890623657    7.398692791
   42 TYR   C        459    7.289449193    6.185193497    0.090157683
   42 TYR   O        460    7.274232736    6.143190447   -0.024447728
   43 ARG   N        461    7.241052949    6.114832531    0.192125709
   43 ARG   H        462    7.245686204    6.137239577    0.289481686
   43 ARG   CA       463    7.176846447    5.984302412    0.170886685
   43 ARG   CB       464    7.126738289    5.923816096    0.302189325
   43 ARG   CG       465    7.241507421    5.850660990    0.372084799
   43 ARG   CD       466    7.207607812    5.805604143    0.514319312
   43 ARG   NE       467    7.156048829    5.916842373    0.595396355
   43 ARG   HE       468    7.163178963    6.005281530    0.549260691
   43 ARG   CZ       469    7.109124332    5.913145332    0.720857202
   43 ARG   NH1      470    7.106778995    5.799482460    0.791768234
   43 ARG   HH11     471    7.083142950    5.804209477    0.888815847
   43 ARG   HH12     472    7.129505041    5.709140204    0.755411616
   43 ARG   NH2      473    7.097559235    6.025002259    0.793719080
   43 ARG   HH21     474    7.064296263    6.016213488    0.887608195
   43 ARG   HH22     475    7.108880549    6.112590843    0.746824029
   43 ARG   C        476    7.064868373    5.992217951    0.066909262
   43 ARG   O        477    7.080751905    5.931839706   -0.039072433
   44 SER   N        478    6.959069147    6.071407563    0.081934724
   44 SER   H        479    6.954497244    6.138452351    0.155998235
   44 SER   CA       480    6.848596732    6.087940974    7.411178737
   44 SER   CB       481    6.717240456    6.136117083    0.048289022
   44 SER   OG       482    6.734214761    6.271532329    0.091005640
   44 SER   HG       483    6.665735645    6.305056892    0.155718395
   44 SER   C        484    6.867563077    6.149065874    7.272198301
   44 SER   O        485    6.772003499    6.172296581    7.198325207
   45 PHE   N        486    6.996230286    6.154464081    7.238945776
   45 PHE   H        487    7.053861200    6.149826835    7.320546502
   45 PHE   CA       488    7.040833877    6.194392959    7.104680360
   45 PHE   CB       489    7.071070176    6.344317735    7.100517662
   45 PHE   CG       490    7.120306540    6.389332605    6.962812847
   45 PHE   CD1      491    7.026354162    6.437545620    6.872427801
   45 PHE   HD1      492    6.924968983    6.457267505    6.907278177
   45 PHE   CD2      493    7.256543058    6.406392742    6.941060500
   45 PHE   HD2      494    7.324216199    6.392232161    7.025339147
   45 PHE   CE1      495    7.071803116    6.512286430    6.764394074
   45 PHE   HE1      496    6.997364236    6.553267815    6.696127102
   45 PHE   CE2      497    7.300491532    6.475968415    6.829042558
   45 PHE   HE2      498    7.406411535    6.496859932    6.814025983
   45 PHE   CZ       499    7.207495948    6.534196254    6.743703193
   45 PHE   HZ       500    7.246406920    6.603287020    6.668914134
   45 PHE   C        501    7.150654423    6.101766260    7.052021663
   45 PHE   O        502    7.141493503    6.052801071    6.939553896
   46 LEU   N        503    7.237284920    6.056300365    7.142126269
   46 LEU   H        504    7.242626426    6.091322507    7.235640535
   46 LEU   CA       505    7.348573473    5.969893263    7.100164375
   46 LEU   CB       506    7.461052365    6.051063694    7.035584332
   46 LEU   CG       507    0.122413502    6.151697674    7.112144748
   46 LEU   CD1      508    0.199039159    6.085560219    7.226893226
   46 LEU   CD2      509    0.214272887    6.233066914    7.020755322
   46 LEU   C        510    7.395849151    5.848632194    7.180614865
   46 LEU   O        511    7.493477930    5.781480664    7.147609458
   47 ASP   N        512    7.317300506    5.808039644    7.279970193
   47 ASP   H        513    7.226804756    5.849232206    7.290632846
   47 ASP   CA       514    7.341365593    5.693553517    7.368987941
   47 ASP   CB       515    7.325773493    5.558139875    7.299481618
   47 ASP   CG       516    7.185586617    5.540928415    7.240688324
   47 ASP   OD1      517    7.085728282    5.531232338    7.315236066
   47 ASP   OD2      518    7.184080101    5.545011159    7.115764098
   47 ASP   C        519    0.040278218    5.690377351    0.034167287
   47 ASP   O        520    0.098782543    5.584756226    0.057628367
   48 LYSH  N        521    0.081428942    5.804707961    0.088270151
   48 LYSH  H        522    0.028549362    5.883116313    0.055753832
   48 LYSH  CA       523    0.193799794    5.824268619    0.181009788
   48 LYSH  CB       524    0.326375122    5.854181668    0.110714534
   48 LYSH  CG       525    0.370542202    5.753573146    0.004235337
   48 LYSH  CD       526    0.504161084    5.792798973   -0.059138850
   48 LYSH  CE       527    0.550052203    5.699844587    7.253139901
   48 LYSH  NZ       528    0.667062497    5.756548270    7.184566101
   48 LYSH  HZ1      529    0.687824158    5.698135000    7.106100544
   48 LYSH  HZ2      530    0.748931510    5.757464558    7.241992599
   48 LYSH  HZ3      531    0.647167147    5.847130592    7.147168152
   48 LYSH  C        532    0.172368111    5.934594732    0.284846994
   48 LYSH  O        533    0.100953014    6.029990774    0.254346239
   49 LEU   N        534    0.233084334    5.911282464    0.400860265
   49 LEU   H        535    0.285906647    5.826967761    0.410950506
   49 LEU   CA       536    0.229769304    6.000730178    0.517482399
   49 LEU   CB       537    0.136121862    5.940590003    0.622469618
   49 LEU   CG       538    0.141747268    6.007965865    0.759719347
   49 LEU   CD1      539    0.064871549    6.138582803    0.780655914
   49 LEU   CD2      540    0.118189321    5.899771563    0.865306979
   49 LEU   C        541    0.373994627    6.024118772    0.562915966
   49 LEU   O        542    0.455967168    5.932418071    0.562219917
   50 TRP   N        543    0.405724505    6.145710353    0.606451876
   50 TRP   H        544    0.346846503    6.223127491    0.583228172
   50 TRP   CA       545    0.535688074    6.177238403    0.667459571
   50 TRP   CB       546    0.622300095    6.267361723    0.579238579
   50 TRP   CG       547    0.662465550    6.197848867    0.448982520
   50 TRP   CD1      548    0.789058701    6.162851082    0.428046198
   50 TRP   HD1      549    0.862273061    6.150708008    0.507884667
   50 TRP   CD2      550    0.594581684    6.198332991    0.327684154
   50 TRP   NE1      551    0.804280347    6.135986401    0.298671125
   50 TRP   HE1      552    0.892941363    6.109027892    0.261088374
   50 TRP   CE2      553    0.688700570    6.154180381    0.235407419
   50 TRP   CE3      554    0.468791891    6.231340005    0.278588624
   50 TRP   HE3      555    0.400586660    6.281318535    0.347379035
   50 TRP   CZ2      556    0.657254765    6.141964646    0.100560262
   50 TRP   HZ2      557    0.737190080    6.119282539    0.030028937
   50 TRP   CZ3      558    0.435826210    6.221086251    0.143938381
   50 TRP   HZ3      559    0.346583950    6.264566043    0.098897388
   50 TRP   CH2      560    0.529014449    6.169568190    0.054589101
   50 TRP   HH2      561    0.499274347    6.154748035   -0.049222698
   50 TRP   C        562    0.507529995    6.257028470    0.794918129
   50 TRP   O        563    0.456976148    6.369120832    0.797575610
   51 GLU   N        564    0.569447414    6.197033830    0.896188840
   51 GLU   H        565    0.627109211    6.117101264    0.879280197
   51 GLU   CA       566    0.553560354    6.246997262    1.033527832
   51 GLU   CB       567    0.585633975    6.136988588    1.134921970
   51 GLU   CG       568    0.490646795    6.017549493    1.123933862
   51 GLU   CD       569    0.517990987    5.911328502    1.230621778
   51 GLU   OE1      570    0.627068751    5.850546199    1.224798056
   51 GLU   OE2      571    0.432306692    5.896242566    1.320374863
   51 GLU   C        572    0.639567613    6.368900926    1.067509515
   51 GLU   O        573    0.598709303    6.451208726    1.149282222
   52 ALA   N        574    0.760465804    6.373710911    1.012287310
   52 ALA   H        575    0.801431184    6.287156753    0.983456182
   52 ALA   CA       576    0.852540905    6.488218462    1.016892782
   52 ALA   CB       577    0.934291811    6.492194858    1.146173922
   52 ALA   C        578    0.952739532    6.492035531    0.901315612
   52 ALA   O        579    1.072637040    6.468114416    0.914886653
   53 MET   N        580    0.907652582    6.548012986    0.789399384
   53 MET   H        581    0.818083089    6.592418600    0.791733363
   53 MET   CA       582    0.985717630    6.572443158    0.667264815
   53 MET   CB       583    0.892015190    6.594235961    0.548311170
   53 MET   CG       584    0.953864846    6.638792142    0.415646302
   53 MET   SD       585    0.845975706    6.648165668    0.268109625
   53 MET   CE       586    0.821694075    6.473517064    0.243773059
   53 MET   C        587    1.073854695    6.692906521    0.700802553
   53 MET   O        588    1.027062148    6.799592768    0.740243082
   54 PRO   N        589    1.198828628    6.687029864    0.655692366
   54 PRO   CA       590    1.298547391    6.792292918    0.679876202
   54 PRO   CB       591    1.431499784    6.733390619    0.632307658
   54 PRO   CG       592    1.411476337    6.584022983    0.658702588
   54 PRO   CD       593    1.262707008    6.556049451    0.636472690
   54 PRO   C        594    1.265354268    6.915288649    0.595169272
   54 PRO   O        595    1.213726435    6.907142254    0.483826538
   55 ALA   N        596    1.338133632    7.015109253    0.644429501
   55 ALA   H        597    1.396994794    7.007489911    0.724911236
   55 ALA   CA       598    1.344925672    7.146978773    0.579822292
   55 ALA   CB       599    1.444092452    7.233330470    0.658023924
   55 ALA   C        600    1.368700907    7.144324595    0.428704786
   55 ALA   O        601    1.280014969    7.174050499    0.348822086
   56 GLU   N        602    1.492833550    7.121920082    0.386522667
   56 GLU   H        603    1.568274462    7.103997594    0.449668953
   56 GLU   CA       604    1.525277766    7.130435518    0.243396077
   56 GLU   CB       605    1.677609459    7.133204441    0.229257720
   56 GLU   CG       606    1.750960986    7.246865436    0.300734988
   56 GLU   CD       607    1.763169441    7.369985173    0.210733691
   56 GLU   OE1      608    1.877012228    7.419734533    0.196956129
   56 GLU   OE2      609    1.663484741    7.427031249    0.161428306
   56 GLU   C        610    1.464634052    7.026480304    0.148914986
   56 GLU   O        611    1.442742424    7.062064939    0.033222982
   57 GLU   N        612    1.421982226    6.915502692    0.208528674
   57 GLU   H        613    1.431914090    6.858273408    0.289936509
   57 GLU   CA       614    1.350696183    6.809014930    0.136487738
   57 GLU   CB       615    1.336460992    6.682808960    0.221825548
   57 GLU   CG       616    1.460392752    6.613388353    0.278638596
   57 GLU   CD       617    1.522796974    6.514467600    0.180005892
   57 GLU   OE1      618    1.443575569    6.435061585    0.124836572
   57 GLU   OE2      619    1.641643483    6.510332965    0.141518355
   57 GLU   C        620    1.211939507    6.854697547    0.090973184
   57 GLU   O        621    1.178161621    6.837555805   -0.026054067
   58 PHE   N        622    1.135865238    6.921964335    0.176870040
   58 PHE   H        623    1.156103015    6.918554430    0.274748527
   58 PHE   CA       624    1.005607143    6.984837081    0.150581423
   58 PHE   CB       625    0.946724031    7.035821970    0.282276683
   58 PHE   CG       626    0.806898751    7.092659123    0.257264617
   58 PHE   CD1      627    0.698990181    7.005089914    0.254892024
   58 PHE   HD1      628    0.711804620    6.899077042    0.276712607
   58 PHE   CD2      629    0.792669010    7.227821218    0.228114606
   58 PHE   HD2      630    0.877812849    7.295032006    0.238745105
   58 PHE   CE1      631    0.571590418    7.059816666    0.245137633
   58 PHE   HE1      632    0.483723225    6.995696464    0.238140767
   58 PHE   CE2      633    0.665946271    7.282078968    0.210374061
   58 PHE   HE2      634    0.654063061    7.389746567    0.198230017
   58 PHE   CZ       635    0.557654110    7.195179272    0.216846365
   58 PHE   HZ       636    0.459709297    7.229908497    0.183957237
   58 PHE   C        637    1.021695204    7.094159282    0.044745826
   58 PHE   O        638    0.948066740    7.092560349   -0.053775081
   59 VAL   N        639    1.128600089    7.172831407    0.053174504
   59 VAL   H        640    1.178940335    7.171620358    0.139574870
   59 VAL   CA       641    1.160836480    7.276348320    7.378703640
   59 VAL   CB       642    1.264038704    7.379664450    7.424383024
   59 VAL   CG1      643    1.311902729    7.472193853    7.312315930
   59 VAL   CG2      644    1.203646577    7.471502998    7.530820826
   59 VAL   C        645    1.197411729    7.212812343    7.244394139
   59 VAL   O        646    1.144646348    7.247236783    7.138747189
   60 GLY   N        647    1.283384652    7.111394194    7.248030079
   60 GLY   H        648    1.344763133    7.099187835    7.326039191
   60 GLY   CA       649    1.315666532    7.026976613    7.132088231
   60 GLY   C        650    1.193787673    6.975854949    7.054995124
   60 GLY   O        651    1.182755390    7.002246805    6.935367540
   61 MET   N        652    1.098175379    6.924534654    7.131902730
   61 MET   H        653    1.106053263    6.928772601    7.231505229
   61 MET   CA       654    0.973076740    6.868277034    7.079018075
   61 MET   CB       655    0.895399662    6.784373334    7.180681446
   61 MET   CG       656    0.806787622    6.681713588    7.109817173
   61 MET   SD       657    0.734835805    6.556143350    7.221830375
   61 MET   CE       658    0.648118149    6.655788576    7.341140383
   61 MET   C        659    0.901047657    6.981859095    7.006048217
   61 MET   O        660    0.889050035    6.965415476    6.884739443
   62 VAL   N        661    0.855497059    7.090438860    7.067900229
   62 VAL   H        662    0.858989765    7.100769474    7.167310941
   62 VAL   CA       663    0.783085906    7.198011199    6.998655732
   62 VAL   CB       664    0.729541531    7.312973151    7.084256737
   62 VAL   CG1      665    0.609755565    7.273722455    7.170993928
   62 VAL   CG2      666    0.837792507    7.376341298    7.171872123
   62 VAL   C        667    0.861290382    7.265061002    6.885530208
   62 VAL   O        668    0.800416433    7.281703876    6.779941854
   63 SER   N        669    0.991925268    7.282849069    6.903123146
   63 SER   H        670    1.035658864    7.263198426    6.990889405
   63 SER   CA       671    1.082604177    7.343125765    6.804354064
   63 SER   CB       672    1.220586984    7.383684848    6.856560168
   63 SER   OG       673    1.291762715    7.274530612    6.915472798
   63 SER   HG       674    1.233649197    7.243637088    6.990761648
   63 SER   C        675    1.104876537    7.264187098    6.675196683
   63 SER   O        676    1.122742767    7.329318134    6.572383398
   64 SER   N        677    1.079665923    7.133591548    6.676296790
   64 SER   H        678    1.068951481    7.085021085    6.763049951
   64 SER   CA       679    1.078453783    7.049447168    6.555762790
   64 SER   CB       680    1.044959121    6.902785527    6.583706701
   64 SER   OG       681    0.913866061    6.868120691    6.629130214
   64 SER   HG       682    0.906335630    6.890432305    6.726321926
   64 SER   C        683    0.984102649    7.096838405    6.445021795
   64 SER   O        684    0.870902575    7.135558133    6.473604932
   65 LYSH  N        685    1.020479020    7.060719302    6.322289939
   65 LYSH  H        686    1.110875071    7.019614889    6.310423547
   65 LYSH  CA       687    0.947063156    7.083370996    6.196954470
   65 LYSH  CB       688    1.043573338    7.083251035    6.078223146
   65 LYSH  CG       689    0.981043835    7.144285375    5.952617305
   65 LYSH  CD       690    1.083931111    7.208030755    5.859017934
   65 LYSH  CE       691    1.210205863    7.127073772    5.828838664
   65 LYSH  NZ       692    1.189713731    7.010837969    5.741211148
   65 LYSH  HZ1      693    1.119032569    6.952803234    5.781661167
   65 LYSH  HZ2      694    1.273610737    6.958037940    5.728041127
   65 LYSH  HZ3      695    1.160055008    7.042242609    5.651023245
   65 LYSH  C        696    0.815726954    7.005997211    6.183653928
   65 LYSH  O        697    0.716232691    7.069110751    6.148318102
   66 GLN   N        698    0.814401746    6.885644330    6.240257542
   66 GLN   H        699    0.901715513    6.840997556    6.259876656
   66 GLN   CA       700    0.697471275    6.799499858    6.262983038
   66 GLN   CB       701    0.731611418    6.659369616    6.314078277
   66 GLN   CG       702    0.772269141    6.553491656    6.211394701
   66 GLN   CD       703    0.869832972    6.583944486    6.097546846
   66 GLN   OE1      704    0.991117872    6.590323860    6.116996190
   66 GLN   NE2      705    0.821363067    6.604422111    5.975411614
   66 GLN   HE21     706    0.886920623    6.613526871    5.900460495
   66 GLN   HE22     707    0.723427429    6.607881255    5.955539051
   66 GLN   C        708    0.595772242    6.857079766    6.361729487
   66 GLN   O        709    0.477980779    6.822096237    6.355975942
   67 VAL   N        710    0.639521547    6.928345899    6.465162910
   67 VAL   H        711    0.735274131    6.948056569    6.486253462
   67 VAL   CA       712    0.548761988    6.998631404    6.556997990
   67 VAL   CB       713    0.587241098    6.982116796    6.704156497
   67 VAL   CG1      714    0.487044743    7.051779851    6.796427750
   67 VAL   CG2      715    0.598190973    6.837407143    6.752645858
   67 VAL   C        716    0.524088763    7.146537521    6.526585553
   67 VAL   O        717    0.434935800    7.173197224    6.446134108
   68 LEU   N        718    0.609509100    7.238229211    6.571151827
   68 LEU   H        719    0.679717658    7.222317805    6.640568634
   68 LEU   CA       720    0.584025613    7.380019688    6.541974574
   68 LEU   CB       721    0.546017033    7.451290423    6.671900966
   68 LEU   CG       722    0.401392172    0.008665992    6.718564587
   68 LEU   CD1      723    0.388631640    0.075889372    6.855426806
   68 LEU   CD2      724    0.300976832    0.063176180    6.616807999
   68 LEU   C        725    0.694146823    0.038254697    6.475752453
   68 LEU   O        726    0.665740704    0.146793748    6.425323490
   69 GLY   N        727    0.806217025    7.398054720    6.445662214
   69 GLY   H        728    0.822956981    7.303406106    6.473268558
   69 GLY   CA       729    0.919690857    0.030161955    6.371532701
   69 GLY   C        730    0.901421366    0.081706346    6.228630268
   69 GLY   O        731    0.996390815    0.138759070    6.175187295
   70 ASP   N        732    0.786780724    0.058330712    6.165372616
   70 ASP   H        733    0.701286888    0.031588475    6.209838676
   70 ASP   CA       734    0.759824438    0.079576881    6.022428677
   70 ASP   CB       735    0.673149546   -0.038604482    5.978487369
   70 ASP   CG       736    0.602508786    7.400300738    5.843504893
   70 ASP   OD1      737    0.665423386    7.456426501    5.751219184
   70 ASP   OD2      738    0.479082625    7.381124885    5.838910887
   70 ASP   C        739    0.689974054    0.213089129    5.995842507
   70 ASP   O        740    0.587035282    0.242167164    6.056573190
   71 PRO   N        741    0.737287177    0.286024924    5.895177746
   71 PRO   CA       742    0.664546709    0.398107956    5.833881251
   71 PRO   CB       743    0.760173271    0.466448134    5.735926953
   71 PRO   CG       744    0.895564280    0.431523548    5.798048770
   71 PRO   CD       745    0.880623735    0.294048938    5.863550911
   71 PRO   C        746    0.530902979    0.366298958    5.766527399
   71 PRO   O        747    0.437007410    0.444921580    5.778057453
   72 THR   N        748    0.503246931    0.252454133    5.703560838
   72 THR   H        749    0.576742441    0.184638511    5.703572938
   72 THR   CA       750    0.385789710    0.226667576    5.619008712
   72 THR   CB       751    0.391087399    0.110529823    5.519538868
   72 THR   OG1      752    0.392029661   -0.017524089    5.583202487
   72 THR   HG1      753    0.450774441   -0.018981610    5.664121514
   72 THR   CG2      754    0.503690673    0.125408762    5.417021280
   72 THR   C        755    0.254416371    0.220007542    5.697161383
   72 THR   O        756    0.150726728    0.257814118    5.642853139
   73 LEU   N        757    0.261296210    0.151530907    5.810977281
   73 LEU   H        758    0.329384756    0.078730039    5.818976267
   73 LEU   CA       759    0.165879955    0.170974235    5.921108114
   73 LEU   CB       760    0.170333115    0.042011598    6.003314000
   73 LEU   CG       761    0.056631324    0.019104993    6.103112195
   73 LEU   CD1      762   -0.081366107    0.000466607    6.039698033
   73 LEU   CD2      763    0.100554517   -0.099318537    6.189470238
   73 LEU   C        764    0.176192660    0.302396829    5.998789895
   73 LEU   O        765    0.247422665    0.312084806    6.098602260
   74 ARG   N        766    0.070606746    0.380195219    5.976698596
   74 ARG   H        767   -0.000139664    0.360125742    5.908927455
   74 ARG   CA       768    0.033704561    0.498791412    6.055349118
   74 ARG   CB       769   -0.019466493    0.603936460    5.957739726
   74 ARG   CG       770    0.087366134    0.680403681    5.879333123
   74 ARG   CD       771    0.176355628    0.762528676    5.972838745
   74 ARG   NE       772    0.272070856    0.826658049    5.881551471
   74 ARG   HE       773    0.224316262    0.897293680    5.829313821
   74 ARG   CZ       774    0.401387059    0.800679674    5.857920052
   74 ARG   NH1      775    0.466828718    0.698549099    5.914840234
   74 ARG   HH11     776    0.565450870    0.689122821    5.901296225
   74 ARG   HH12     777    0.416030665    0.628178706    5.964502081
   74 ARG   NH2      778    0.469619060    0.884334856    5.778541689
   74 ARG   HH21     779    0.557995241    0.863687162    5.736563310
   74 ARG   HH22     780    0.430971485    0.974958666    5.761429483
   74 ARG   C        781    7.349686247    0.462046976    6.156439030
   74 ARG   O        782    7.256559663    0.386606303    6.128759900
   75 THR   N        783    7.347445131    0.528239962    6.271782470
   75 THR   H        784    7.393934319    0.616782455    6.272545347
   75 THR   CA       785    7.278857193    0.485951457    6.394731149
   75 THR   CB       786    7.376892600    0.431338886    6.498744199
   75 THR   OG1      787    7.468907607    0.533165749    6.538912950
   75 THR   HG1      788    7.430977208    0.578186666    6.619751433
   75 THR   CG2      789    0.036722066    0.312034579    6.453839759
   75 THR   C        790    7.203469697    0.599665278    6.464009837
   75 THR   O        791    7.203872330    0.714049873    6.418772001
   76 GLN   N        792    7.134339362    0.568682272    6.573326124
   76 GLN   H        793    7.106788942    0.472915023    6.581719722
   76 GLN   CA       794    7.066673332    0.652743232    6.673161433
   76 GLN   CB       795    6.952886001    0.739334640    6.618681821
   76 GLN   CG       796    6.892341100    0.834088353    6.722428556
   76 GLN   CD       797    6.760001507    0.896011021    6.677048624
   76 GLN   OE1      798    6.672942177    0.831260042    6.619109138
   76 GLN   NE2      799    6.737748989    1.024281280    6.704207441
   76 GLN   HE21     800    6.648523964    1.063608393    6.682054518
   76 GLN   HE22     801    6.802718945    1.085692565    6.748995180
   76 GLN   C        802    7.016573115    0.568433439    6.790595786
   76 GLN   O        803    6.920897121    0.491440200    6.783533024
   77 HISA  N        804    7.093334952    0.584223691    6.898067026
   77 HISA  H        805    7.170953996    0.647261825    6.899841735
   77 HISA  CA       806    7.066376409    0.525705180    7.030206094
   77 HISA  CB       807    7.198795151    0.497818620    7.101618795
   77 HISA  CG       808    7.277453723    0.382188511    7.039558282
   77 HISA  ND1      809    7.375863199    0.392129713    6.950629996
   77 HISA  HD1      810    7.405864494    0.473919428    6.901518909
   77 HISA  CD2      811    7.251561015    0.252463869    7.053408573
   77 HISA  HD2      812    7.181797509    0.209895600    7.125542831
   77 HISA  CE1      813    7.405426462    0.269904922    6.907339155
   77 HISA  HE1      814    7.480485211    0.246698796    6.831783464
   77 HISA  NE2      815    7.333176291    0.181698103    6.975807322
   77 HISA  C        816    6.975358780    0.621866212    7.106896506
   77 HISA  O        817    7.023294193    0.688818781    7.198273896
   78 PHE   N        818    6.845834281    0.621877018    7.076690478
   78 PHE   H        819    6.794415810    0.550447446    7.029204217
   78 PHE   CA       820    6.750321321    0.718333443    7.133072824
   78 PHE   CB       821    6.621962241    0.722891097    7.049955675
   78 PHE   CG       822    6.529405881    0.836130878    7.094854609
   78 PHE   CD1      823    6.575867125    0.965343364    7.073233297
   78 PHE   HD1      824    6.680683321    0.978075467    7.046180592
   78 PHE   CD2      825    6.395808465    0.813330690    7.125740166
   78 PHE   HD2      826    6.360710109    0.713242992    7.150871011
   78 PHE   CE1      827    6.492517842    1.075043501    7.091666341
   78 PHE   HE1      828    6.535231669    1.175269858    7.095124534
   78 PHE   CE2      829    6.309256907    0.920771486    7.142671730
   78 PHE   HE2      830    6.209394153    0.908822392    7.184682888
   78 PHE   CZ       831    6.360411456    1.048957673    7.126150111
   78 PHE   HZ       832    6.290865955    1.131499934    7.141355346
   78 PHE   C        833    6.718811373    0.676233957    7.276758189
   78 PHE   O        834    6.648496240    0.578048711    7.300085200
   79 ILE   N        835    6.767295418    0.753515134    7.373551477
   79 ILE   H        836    6.833821778    0.808670911    7.323231660
   79 ILE   CA       837    6.732158367    0.729518372    0.089462303
   79 ILE   CB       838    6.849860494    0.737280901    0.186904353
   79 ILE   CG1      839    6.906416039    0.879455273    0.186997563
   79 ILE   CG2      840    6.958757385    0.636217674    0.150324729
   79 ILE   CD       841    7.024865986    0.906284523    0.280060106
   79 ILE   C        842    6.608555873    0.806694933    0.136116999
   79 ILE   O        843    6.589892351    0.925430701    0.109969753
   80 GLY   N        844    6.524259227    0.735202798    0.210089632
   80 GLY   H        845    6.558348730    0.644924136    0.236325221
   80 GLY   CA       846    6.406872624    0.792791669    0.277263796
   80 GLY   C        847    6.403729034    0.761259021    0.426952583
   80 GLY   O        848    6.503593151    0.783539420    0.495226274
   81 GLY   N        849    6.280157949    0.759231237    0.476123922
   81 GLY   H        850    6.203358276    0.783898711    0.417019555
   81 GLY   CA       851    6.248172274    0.748835481    0.619230111
   81 GLY   C        852    6.312171648    0.632465366    0.695215784
   81 GLY   O        853    6.343698035    0.530321962    0.634361506
   82 THR   N        854    6.316473370    0.650117444    0.826968961
   82 THR   H        855    6.259111298    0.719774274    0.870077734
   82 THR   CA       856    6.397660231    0.574933098    0.923756593
   82 THR   CB       857    6.533220023    0.642531146    0.945347704
   82 THR   OG1      858    6.573929883    0.718069319    0.830943893
   82 THR   HG1      859    6.672489738    0.732126978    0.840378826
   82 THR   CG2      860    6.646827469    0.546717179    0.981731766
   82 THR   C        861    6.338538526    0.553171157    1.063192361
   82 THR   O        862    6.278646143    0.642549963    1.122810711
   83 ARG   N        863    6.348785618    0.428930812    1.109542485
   83 ARG   H        864    6.360098812    0.351979975    1.046683589
   83 ARG   CA       865    6.332804663    0.395674354    1.251840572
   83 ARG   CB       866    6.206182339    0.312210701    1.272105672
   83 ARG   CG       867    6.208896390    0.167946190    1.221263453
   83 ARG   CD       868    6.079633111    0.095045901    1.258513571
   83 ARG   NE       869    6.096449343   -0.050705369    1.249415112
   83 ARG   HE       870    6.050191703   -0.094102595    1.172100203
   83 ARG   CZ       871    6.163664725   -0.135635310    1.328323214
   83 ARG   NH1      872    6.238908754   -0.096467274    1.432040927
   83 ARG   HH11     873    6.273718995   -0.167023049    1.493771342
   83 ARG   HH12     874    6.246822532   -0.002018558    1.463928524
   83 ARG   NH2      875    6.169583670   -0.263227687    1.287777763
   83 ARG   HH21     876    6.222526595   -0.324206785    1.346755723
   83 ARG   HH22     877    6.150226234   -0.297920041    1.196007771
   83 ARG   C        878    6.457903713    0.325472339    1.305042486
   83 ARG   O        879    6.529681600    0.255191795    1.234055922
   84 TRP   N        880    6.484560473    0.344849613    1.433901491
   84 TRP   H        881    6.418480360    0.392242031    1.492102671
   84 TRP   CA       882    6.611637334    0.300939747    1.493336268
   84 TRP   CB       883    6.695620358    0.416079489    1.549004868
   84 TRP   CG       884    6.688849302    0.539398525    1.458713293
   84 TRP   CD1      885    6.600973223    0.639201161    1.456217577
   84 TRP   HD1      886    6.513587885    0.646429769    1.520952078
   84 TRP   CD2      887    6.780152341    0.572822487    1.359392432
   84 TRP   NE1      888    6.625335554    0.730693906    1.362798490
   84 TRP   HE1      889    6.556027188    0.795447016    1.331120937
   84 TRP   CE2      890    6.734803551    0.689695740    1.299356325
   84 TRP   CE3      891    6.895105988    0.509438138    1.313698731
   84 TRP   HE3      892    6.929428356    0.419561968    1.364913482
   84 TRP   CZ2      893    6.811936749    0.744897366    1.197754667
   84 TRP   HZ2      894    6.779853275    0.835989602    1.147212798
   84 TRP   CZ3      895    6.967686359    0.562491199    1.207687115
   84 TRP   HZ3      896    7.034649057    0.498147218    1.150626135
   84 TRP   CH2      897    6.927227729    0.682834970    1.151119092
   84 TRP   HH2      898    6.991387696    0.724678298    1.073571462
   84 TRP   C        899    6.589071631    0.199743501    1.605868339
   84 TRP   O        900    6.483510824    0.200562285    1.668997142
   85 GLU   N        901    6.685843942    0.111070405    1.627319158
   85 GLU   H        902    6.741876878    0.078814724    1.551024423
   85 GLU   CA       903    6.690836119    0.027149625    1.747913447
   85 GLU   CB       904    6.656233888   -0.118504172    1.716274602
   85 GLU   CG       905    6.504370561   -0.134745694    1.725163898
   85 GLU   CD       906    6.457397321    7.148243020    1.692186892
   85 GLU   OE1      907    6.518377109    7.086863165    1.601980771
   85 GLU   OE2      908    6.366432691    7.094630959    1.759091178
   85 GLU   C        909    6.825098552    0.035537706    1.820827586
   85 GLU   O        910    6.929385215   -0.012208047    1.776373891
   86 LYSH  N        911    6.808095514    0.073019474    1.947299406
   86 LYSH  H        912    6.721247178    0.069881194    1.996771800
   86 LYSH  CA       913    6.924840762    0.103023713    2.031459689
   86 LYSH  CB       914    6.920245264    0.233495419    2.111246791
   86 LYSH  CG       915    7.063712668    0.278847498    2.139047349
   86 LYSH  CD       916    7.088860855    0.377597688    2.253174339
   86 LYSH  CE       917    7.084373651    0.307646928    2.389185840
   86 LYSH  NZ       918    7.211068559    0.299046073    2.463237315
   86 LYSH  HZ1      919    7.199797657    0.252259139    2.550895460
   86 LYSH  HZ2      920    7.244445822    0.391983002    2.479067378
   86 LYSH  HZ3      921    7.280471752    0.250786397    2.409804176
   86 LYSH  C        922    6.967352216    7.409122721    2.118152770
   86 LYSH  O        923    6.968083778    7.404864284    2.241084926
   87 VAL   N        924    7.026684408    7.315632550    2.044463945
   87 VAL   H        925    7.040985166    7.332260562    1.946898594
   87 VAL   CA       926    7.068638464    7.184078039    2.094904447
   87 VAL   CB       927    7.113883175    7.091539731    1.981773647
   87 VAL   CG1      928    7.153675048    6.950645387    2.026220719
   87 VAL   CG2      929    7.004893680    7.086265112    1.874503367
   87 VAL   C        930    7.167115064    7.195972666    2.211399279
   87 VAL   O        931    7.159174209    7.135437493    2.318187267
   88 SER   N        932    7.262622798    7.287557856    2.197965561
   88 SER   H        933    7.271644695    7.353615715    2.123428309
   88 SER   CA       934    7.364192470    7.303558270    2.303018562
   88 SER   CB       935    0.055193176    7.205282278    2.284569576
   88 SER   OG       936    0.155754031    7.247954664    2.192293403
   88 SER   HG       937    0.235488327    7.190169518    2.209709542
   88 SER   C        938    7.421516379    0.019880015    2.317443837
   88 SER   O        939    7.348021433    0.113267376    2.285675150
   89 GLU   N        940    0.097795540    0.034831072    2.402578392
   89 GLU   H        941    0.121987724   -0.033839639    2.471133437
   89 GLU   CA       942    0.166825722    0.162573795    2.425449499
   89 GLU   CB       943    0.250173182    0.156449594    2.553610196
   89 GLU   CG       944    0.311467551    0.022068626    2.593492614
   89 GLU   CD       945    0.206148135    7.348808534    2.645427653
   89 GLU   OE1      946    0.142225505    7.364902341    2.751629096
   89 GLU   OE2      947    0.184151036    7.251628533    2.569948018
   89 GLU   C        948    0.266703185    0.203549187    2.317042829
   89 GLU   O        949    0.306817316    0.318996263    2.303192580
   90 ASP   N        950    0.306404448    0.111182133    2.229978345
   90 ASP   H        951    0.313474164    0.017353044    2.263822163
   90 ASP   CA       952    0.370661350    0.134711643    2.099861561
   90 ASP   CB       953    0.502816099    0.057602344    2.098743642
   90 ASP   CG       954    0.482724157    7.334550884    2.132572867
   90 ASP   OD1      955    0.479544481    7.309831783    2.255075728
   90 ASP   OD2      956    0.499580789    7.253639044    2.038786410
   90 ASP   C        957    0.288861085    0.096608250    1.976296835
   90 ASP   O        958    0.298121819    0.173068977    1.880395860
   91 GLU   N        959    0.207496918    7.416260956    1.980005574
   91 GLU   H        960    0.194947503    7.362706526    2.063518659
   91 GLU   CA       961    0.120583453    7.380577008    1.866956390
   91 GLU   CB       962    0.110684614    7.228834671    1.849973089
   91 GLU   CG       963    0.242956675    7.172193534    1.798006420
   91 GLU   CD       964    0.252318428    7.019995200    1.785625460
   91 GLU   OE1      965    0.194173672    6.940243344    1.862323110
   91 GLU   OE2      966    0.322597529    6.978674288    1.690870881
   91 GLU   C        967    7.402309908    0.009873586    1.863428838
   91 GLU   O        968    7.330803816   -0.003457425    1.962616353
   92 VAL   N        969    7.369044830    0.039173648    1.738024872
   92 VAL   H        970    7.437888829    0.034515423    1.665645281
   92 VAL   CA       971    7.231664159    0.075686208    1.700594437
   92 VAL   CB       972    7.222253885    0.227307934    1.682516829
   92 VAL   CG1      973    7.077843813    0.273666144    1.662300996
   92 VAL   CG2      974    7.286477387    0.306419935    1.796661487
   92 VAL   C        975    7.208026888    0.013454830    1.562829015
   92 VAL   O        976    7.298705420   -0.001399621    1.481044196
   93 ILE   N        977    7.086896035    7.388201744    1.540168666
   93 ILE   H        978    7.030979403    7.363315785    1.619251025
   93 ILE   CA       979    7.032631541    7.351342894    1.408609638
   93 ILE   CB       980    6.949753885    7.223450674    1.422215202
   93 ILE   CG1      981    7.021151080    7.114796431    1.502873100
   93 ILE   CG2      982    6.887795061    7.173147358    1.291664813
   93 ILE   CD       983    6.953671843    6.977488116    1.501073124
   93 ILE   C        984    6.941564982    0.037544239    1.355715688
   93 ILE   O        985    6.835498558    0.059176988    1.414131929
   94 GLY   N        986    6.958401444    0.069718796    1.227763476
   94 GLY   H        987    7.016792842    0.020948364    1.162862474
   94 GLY   CA       988    6.866065881    0.164242412    1.163355168
   94 GLY   C        989    6.795661412    0.096787710    1.045463571
   94 GLY   O        990    6.848552046    0.017182525    0.968038794
   95 TYR   N        991    6.665455309    0.123846881    1.043333576
   95 TYR   H        992    6.635854604    0.187084935    1.114930348
   95 TYR   CA       993    6.568712407    0.071139460    0.946006555
   95 TYR   CB       994    6.447938694    0.018013189    1.023472217
   95 TYR   CG       995    6.467439626   -0.108534750    1.107232219
   95 TYR   CD1      996    6.436792600    7.191840734    1.053383110
   95 TYR   HD1      997    6.400613554    7.187678611    0.950646780
   95 TYR   CD2      998    6.513112413    7.319208817    1.238476332
   95 TYR   HD2      999    6.536069933    7.414380040    1.286397022
   95 TYR   CE1     1000    6.458833046    7.072841629    1.121778434
   95 TYR   HE1     1001    6.485747419    6.983507337    1.065422414
   95 TYR   CE2     1002    6.529115921    7.200795153    1.309478622
   95 TYR   HE2     1003    6.578341795    7.210220762    1.406275779
   95 TYR   CZ      1004    6.503401000    7.076229095    1.253407130
   95 TYR   OH      1005    6.488201530    6.972916656    1.340536437
   95 TYR   HH      1006    6.532064713    6.992651410    1.428211872
   95 TYR   C       1007    6.530647861    0.182842575    0.848628402
   95 TYR   O       1008    6.421664124    0.239616517    0.854184144
   96 HISA  N       1009    6.607662300    0.186917302    0.740266731
   96 HISA  H       1010    6.678588992    0.117517728    0.727893226
   96 HISA  CA      1011    6.606362989    0.284152221    0.630033730
   96 HISA  CB      1012    6.749660483    0.302938728    0.579815248
   96 HISA  CG      1013    6.839995947    0.360766565    0.688902650
   96 HISA  ND1     1014    6.875183510    0.488360926    0.701937278
   96 HISA  HD1     1015    6.844890437    0.563218181    0.642965957
   96 HISA  CD2     1016    6.907946006    0.287283589    0.776492842
   96 HISA  HD2     1017    6.913616436    0.178632974    0.769990186
   96 HISA  CE1     1018    6.949447505    0.498924275    0.811761071
   96 HISA  HE1     1019    6.958760904    0.588720806    0.872854309
   96 HISA  NE2     1020    6.967412411    0.375062753    0.856786690
   96 HISA  C       1021    6.520938936    0.234876143    0.513070601
   96 HISA  O       1022    6.527418208    0.121325010    0.466239418
   97 GLN   N       1023    6.435378589    0.328904434    0.473991392
   97 GLN   H       1024    6.425457947    0.415714024    0.522635389
   97 GLN   CA      1025    6.353723561    0.307627608    0.353604433
   97 GLN   CB      1026    6.225720597    0.391418748    0.355764938
   97 GLN   CG      1027    6.119210625    0.343094676    0.454382128
   97 GLN   CD      1028    5.986080346    0.418161126    0.447484918
   97 GLN   OE1     1029    5.959441909    0.491167964    0.352151737
   97 GLN   NE2     1030    5.892331687    0.379991429    0.533758150
   97 GLN   HE21    1031    5.810430099    0.437288460    0.536773159
   97 GLN   HE22    1032    5.907858651    0.296120339    0.585955408
   97 GLN   C       1033    6.441146387    0.350246187    0.235478353
   97 GLN   O       1034    6.527099417    0.437372781    0.247815346
   98 LEU   N       1035    6.444498364    0.272276695    0.127766403
   98 LEU   H       1036    6.387664418    0.190179370    0.122295374
   98 LEU   CA      1037    6.528336584    0.294675740    0.009096088
   98 LEU   CB      1038    6.649843382    0.202536195    0.021635725
   98 LEU   CG      1039    6.785299441    0.266568562    0.052659814
   98 LEU   CD1     1040    6.812001409    0.298254625    0.199951147
   98 LEU   CD2     1041    6.898258537    0.186801759   -0.012820969
   98 LEU   C       1042    6.463933810    0.262304431    7.298927199
   98 LEU   O       1043    6.390338175    0.164415582    7.287397848
   99 ARG   N       1044    6.488021552    0.346686918    7.198971898
   99 ARG   H       1045    6.547838219    0.426035856    7.210184057
   99 ARG   CA      1046    6.456219876    0.324002559    7.057244640
   99 ARG   CB      1047    6.353450303    0.428083872    7.012316303
   99 ARG   CG      1048    6.285595290    0.370056003    6.888059850
   99 ARG   CD      1049    6.192877091    0.469690991    6.818172671
   99 ARG   NE      1050    6.145970603    0.421349744    6.687513169
   99 ARG   HE      1051    6.091777620    0.337614858    6.694649214
   99 ARG   CZ      1052    6.170695768    0.478077613    6.568670107
   99 ARG   NH1     1053    6.248424044    0.585475598    6.549176823
   99 ARG   HH11    1054    6.249762440    0.625960575    6.457753317
   99 ARG   HH12    1055    6.294076465    0.638322761    6.620745557
   99 ARG   NH2     1056    6.109080517    0.421951961    6.463758990
   99 ARG   HH21    1057    6.126460520    0.457829705    6.372058413
   99 ARG   HH22    1058    6.061644520    0.334581899    6.474482122
   99 ARG   C       1059    6.590408663    0.327331046    6.983793966
   99 ARG   O       1060    6.671331103    0.417922594    7.003171769
  100 VAL   N       1061    6.616939997    0.225152147    6.902882518
  100 VAL   H       1062    6.553657476    0.148182428    6.894457256
  100 VAL   CA      1063    6.744737443    0.215984279    6.830800495
  100 VAL   CB      1064    6.847726244    0.117949761    6.887328706
  100 VAL   CG1     1065    6.987392800    0.134185901    6.827007558
  100 VAL   CG2     1066    6.864124080    0.125151631    7.039279284
  100 VAL   C       1067    6.728668974    0.200158069    6.679463080
  100 VAL   O       1068    6.701604221    0.092027641    6.627449203
  101 PRO   N       1069    6.715241360    0.316488971    6.616398017
  101 PRO   CA      1070    6.733164454    0.328135102    6.470953907
  101 PRO   CB      1071    6.701094638    0.472950565    6.433384854
  101 PRO   CG      1072    6.599183137    0.511575070    6.540759689
  101 PRO   CD      1073    6.653554590    0.440749284    6.665009920
  101 PRO   C       1074    6.876376915    0.290696662    6.432275701
  101 PRO   O       1075    6.969975879    0.315420781    6.508150287
  102 HISA  N       1076    6.878418475    0.238841168    6.309810670
  102 HISA  H       1077    6.790337657    0.232685129    6.262846189
  102 HISA  CA      1078    6.997993819    0.189493185    6.239989027
  102 HISA  CB      1079    7.026478642    0.043613833    6.276282246
  102 HISA  CG      1080    7.030416877    0.004092377    6.424032186
  102 HISA  ND1     1081    6.916432677   -0.033310824    6.481456429
  102 HISA  HD1     1082    6.822764982   -0.021923338    6.448340142
  102 HISA  CD2     1083    7.136971337   -0.032013697    6.494973558
  102 HISA  HD2     1084    7.237493106    0.009467728    6.487510788
  102 HISA  CE1     1085    6.957508945   -0.092488097    6.593264557
  102 HISA  HE1     1086    6.890531755   -0.133443802    6.668879943
  102 HISA  NE2     1087    7.090197794   -0.097060683    6.601137017
  102 HISA  C       1088    6.960742256    0.187096994    6.091601312
  102 HISA  O       1089    6.848277566    0.152894530    6.055369574
  103 GLN   N       1090    7.049638585    0.242240279    6.009457070
  103 GLN   H       1091    7.132338679    0.285895594    6.044881750
  103 GLN   CA      1092    7.036932231    0.244806310    5.863019555
  103 GLN   CB      1093    6.962962149    0.374319864    5.828877281
  103 GLN   CG      1094    6.935761336    0.403320794    5.681149274
  103 GLN   CD      1095    6.854037265    0.529026775    5.650683180
  103 GLN   OE1     1096    6.732608311    0.527599188    5.631211758
  103 GLN   NE2     1097    6.926101984    0.640480522    5.642150792
  103 GLN   HE21    1098    6.873740777    0.721424674    5.615592801
  103 GLN   HE22    1099    7.025819618    0.640275908    5.649579288
  103 GLN   C       1100    7.165946162    0.226702436    5.782767546
  103 GLN   O       1101    7.269573983    0.290028768    5.802304341
  104 ARG   N       1102    7.157218395    0.121253936    5.702185660
  104 ARG   H       1103    7.072754813    0.068753532    5.691664181
  104 ARG   CA      1104    7.256707662    0.064951278    5.609757700
  104 ARG   CB      1105    7.232318090   -0.081556594    5.572981678
  104 ARG   CG      1106    7.248789596   -0.180241967    5.688732060
  104 ARG   CD      1107    7.397577355    7.236528637    5.723440147
  104 ARG   NE      1108    7.432884820    7.121010123    5.807193097
  104 ARG   HE      1109    7.381982201    7.036812033    5.825070602
  104 ARG   CZ      1110    7.554195669    7.099186480    5.859731607
  104 ARG   NH1     1111    7.656625654    7.182106453    5.835499808
  104 ARG   HH11    1112    7.742863480    7.169435586    5.884502847
  104 ARG   HH12    1113    7.647522295    7.249500183    5.762191151
  104 ARG   NH2     1114    7.574737783    6.996759717    5.943652278
  104 ARG   HH21    1115    7.661475446    6.980680687    5.990738143
  104 ARG   HH22    1116    7.502703895    6.927406530    5.942532170
  104 ARG   C       1117    7.263470711    0.138887688    5.475992565
  104 ARG   O       1118    7.167561491    0.143905215    5.399162639
  105 TYR   N       1119    7.383516009    0.191694067    5.453865344
  105 TYR   H       1120    7.442153440    0.224477186    5.527928636
  105 TYR   CA      1121    7.413978117    0.245884946    5.320666390
  105 TYR   CB      1122    7.483027391    0.380880470    5.340985992
  105 TYR   CG      1123    7.386892917    0.489321410    5.390054573
  105 TYR   CD1     1124    7.367576079    0.505663254    5.526728371
  105 TYR   HD1     1125    7.439559210    0.461248672    5.595472354
  105 TYR   CD2     1126    7.320778959    0.569723765    5.297954821
  105 TYR   HD2     1127    7.344219350    0.560719955    5.191897232
  105 TYR   CE1     1128    7.281688093    0.606897335    5.567878849
  105 TYR   HE1     1129    7.268474388    0.623889792    5.674732275
  105 TYR   CE2     1130    7.230928275    0.667779226    5.338344012
  105 TYR   HE2     1131    7.170081740    0.718212484    5.263276137
  105 TYR   CZ      1132    7.217649027    0.688280376    5.475176709
  105 TYR   OH      1133    7.130020511    0.784593947    5.514431512
  105 TYR   HH      1134    7.077994327    0.825563960    5.439511361
  105 TYR   C       1135    0.077593140    0.154102055    5.236000210
  105 TYR   O       1136    0.137204430    0.058739402    5.285814452
  106 LYSH  N       1137    0.076454427    0.171509379    5.104137628
  106 LYSH  H       1138    0.006260280    0.228821341    5.061851450
  106 LYSH  CA      1139    0.173028894    0.099369843    5.019998614
  106 LYSH  CB      1140    0.121631993    0.091925277    4.876070620
  106 LYSH  CG      1141    0.220681869    0.018263324    4.785671290
  106 LYSH  CD      1142    0.185145886    0.054331267    4.641297882
  106 LYSH  CE      1143    0.237851522    0.193327687    4.605088607
  106 LYSH  NZ      1144    0.175738495    0.247662603    4.483441203
  106 LYSH  HZ1     1145    0.079143784    0.264878386    4.502758247
  106 LYSH  HZ2     1146    0.177371388    0.185006289    4.405521241
  106 LYSH  HZ3     1147    0.218943230    0.334693903    4.459811518
  106 LYSH  C       1148    0.315918877    0.154002606    5.022589798
  106 LYSH  O       1149    0.411442548    0.080856458    5.048202205
  107 ASP   N       1150    0.332350570    0.285991711    5.023196450
  107 ASP   H       1151    0.268409617    0.343907953    4.972614841
  107 ASP   CA      1152    0.462444972    0.354388792    5.020359050
  107 ASP   CB      1153    0.474559188    0.434096746    4.890321502
  107 ASP   CG      1154    0.358007865    0.524534283    4.849809445
  107 ASP   OD1     1155    0.262320064    0.467872160    4.792728371
  107 ASP   OD2     1156    0.352887952    0.634867600    4.908319015
  107 ASP   C       1157    0.489348794    0.442519222    5.142511812
  107 ASP   O       1158    0.398790110    0.491848036    5.209574934
  108 THR   N       1159    0.619494154    0.469377834    5.148223790
  108 THR   H       1160    0.689344262    0.433027011    5.086583055
  108 THR   CA      1161    0.681945592    0.561837301    5.243948473
  108 THR   CB      1162    0.834251726    0.551550701    5.233572022
  108 THR   OG1     1163    0.891945996    0.566154198    5.103530610
  108 THR   HG1     1164    0.964153561    0.634826549    5.111908078
  108 THR   CG2     1165    0.885260633    0.424373400    5.301645582
  108 THR   C       1166    0.641491120    0.708911102    5.231946447
  108 THR   O       1167    0.601672176    0.777291060    5.326120236
  109 THR   N       1168    0.620116491    0.743230861    5.105240514
  109 THR   H       1169    0.653168596    0.689665009    5.027534285
  109 THR   CA      1170    0.567725457    0.873389097    5.061373936
  109 THR   CB      1171    0.585284984    0.899258097    4.911589614
  109 THR   OG1     1172    0.567465381    0.777959249    4.837981888
  109 THR   HG1     1173    0.478576861    0.736757006    4.857972831
  109 THR   CG2     1174    0.725742076    0.948400643    4.875995138
  109 THR   C       1175    0.425637092    0.922921225    5.089106218
  109 THR   O       1176    0.379436601    1.025440355    5.039280280
  110 MET   N       1177    0.353905930    0.840900687    5.165358490
  110 MET   H       1178    0.378273836    0.754871658    5.210138079
  110 MET   CA      1179    0.218338651    0.869094423    5.214698236
  110 MET   CB      1180    0.223996092    0.959358627    5.338087327
  110 MET   CG      1181    0.290430630    0.890926901    5.457714301
  110 MET   SD      1182    0.196818748    0.743246374    5.511703989
  110 MET   CE      1183    0.320297094    0.617621683    5.537258471
  110 MET   C       1184    0.109706532    0.915220092    5.117330452
  110 MET   O       1185    0.063854348    1.029342451    5.116866634
  111 LYSH  N       1186    0.073521970    0.815075315    5.037636530
  111 LYSH  H       1187    0.135487548    0.736585625    5.037480430
  111 LYSH  CA      1188    7.390293058    0.834286855    4.939801806
  111 LYSH  CB      1189    7.438803168    0.860787335    4.797132021
  111 LYSH  CG      1190    0.088779401    0.993897354    4.787216586
  111 LYSH  CD      1191    0.132625204    1.020278471    4.643035007
  111 LYSH  CE      1192    0.246605624    1.121668164    4.654765191
  111 LYSH  NZ      1193    0.303356619    1.139826542    4.520393643
  111 LYSH  HZ1     1194    0.246110137    1.197902370    4.462516746
  111 LYSH  HZ2     1195    0.314708397    1.048580319    4.481085987
  111 LYSH  HZ3     1196    0.392024642    1.184326422    4.532953260
  111 LYSH  C       1197    7.292037304    0.717017235    4.942355158
  111 LYSH  O       1198    7.173831161    0.744007784    4.963100276
  112 GLU   N       1199    7.333619919    0.596123038    4.905659334
  112 GLU   H       1200    7.422315576    0.550957227    4.915379185
  112 GLU   CA      1201    7.248135421    0.482269434    4.869023241
  112 GLU   CB      1202    7.314799969    0.409176119    4.752294585
  112 GLU   CG      1203    7.219753473    0.310850273    4.683685609
  112 GLU   CD      1204    7.278555095    0.280415572    4.545751308
  112 GLU   OE1     1205    7.286395761    0.375150668    4.464598201
  112 GLU   OE2     1206    7.310130919    0.162928417    4.517054629
  112 GLU   C       1207    7.204288699    0.390019239    4.982954285
  112 GLU   O       1208    7.274596273    0.290733550    5.001129525
  113 VAL   N       1209    7.084219042    0.418471824    5.032591250
  113 VAL   H       1210    7.005357402    0.479696844    5.038277968
  113 VAL   CA      1211    7.028269594    0.332171618    5.137619823
  113 VAL   CB      1212    6.914900691    0.401098821    5.213830672
  113 VAL   CG1     1213    6.866854591    0.321887695    5.335597300
  113 VAL   CG2     1214    6.958610855    0.539838874    5.261290050
  113 VAL   C       1215    6.985770708    0.192228228    5.092638162
  113 VAL   O       1216    6.904657718    0.187542897    5.000284391
  114 THR   N       1217    7.018031775    0.082220153    5.160065512
  114 THR   H       1218    7.092261373    0.088546161    5.226780589
  114 THR   CA      1219    6.978237684    7.371885541    5.118034402
  114 THR   CB      1220    7.104556193    7.286526407    5.105063050
  114 THR   OG1     1221    7.192642224    7.296125749    5.217305021
  114 THR   HG1     1222    7.250794854    7.214978433    5.223083874
  114 THR   CG2     1223    7.176667373    7.323432601    4.975267400
  114 THR   C       1224    6.882428065    7.305454241    5.217134858
  114 THR   O       1225    6.777967708    7.255087579    5.176130015
  115 MET   N       1226    6.909759719    7.301606429    5.347233226
  115 MET   H       1227    6.999127042    7.329559522    5.382335341
  115 MET   CA      1228    6.824397270    7.240057220    5.449856310
  115 MET   CB      1229    6.883178677    7.106948915    5.497141886
  115 MET   CG      1230    6.871908493    6.995848545    5.392558868
  115 MET   SD      1231    6.946596083    6.845597594    5.465588927
  115 MET   CE      1232    7.119198625    6.877283494    5.435702266
  115 MET   C       1233    6.824223879    7.327979027    5.575077831
  115 MET   O       1234    6.929960865    7.355292964    5.631693295
  116 LYSH  N       1235    6.702716440    7.364563362    5.614909088
  116 LYSH  H       1236    6.625238373    7.345559656    5.554596741
  116 LYSH  CA      1237    6.678100916    0.004110302    5.744771449
  116 LYSH  CB      1238    6.553096680    0.092151320    5.739139378
  116 LYSH  CG      1239    6.545719393    0.191110091    5.622678869
  116 LYSH  CD      1240    6.401498541    0.240278304    5.608828487
  116 LYSH  CE      1241    6.355433275    0.311600277    5.736092131
  116 LYSH  NZ      1242    6.211598355    0.336481249    5.718730570
  116 LYSH  HZ1     1243    6.197745575    0.413366488    5.656306905
  116 LYSH  HZ2     1244    6.168207173    0.355709246    5.806747372
  116 LYSH  HZ3     1245    6.161239201    0.260781786    5.677094682
  116 LYSH  C       1246    6.671844552    7.329953515    5.861308714
  116 LYSH  O       1247    6.701289294    7.212001707    5.842617039
  117 GLY   N       1248    6.670486546    7.375544750    5.986252060
  117 GLY   H       1249    6.737076313    7.448431503    6.002204218
  117 GLY   CA      1250    6.632119192    7.289285840    6.098934760
  117 GLY   C       1251    6.608570308    7.359232833    6.232956656
  117 GLY   O       1252    6.702184261    7.410611727    6.294004019
  118 HISB  N       1253    6.482016991    7.363127849    6.273719493
  118 HISB  H       1254    6.426200080    7.305239509    6.214276977
  118 HISB  CA      1255    6.439731737    0.016983908    6.390483817
  118 HISB  CB      1256    6.349247649    0.130977621    6.343246140
  118 HISB  CG      1257    6.392712336    0.249476576    6.256771757
  118 HISB  ND1     1258    6.327430179    0.365172463    6.250092707
  118 HISB  CD2     1259    6.509254923    0.274967452    6.197952417
  118 HISB  HD2     1260    6.598405094    0.212409207    6.202623035
  118 HISB  CE1     1261    6.405285690    0.458807997    6.196614614
  118 HISB  HE1     1262    6.378756735    0.563407427    6.181211380
  118 HISB  NE2     1263    6.517365943    0.400559405    6.154942266
  118 HISB  HE2     1264    6.599884924    0.449072379    6.125977055
  118 HISB  C       1265    6.390677297    7.368115149    6.515302303
  118 HISB  O       1266    6.271588323    7.340470773    6.528870410
  119 ALA   N       1267    6.479692029    7.345257139    6.611442248
  119 ALA   H       1268    6.554416116    7.411715001    6.610801371
  119 ALA   CA      1269    6.454872537    7.266553661    6.733105369
  119 ALA   CB      1270    6.589928882    7.208532297    6.775612629
  119 ALA   C       1271    6.391861045    7.334170664    6.855037979
  119 ALA   O       1272    6.454795619    7.422781779    6.912625389
  120 HISB  N       1273    6.290025069    7.268200044    6.909532379
  120 HISB  H       1274    6.223848543    7.219413925    6.852590553
  120 HISB  CA      1275    6.233191587    7.312326379    7.037726940
  120 HISB  CB      1276    6.083354703    7.282946499    7.027809120
  120 HISB  CG      1277    6.001068803    7.352137941    6.918948766
  120 HISB  ND1     1278    6.009600813    7.327013574    6.788609235
  120 HISB  CD2     1279    5.901253159    7.437699523    6.939128698
  120 HISB  HD2     1280    5.850968123    7.458344466    7.033607276
  120 HISB  CE1     1281    5.912102859    7.396409208    6.730578533
  120 HISB  HE1     1282    5.891662598    7.417105102    6.625531457
  120 HISB  NE2     1283    5.843836488    7.464493088    6.822191512
  120 HISB  HE2     1284    5.754206242    7.506935863    6.809381932
  120 HISB  C       1285    6.291464118    7.237748169    7.157940928
  120 HISB  O       1286    6.262853734    7.120011661    7.179146911
  121 SER   N       1287    6.362734780    7.314325534    7.240084455
  121 SER   H       1288    6.343743822    7.412011612    7.250019707
  121 SER   CA      1289    6.452102803    7.255166661    7.340714679
  121 SER   CB      1290    6.591279928    7.304967039    7.301216347
  121 SER   OG      1291    6.691419155    7.282803413    7.400870363
  121 SER   HG      1292    6.732216850    7.192181537    7.412009701
  121 SER   C       1293    6.423709557    7.293595319    0.061274327
  121 SER   O       1294    6.377733999    7.402859816    0.094121688
  122 ALA   N       1295    6.451746941    7.201544451    0.153093807
  122 ALA   H       1296    6.476617150    7.105547588    0.140206797
  122 ALA   CA      1297    6.437371683    7.222953929    0.297814489
  122 ALA   CB      1298    6.319551021    7.148271662    0.360658186
  122 ALA   C       1299    6.572592828    7.183803411    0.357719398
  122 ALA   O       1300    6.595059630    7.067172133    0.389702544
  123 ASN   N       1301    6.665754144    7.278457198    0.364967677
  123 ASN   H       1302    6.637833485    7.373312219    0.350035761
  123 ASN   CA      1303    6.792294441    7.250490498    0.434340096
  123 ASN   CB      1304    6.906069922    7.335227004    0.377053722
  123 ASN   CG      1305    6.988302252    7.272945222    0.264072690
  123 ASN   OD1     1306    6.945038403    7.185088176    0.189658346
  123 ASN   ND2     1307    7.119095120    7.297042890    0.262836408
  123 ASN   HD21    1308    7.180535540    7.263448861    0.191451655
  123 ASN   HD22    1309    7.136490515    7.370263100    0.328673881
  123 ASN   C       1310    6.791236876    7.256330517    0.587219976
  123 ASN   O       1311    6.761052610    7.354791074    0.654486127
  124 LEU   N       1312    6.803945870    7.133925160    0.637672417
  124 LEU   H       1313    6.790755943    7.052349758    0.581341930
  124 LEU   CA      1314    6.833032285    7.118224683    0.780911553
  124 LEU   CB      1315    6.797382695    6.973788764    0.816688201
  124 LEU   CG      1316    6.787850411    6.931082420    0.963297561
  124 LEU   CD1     1317    6.703935104    6.803506671    0.972859215
  124 LEU   CD2     1318    6.925787430    6.899213193    1.021331945
  124 LEU   C       1319    6.982011449    7.146129896    0.801780388
  124 LEU   O       1320    7.064771878    7.075547699    0.744332910
  125 HISA  N       1321    7.019341778    7.260219279    0.859046066
  125 HISA  H       1322    6.957191210    7.326723093    0.900453732
  125 HISA  CA      1323    7.161699984    7.292327700    0.876611058
  125 HISA  CB      1324    7.187578047    7.437697511    0.836559116
  125 HISA  CG      1325    7.175038346    0.043718571    0.687230423
  125 HISA  ND1     1326    7.195267253    0.166618193    0.640594253
  125 HISA  HD1     1327    7.215635169    0.246281577    0.697498838
  125 HISA  CD2     1328    7.172152127   -0.038688451    0.582876446
  125 HISA  HD2     1329    7.171964921   -0.147637480    0.585889888
  125 HISA  CE1     1330    7.191324336    0.165803947    0.507661219
  125 HISA  HE1     1331    7.195689214    0.254224857    0.444071199
  125 HISA  NE2     1332    7.171818414    0.038476253    0.474555699
  125 HISA  C       1333    7.214232994    7.284075833    1.020072517
  125 HISA  O       1334    7.155552885    7.351843352    1.104292094
  126 TRP   N       1335    7.343757935    7.256585311    1.032713174
  126 TRP   H       1336    7.389992998    7.225177337    0.949792378
  126 TRP   CA      1337    7.410645870    7.241129210    1.162702474
  126 TRP   CB      1338    7.472419497    7.101731272    1.175262754
  126 TRP   CG      1339    7.370668064    6.988882397    1.193079927
  126 TRP   CD1     1340    7.291016907    6.962595106    1.296302872
  126 TRP   HD1     1341    7.264665531    7.039310610    1.369125668
  126 TRP   CD2     1342    7.352533201    6.888787091    1.098349976
  126 TRP   NE1     1343    7.223392075    6.851779709    1.267373832
  126 TRP   HE1     1344    7.174941692    6.800947552    1.338568300
  126 TRP   CE2     1345    7.257978299    6.800695625    1.149546239
  126 TRP   CE3     1346    7.413271127    6.865412412    0.975529668
  126 TRP   HE3     1347    7.509256436    6.912927153    0.955281747
  126 TRP   CZ2     1348    7.216381132    6.693931327    1.070847125
  126 TRP   HZ2     1349    7.136012648    6.626516101    1.100450742
  126 TRP   CZ3     1350    7.376146765    6.750124472    0.907346209
  126 TRP   HZ3     1351    7.440679927    6.709241027    0.829596513
  126 TRP   CH2     1352    7.275918991    6.663311309    0.949041240
  126 TRP   HH2     1353    7.256971452    6.568688727    0.898360295
  126 TRP   C       1354    0.089102972    7.352549786    1.181001486
  126 TRP   O       1355    0.188468524    7.355570215    1.108550636
  127 TYR   N       1356    0.071322043    0.008441394    1.285218771
  127 TYR   H       1357   -0.012685137    0.000852564    1.338944628
  127 TYR   CA      1358    0.160180174    0.120887820    1.317930528
  127 TYR   CB      1359    0.087016023    0.255208892    1.313735934
  127 TYR   CG      1360    0.007341202    0.285572921    1.186689490
  127 TYR   CD1     1361    0.075651067    0.294110385    1.065945526
  127 TYR   HD1     1362    0.183794772    0.307245980    1.069495066
  127 TYR   CD2     1363    7.294044010    0.301281279    1.187469708
  127 TYR   HD2     1364    7.240912591    0.310717928    1.282173866
  127 TYR   CE1     1365    0.005193237    0.314576939    0.947892386
  127 TYR   HE1     1366    0.059882893    0.337535309    0.856453187
  127 TYR   CE2     1367    7.218403342    0.314361765    1.071598586
  127 TYR   HE2     1368    7.112860992    0.287173514    1.073214637
  127 TYR   CZ      1369    7.291581044    0.325763572    0.953986182
  127 TYR   OH      1370    7.232953677    0.354566575    0.834704333
  127 TYR   HH      1371    7.137187504    0.372539279    0.857161282
  127 TYR   C       1372    0.217972708    0.101508103    1.458278572
  127 TYR   O       1373    0.152037608    0.051907440    1.549507791
  128 LYSH  N       1374    0.345600998    0.136710367    1.470960082
  128 LYSH  H       1375    0.397378762    0.168360638    1.391472726
  128 LYSH  CA      1376    0.432466955    0.114495922    1.587466263
  128 LYSH  CB      1377    0.514496690   -0.011175533    1.557657525
  128 LYSH  CG      1378    0.583428136    7.360478578    1.683485451
  128 LYSH  CD      1379    0.597247174    7.210747324    1.655286712
  128 LYSH  CE      1380    0.672703174    7.137380844    1.766339645
  128 LYSH  NZ      1381    0.643847146    6.993968055    1.751958873
  128 LYSH  HZ1     1382    0.547588034    6.982410661    1.776464359
  128 LYSH  HZ2     1383    0.702387974    6.944396893    1.816112108
  128 LYSH  HZ3     1384    0.654829338    6.961471903    1.658025955
  128 LYSH  C       1385    0.525506987    0.230423421    1.623763803
  128 LYSH  O       1386    0.587013356    0.290870383    1.536052021
  129 LYSH  N       1387    0.533280897    0.268100235    1.751078470
  129 LYSH  H       1388    0.469306201    0.233856187    1.819893121
  129 LYSH  CA      1389    0.621623127    0.375690392    1.798247198
  129 LYSH  CB      1390    0.575402725    0.420426224    1.937053875
  129 LYSH  CG      1391    0.538811284    0.568981502    1.938235444
  129 LYSH  CD      1392    0.553469347    0.631622291    2.077064175
  129 LYSH  CE      1393    0.517784175    0.780399069    2.078084010
  129 LYSH  NZ      1394    0.499715958    0.836571030    2.212733759
  129 LYSH  HZ1     1395    0.455111275    0.772006946    2.274719846
  129 LYSH  HZ2     1396    0.436056698    0.913415650    2.206208333
  129 LYSH  HZ3     1397    0.584811811    0.869713911    2.253479890
  129 LYSH  C       1398    0.764527221    0.324648382    1.817684389
  129 LYSH  O       1399    0.802232381    0.247571367    1.905811890
  130 ILE   N       1400    0.849637242    0.371495460    1.726856400
  130 ILE   H       1401    0.815981017    0.426640191    1.650523068
  130 ILE   CA      1402    0.990376342    0.329689884    1.719291174
  130 ILE   CB      1403    1.001635374    0.244270476    1.592839160
  130 ILE   CG1     1404    0.949311601    0.101062187    1.605713278
  130 ILE   CG2     1405    1.146618478    0.246281016    1.543991246
  130 ILE   CD      1406    0.934979265    0.034287368    1.468797875
  130 ILE   C       1407    1.073675838    0.457584933    1.730080231
  130 ILE   O       1408    1.037722469    0.559058837    1.670576103
  131 ASP   N       1409    1.159783193    0.462382886    1.831329939
  131 ASP   H       1410    1.192812761    0.381436086    1.879885521
  131 ASP   CA      1411    1.237141962    0.582894898    1.864527297
  131 ASP   CB      1412    1.353448643    0.604515894    1.767517525
  131 ASP   CG      1413    1.455458281    0.490744549    1.774953475
  131 ASP   OD1     1414    1.530067948    0.489133309    1.875224699
  131 ASP   OD2     1415    1.461366349    0.404449840    1.684713140
  131 ASP   C       1416    1.159074305    0.713247360    1.882526738
  131 ASP   O       1417    1.183121595    0.812157283    1.813466565
  132 GLY   N       1418    1.041713057    0.705134421    1.944582709
  132 GLY   H       1419    1.031728958    0.629680631    2.009457031
  132 GLY   CA      1420    0.951557576    0.820512066    1.957651242
  132 GLY   C       1421    0.864093941    0.851941753    1.836096154
  132 GLY   O       1422    0.772320972    0.931561805    1.855314037
  133 VAL   N       1423    0.882384797    0.797724354    1.716026415
  133 VAL   H       1424    0.952697820    0.728529843    1.699649648
  133 VAL   CA      1425    0.805669350    0.833569378    1.595855012
  133 VAL   CB      1426    0.905023005    0.872262292    1.486124843
  133 VAL   CG1     1427    0.828527795    0.924679384    1.364413606
  133 VAL   CG2     1428    0.997712118    0.985251608    1.531447523
  133 VAL   C       1429    0.712757332    0.719801345    1.552996639
  133 VAL   O       1430    0.744460600    0.601857869    1.567635162
  134 TRP   N       1431    0.590472303    0.754466951    1.513851043
  134 TRP   H       1432    0.560383643    0.849804380    1.516187000
  134 TRP   CA      1433    0.490600390    0.660972691    1.460060480
  134 TRP   CB      1434    0.353654458    0.727704795    1.445923921
  134 TRP   CG      1435    0.302366871    0.744738743    1.589052750
  134 TRP   CD1     1436    0.309450770    0.859105275    1.656568787
  134 TRP   HD1     1437    0.343273728    0.946690807    1.601209275
  134 TRP   CD2     1438    0.261144976    0.643265653    1.674634977
  134 TRP   NE1     1439    0.263689676    0.837013923    1.779478895
  134 TRP   HE1     1440    0.225188520    0.902940293    1.844052153
  134 TRP   CE2     1441    0.234779777    0.708096902    1.794722775
  134 TRP   CE3     1442    0.240817796    0.506467522    1.660759385
  134 TRP   HE3     1443    0.263666461    0.459502056    1.565087113
  134 TRP   CZ2     1444    0.188379111    0.637048479    1.904800008
  134 TRP   HZ2     1445    0.175417366    0.688371732    2.000087744
  134 TRP   CZ3     1446    0.196623426    0.437578090    1.773100588
  134 TRP   HZ3     1447    0.179495715    0.330908165    1.758637922
  134 TRP   CH2     1448    0.165161448    0.500504721    1.892982928
  134 TRP   HH2     1449    0.114738528    0.444636646    1.971832708
  134 TRP   C       1450    0.524040224    0.597278811    1.325035976
  134 TRP   O       1451    0.496056887    0.649451533    1.217234441
  135 LYSH  N       1452    0.600306699    0.488585251    1.332687789
  135 LYSH  H       1453    0.621157221    0.441475733    1.418393387
  135 LYSH  CA      1454    0.648394074    0.415812655    1.214353558
  135 LYSH  CB      1455    0.784164903    0.358033462    1.254827671
  135 LYSH  CG      1456    0.905380563    0.447372012    1.281988976
  135 LYSH  CD      1457    0.944909581    0.535327845    1.163202492
  135 LYSH  CE      1458    1.062592093    0.628919896    1.191431338
  135 LYSH  NZ      1459    1.112034151    0.699081641    1.072090198
  135 LYSH  HZ1     1460    1.188670628    0.759184553    1.094775310
  135 LYSH  HZ2     1461    1.037649320    0.754177599    1.034257232
  135 LYSH  HZ3     1462    1.145398699    0.628751301    1.009320427
  135 LYSH  C       1463    0.550103317    0.308538743    1.167002440
  135 LYSH  O       1464    0.487093375    0.241842834    1.248919492
  136 PHE   N       1465    0.530425553    0.311440976    1.035500248
  136 PHE   H       1466    0.546230311    0.395110130    0.983063050
  136 PHE   CA      1467    0.457905636    0.204493204    0.965433166
  136 PHE   CB      1468    0.458659270    0.241717215    0.817035700
  136 PHE   CG      1469    0.368704488    0.162684754    0.721782394
  136 PHE   CD1     1470    0.419750061    0.053466311    0.652593160
  136 PHE   HD1     1471    0.515283072    0.012018285    0.684787961
  136 PHE   CD2     1472    0.245015524    0.214261170    0.684878281
  136 PHE   HD2     1473    0.212319421    0.308593686    0.728610906
  136 PHE   CE1     1474    0.351479727    0.001416437    0.543282270
  136 PHE   HE1     1475    0.389640349   -0.086163006    0.490804907
  136 PHE   CE2     1476    0.170179929    0.155462391    0.583583916
  136 PHE   HE2     1477    0.074618713    0.196358549    0.550772967
  136 PHE   CZ      1478    0.225745895    0.050929218    0.510742017
  136 PHE   HZ      1479    0.166152836   -0.000930829    0.435640731
  136 PHE   C       1480    0.525609497    0.068204712    0.981264607
  136 PHE   O       1481    0.642827953    0.050401859    0.948563512
  137 ALA   N       1482    0.446966945    7.409691421    1.048805238
  137 ALA   H       1483    0.363562123    7.440608322    1.094490166
  137 ALA   CA      1484    0.494541542    7.273533426    1.077207776
  137 ALA   CB      1485    0.499384513    7.249091250    1.228163625
  137 ALA   C       1486    0.418550377    7.160011325    1.008297975
  137 ALA   O       1487    0.432819340    7.046912945    1.054494875
  138 GLY   N       1488    0.357089406    7.189533900    0.894093110
  138 GLY   H       1489    0.326849889    7.282005971    0.870958142
  138 GLY   CA      1490    0.302095641    7.090227031    0.800714340
  138 GLY   C       1491    0.156390028    7.117464764    0.762794931
  138 GLY   O       1492    0.086563500    7.196947563    0.825517405
  139 LEU   N       1493    0.103603961    7.022397255    0.686212468
  139 LEU   H       1494    0.143083337    6.931326508    0.698357347
  139 LEU   CA      1495    7.396193798    7.035588326    0.623311344
  139 LEU   CB      1496    7.411763438    7.133306933    0.506616613
  139 LEU   CG      1497    0.028226656    7.087464435    0.366584943
  139 LEU   CD1     1498   -0.003805379    7.188859586    0.256575978
  139 LEU   CD2     1499    0.180836908    7.078417101    0.360551957
  139 LEU   C       1500    7.333982335    6.903136397    0.578671239
  139 LEU   O       1501    7.395725979    6.802196024    0.545070823
  140 LYSH  N       1502    7.201754693    6.900211862    0.592717078
  140 LYSH  H       1503    7.149726002    6.978965810    0.625768294
  140 LYSH  CA      1504    7.123852661    6.781069263    0.555994748
  140 LYSH  CB      1505    7.072097933    6.707932745    0.680024891
  140 LYSH  CG      1506    7.005480052    6.571556407    0.660723655
  140 LYSH  CD      1507    6.940238154    6.537063645    0.794748818
  140 LYSH  CE      1508    6.906311783    6.388484914    0.808217018
  140 LYSH  NZ      1509    6.790439410    6.357125265    0.723359417
  140 LYSH  HZ1     1510    6.733395460    6.438844115    0.715112142
  140 LYSH  HZ2     1511    6.728463910    6.284155200    0.752265039
  140 LYSH  HZ3     1512    6.832433412    6.352362766    0.632728723
  140 LYSH  C       1513    7.012488970    6.823887425    0.460191400
  140 LYSH  O       1514    6.912049383    6.885924893    0.494746213
  141 PRO   N       1515    7.042820533    6.804930737    0.332091280
  141 PRO   CA      1516    6.944775094    6.825285024    0.224463357
  141 PRO   CB      1517    7.014653020    6.779048542    0.096451253
  141 PRO   CG      1518    7.151875493    6.841107928    0.123478077
  141 PRO   CD      1519    7.176339253    6.807002964    0.270613052
  141 PRO   C       1520    6.812201966    6.749550404    0.234400136
  141 PRO   O       1521    6.803370961    6.649613292    0.305575154
  142 ASP   N       1522    6.711662770    6.800726332    0.163959418
  142 ASP   H       1523    6.722811779    6.895083688    0.132755911
  142 ASP   CA      1524    6.583028148    6.737725012    0.130896285
  142 ASP   CB      1525    6.500240501    6.716746856    0.257827736
  142 ASP   CG      1526    6.387886150    6.613797649    0.244206921
  142 ASP   OD1     1527    6.313685101    6.615933226    0.143635336
  142 ASP   OD2     1528    6.363136129    6.532586193    0.335936983
  142 ASP   C       1529    6.505919198    6.827890013    0.034299008
  142 ASP   O       1530    6.469949876    6.940726767    0.067489040
  143 ILE   N       1531    6.497063646    6.769035985    7.340166046
  143 ILE   H       1532    6.500861330    6.669485050    7.331582259
  143 ILE   CA      1533    6.425787532    6.835207367    7.229947487
  143 ILE   CB      1534    6.499287994    6.822747668    7.096338212
  143 ILE   CG1     1535    6.635023925    6.891421694    7.112649105
  143 ILE   CG2     1536    6.421901443    6.905949896    6.993887414
  143 ILE   CD      1537    6.718489070    6.880319582    6.984910260
  143 ILE   C       1538    6.289897818    6.765430776    7.221467827
  143 ILE   O       1539    6.280227209    6.643403695    7.209431590
  144 ARG   N       1540    6.192426713    6.855671246    7.214939472
  144 ARG   H       1541    6.209387980    6.954161096    7.211641612
  144 ARG   CA      1542    6.053444564    6.807907365    7.218710434
  144 ARG   CB      1543    5.973044387    6.907188601    7.302901032
  144 ARG   CG      1544    5.980616670    6.876503919    7.452611919
  144 ARG   CD      1545    6.113767922    6.917586651    0.090996594
  144 ARG   NE      1546    6.118700297    6.857303691    0.224976580
  144 ARG   HE      1547    6.171714367    6.772508125    0.224288368
  144 ARG   CZ      1548    6.062672818    6.898273674    0.339605144
  144 ARG   NH1     1549    5.983525019    7.006394624    0.341554883
  144 ARG   HH11    1550    5.961885817    7.048125038    0.429815691
  144 ARG   HH12    1551    5.951764105    7.056356311    0.260951776
  144 ARG   NH2     1552    6.084864384    6.840564369    0.458493346
  144 ARG   HH21    1553    6.038842703    6.869252836    0.542517795
  144 ARG   HH22    1554    6.165310697    6.781593736    0.465679618
  144 ARG   C       1555    6.001805366    6.774037149    7.078712043
  144 ARG   O       1556    5.933814016    6.674103658    7.055920070
  145 TRP   N       1557    6.040981622    6.853607966    6.979584941
  145 TRP   H       1558    6.085660847    6.939984161    7.002926502
  145 TRP   CA      1559    6.012188769    6.842024539    6.835899955
  145 TRP   CB      1560    5.862065305    6.838020038    6.806672981
  145 TRP   CG      1561    5.772773837    6.958197542    6.838122159
  145 TRP   CD1     1562    5.696751975    6.975943446    6.945798761
  145 TRP   HD1     1563    5.681452242    6.897833826    7.020260821
  145 TRP   CD2     1564    5.733499727    7.057014345    6.748586612
  145 TRP   NE1     1565    5.621720597    7.085405752    6.937006953
  145 TRP   HE1     1566    5.565564876    7.106865149    7.016916170
  145 TRP   CE2     1567    5.644661373    7.138837955    6.817390538
  145 TRP   CE3     1568    5.752362048    7.076943850    6.612321646
  145 TRP   HE3     1569    5.833392055    7.019702338    6.567171368
  145 TRP   CZ2     1570    5.579951864    7.243395007    6.752571541
  145 TRP   HZ2     1571    5.499428111    7.289914822    6.809435327
  145 TRP   CZ3     1572    5.687768629    7.181036160    6.546640241
  145 TRP   HZ3     1573    5.688290488    7.195232879    6.438569956
  145 TRP   CH2     1574    5.607914088    7.268964293    6.618849258
  145 TRP   HH2     1575    5.569143927    7.355581517    6.565227118
  145 TRP   C       1576    6.077372922    6.958988279    6.761891051
  145 TRP   O       1577    6.158762638    7.032468452    6.817616974
  146 GLY   N       1578    6.088012379    6.932869008    6.631920130
  146 GLY   H       1579    6.051146099    6.846279932    6.598108750
  146 GLY   CA      1580    6.169019235    7.013688458    6.539655408
  146 GLY   C       1581    6.084255944    7.055852283    6.419467621
  146 GLY   O       1582    5.995310197    6.980661365    6.379920433
  147 GLU   N       1583    6.098015001    7.181592376    6.378353614
  147 GLU   H       1584    6.121249982    7.232849295    6.461021082
  147 GLU   CA      1585    6.053560408    7.219400556    6.243426090
  147 GLU   CB      1586    6.016058569    7.367646752    6.238358751
  147 GLU   CG      1587    5.898775122    7.400110428    6.331108285
  147 GLU   CD      1588    5.864395072    0.124078851    6.340629231
  147 GLU   OE1     1589    5.856993753    0.186027927    6.448946060
  147 GLU   OE2     1590    5.820084089    0.168979435    6.232719681
  147 GLU   C       1591    6.164151112    7.181828118    6.144577172
  147 GLU   O       1592    6.280008420    7.208239538    6.176359192
  148 PHE   N       1593    6.121193970    7.156607374    6.021252980
  148 PHE   H       1594    6.021363376    7.159235029    6.026600489
  148 PHE   CA      1595    6.211925803    7.127423986    5.909332891
  148 PHE   CB      1596    6.292121674    7.246827755    5.857139705
  148 PHE   CG      1597    6.195934294    7.361880263    5.826760580
  148 PHE   CD1     1598    6.143132236    7.376461250    5.699016124
  148 PHE   HD1     1599    6.189515425    7.325075539    5.614818055
  148 PHE   CD2     1600    6.155970402    0.022676691    5.928715103
  148 PHE   HD2     1601    6.217831343    0.051049654    6.013850527
  148 PHE   CE1     1602    6.037475057    0.037235757    5.670169274
  148 PHE   HE1     1603    5.985457603    0.055127773    5.576067944
  148 PHE   CE2     1604    6.048424631    0.105842172    5.899782439
  148 PHE   HE2     1605    6.001657985    0.155629838    5.984711840
  148 PHE   CZ      1606    5.989548394    0.115885938    5.774269089
  148 PHE   HZ      1607    5.902548077    0.181373844    5.769444243
  148 PHE   C       1608    6.294381820    6.998698523    5.915638493
  148 PHE   O       1609    6.246803329    6.903343848    5.977085847
  149 ASP   N       1610    6.403082170    6.992146818    5.839260125
  149 ASP   H       1611    6.433280489    7.073518230    5.789593687
  149 ASP   CA      1612    6.490375800    6.874261132    5.829584341
  149 ASP   CB      1613    6.577224113    6.899328071    5.706141968
  149 ASP   CG      1614    6.491082770    6.936480671    5.585285223
  149 ASP   OD1     1615    6.450433698    6.848250134    5.506630197
  149 ASP   OD2     1616    6.477550539    7.058219029    5.560352290
  149 ASP   C       1617    6.586870186    6.848121077    5.945408757
  149 ASP   O       1618    6.683350015    6.772700633    5.933855364
  150 PHE   N       1619    6.536218976    6.875767810    6.065247216
  150 PHE   H       1620    6.437687767    6.886892823    6.078202340
  150 PHE   CA      1621    6.624450945    6.887466010    6.182228899
  150 PHE   CB      1622    6.537180916    6.943823089    6.294561304
  150 PHE   CG      1623    6.617546882    6.982428981    6.418884408
  150 PHE   CD1     1624    6.742171460    7.043394735    6.410450298
  150 PHE   HD1     1625    6.772827647    7.103260814    6.324685329
  150 PHE   CD2     1626    6.575783860    6.913598568    6.532194711
  150 PHE   HD2     1627    6.487072095    6.850557172    6.526215181
  150 PHE   CE1     1628    6.832273980    7.030922245    6.515545355
  150 PHE   HE1     1629    6.935366578    7.065804144    6.509531241
  150 PHE   CE2     1630    6.663850845    6.902047613    6.639105201
  150 PHE   HE2     1631    6.629086552    6.864566339    6.735365195
  150 PHE   CZ      1632    6.789094634    6.961263542    6.627826209
  150 PHE   HZ      1633    6.841781359    6.968863013    6.722943822
  150 PHE   C       1634    6.695289779    6.759056355    6.225837410
  150 PHE   O       1635    6.813485862    6.775899936    6.255381374
  151 ASP   N       1636    6.629841267    6.644949117    6.206215197
  151 ASP   H       1637    6.532665159    6.633225919    6.185771992
  151 ASP   CA      1638    6.697760659    6.518380460    6.237395966
  151 ASP   CB      1639    6.593360536    6.406846064    6.229047719
  151 ASP   CG      1640    6.509943100    6.392988292    6.101555596
  151 ASP   OD1     1641    6.401759125    6.455533195    6.098733880
  151 ASP   OD2     1642    6.545813272    6.314686534    6.010962187
  151 ASP   C       1643    6.816018881    6.477147408    6.149485417
  151 ASP   O       1644    6.901292472    6.412575408    6.210236256
  152 ARG   N       1645    6.817755019    6.509084662    6.020396740
  152 ARG   H       1646    6.736603210    6.552718923    5.981529328
  152 ARG   CA      1647    6.935256022    6.494575832    5.933246465
  152 ARG   CB      1648    6.894805292    6.525331582    5.788926579
  152 ARG   CG      1649    6.824616726    6.406956339    5.722054058
  152 ARG   CD      1650    6.782072292    6.450901131    5.581796390
  152 ARG   NE      1651    6.901614060    6.472764130    5.499113412
  152 ARG   HE      1652    6.978849495    6.413101758    5.520941781
  152 ARG   CZ      1653    6.908677421    6.540729707    5.383839272
  152 ARG   NH1     1654    6.797701809    6.600036413    5.337761853
  152 ARG   HH11    1655    6.802204540    6.650381956    5.251476783
  152 ARG   HH12    1656    6.710470034    6.589835020    5.385589545
  152 ARG   NH2     1657    7.019319682    6.567415636    5.313130679
  152 ARG   HH21    1658    7.008731432    6.605964313    5.221467273
  152 ARG   HH22    1659    7.110496475    6.536060373    5.339656931
  152 ARG   C       1660    7.044569418    6.598594095    5.958599272
  152 ARG   O       1661    7.157657922    6.565686085    5.923123853
  153 ILE   N       1662    7.017137061    6.714892702    6.017015293
  153 ILE   H       1663    6.924555177    6.735721393    6.048582096
  153 ILE   CA      1664    7.112213186    6.826600036    6.026669891
  153 ILE   CB      1665    7.044967839    6.959142585    6.062995313
  153 ILE   CG1     1666    6.936841228    6.991562369    5.959695087
  153 ILE   CG2     1667    7.135558808    7.079832277    6.088275111
  153 ILE   CD      1668    6.986275524    6.991552558    5.814901266
  153 ILE   C       1669    7.249687011    6.801468255    6.088975558
  153 ILE   O       1670    7.351459599    6.847997986    6.037909916
  154 PHE   N       1671    7.248580791    6.712190986    6.187558913
  154 PHE   H       1672    7.161465766    6.688574247    6.230626675
  154 PHE   CA      1673    7.369090763    6.666527396    6.258292086
  154 PHE   CB      1674    7.357860958    6.709601848    6.404673380
  154 PHE   CG      1675    7.394586835    6.856915718    6.423673652
  154 PHE   CD1     1676    0.103460130    6.895038405    6.424121766
  154 PHE   HD1     1677    0.181617326    6.825582413    6.393320423
  154 PHE   CD2     1678    7.294113041    6.946940298    6.457140029
  154 PHE   HD2     1679    7.188887751    6.921414460    6.444647802
  154 PHE   CE1     1680    0.136873602    7.025412971    6.458863856
  154 PHE   HE1     1681    0.239058792    7.062312998    6.450117477
  154 PHE   CE2     1682    7.327335827    7.078766010    6.486071981
  154 PHE   HE2     1683    7.252071769    7.156459826    6.499488123
  154 PHE   CZ      1684    0.036267620    7.116569182    6.488633668
  154 PHE   HZ      1685    0.058506911    7.222984465    6.496520494
  154 PHE   C       1686    7.414656234    6.522250511    6.235531158
  154 PHE   O       1687    7.489000393    6.463619214    6.314063568
  155 GLU   N       1688    7.392543691    6.470504691    6.115009923
  155 GLU   H       1689    7.349036465    6.521283796    6.040655341
  155 GLU   CA      1690    7.417041474    6.329899239    6.079793070
  155 GLU   CB      1691    7.352429568    6.291521107    5.946507599
  155 GLU   CG      1692    7.218603234    6.218224986    5.957746218
  155 GLU   CD      1693    7.189841379    6.137614318    5.830936759
  155 GLU   OE1     1694    7.083327763    6.159900559    5.769439523
  155 GLU   OE2     1695    7.276895942    6.061224184    5.783914946
  155 GLU   C       1696    0.137711876    6.282611693    6.076565038
  155 GLU   O       1697    0.166991643    6.191614838    6.153987835
  156 ASP   N       1698    0.230367177    6.361106540    6.022308162
  156 ASP   H       1699    0.200709333    6.444910228    5.976497805
  156 ASP   CA      1700    0.375039079    6.334984741    6.021749338
  156 ASP   CB      1701    0.448666955    6.423893892    5.921333188
  156 ASP   CG      1702    0.441845309    6.574234619    5.948850045
  156 ASP   OD1     1703    0.340305555    6.631613627    5.993809001
  156 ASP   OD2     1704    0.537316768    6.641747733    5.904666561
  156 ASP   C       1705    0.436459733    6.344462675    6.161564593
  156 ASP   O       1706    0.517673341    6.262891268    6.204917283
  157 GLY   N       1707    0.391743676    6.444231984    6.237316045
  157 GLY   H       1708    0.364195748    6.525036372    6.185227784
  157 GLY   CA      1709    0.423248494    6.462979262    6.379679813
  157 GLY   C       1710    0.383706206    6.345063926    6.468789647
  157 GLY   O       1711    0.468213135    6.281591231    6.531708614
  158 ARG   N       1712    0.268133361    6.288698269    6.434813699
  158 ARG   H       1713    0.201949393    6.345124999    6.385444287
  158 ARG   CA      1714    0.225370689    6.161481231    6.494762057
  158 ARG   CB      1715    0.075334426    6.137306308    6.477130774
  158 ARG   CG      1716    0.000115200    6.202001787    6.593594298
  158 ARG   CD      1717    7.289121409    6.248574434    6.540696015
  158 ARG   NE      1718    7.210201799    6.128144258    6.511112362
  158 ARG   HE      1719    7.228246081    6.085056159    6.422693927
  158 ARG   CZ      1720    7.096780958    6.097779948    6.575675275
  158 ARG   NH1     1721    7.044190503    6.176518016    6.670493843
  158 ARG   HH11    1722    6.951149070    6.154165888    6.699527285
  158 ARG   HH12    1723    7.099560425    6.241226106    6.722898470
  158 ARG   NH2     1724    7.071426362    5.966301281    6.580561065
  158 ARG   HH21    1725    6.991910333    5.939270272    6.634830573
  158 ARG   HH22    1726    7.140209005    5.902372446    6.546199264
  158 ARG   C       1727    0.297266273    6.035437970    6.446223886
  158 ARG   O       1728    0.334781925    5.952909229    6.529369570
  159 GLU   N       1729    0.340265731    6.031055618    6.320435917
  159 GLU   H       1730    0.315301280    6.096850471    6.249387949
  159 GLU   CA      1731    0.438840553    5.930753125    6.277625357
  159 GLU   CB      1732    0.456486238    5.931434436    6.125632842
  159 GLU   CG      1733    0.528444001    5.806506368    6.074422972
  159 GLU   CD      1734    0.544502666    5.806906287    5.922272028
  159 GLU   OE1     1735    0.652412658    5.846869375    5.873452099
  159 GLU   OE2     1736    0.456609689    5.748396438    5.855382338
  159 GLU   C       1737    0.572225078    5.942014159    6.351743545
  159 GLU   O       1738    0.620433804    5.835326400    6.389478955
  160 THR   N       1739    0.626417916    6.059647600    6.381984413
  160 THR   H       1740    0.572984756    6.143961433    6.375905240
  160 THR   CA      1741    0.752596563    6.070177837    6.456692994
  160 THR   CB      1742    0.826397704    6.197899072    6.416054000
  160 THR   OG1     1743    0.846389319    6.195665066    6.274468075
  160 THR   HG1     1744    0.893105289    6.112398016    6.244732293
  160 THR   CG2     1745    0.951738697    6.241741000    6.492068818
  160 THR   C       1746    0.739700096    6.048024578    6.607543326
  160 THR   O       1747    0.826552994    5.993438960    6.675426456
  161 PHE   N       1748    0.630283705    6.103777092    6.658634784
  161 PHE   H       1749    0.574841880    6.166243556    6.603642557
  161 PHE   CA      1750    0.603336122    6.099126364    6.803078096
  161 PHE   CB      1751    0.560022539    6.234688495    6.859276802
  161 PHE   CG      1752    0.663223060    6.343585651    6.829275761
  161 PHE   CD1     1753    0.782097323    6.338478253    6.901162283
  161 PHE   HD1     1754    0.790949161    6.280286664    6.992903136
  161 PHE   CD2     1755    0.654083291    6.437991106    6.727653280
  161 PHE   HD2     1756    0.557667163    6.455653504    6.679959036
  161 PHE   CE1     1757    0.885297103    6.427599711    6.874130808
  161 PHE   HE1     1758    0.981670595    6.410241370    6.922009849
  161 PHE   CE2     1759    0.757006753    6.525096928    6.693842953
  161 PHE   HE2     1760    0.744262813    6.600956101    6.616611104
  161 PHE   CZ      1761    0.871512387    6.521483321    6.772559554
  161 PHE   HZ      1762    0.954369992    6.587769983    6.747625725
  161 PHE   C       1763    0.530299541    5.978957543    6.863361699
  161 PHE   O       1764    0.560860734    5.931036299    6.972455729
  162 GLY   N       1765    0.442396097    5.918445736    6.783979376
  162 GLY   H       1766    0.439522465    5.931325274    6.684848131
  162 GLY   CA      1767    0.354387007    5.810314713    6.830561327
  162 GLY   C       1768    0.428502062    5.676533730    6.834376913
  162 GLY   O1      1769    0.359475347    5.572593480    6.826965943
  162 GLY   O2      1770    0.553081190    5.673393603    6.824620834
  163 MQ02  C26     1771    7.175197167    6.757026702    7.059655270
  163 MQ02  H18     1772    7.089678444    6.690372092    7.070870269
  163 MQ02  C24     1773    7.316735103    6.863287733    6.898368925
  163 MQ02  H16     1774    7.341309287    6.883336539    6.794084912
  163 MQ02  C25     1775    7.192703043    6.810700801    6.932630938
  163 MQ02  H17     1776    7.110967235    6.789653296    6.863658042
  163 MQ02  C28     1777    7.398159259    6.829210922    7.120494147
  163 MQ02  H20     1778    7.477662433    6.852796553    7.191245005
  163 MQ02  C27     1779    7.275651258    6.772974178    7.154409022
  163 MQ02  H19     1780    7.268051156    6.717569212    7.247977382
  163 MQ02  C17     1781    0.211643868    6.710813346    6.853531656
  163 MQ02  H11     1782    0.126875584    6.717071032    6.785295452
  163 MQ02  C18     1783    0.291622012    6.597282486    6.859696775
  163 MQ02  H12     1784    0.284021900    6.539066677    6.767868178
  163 MQ02  C19     1785    0.390967134    6.579679840    6.955308983
  163 MQ02  H13     1786    0.450320716    6.488316746    6.958377835
  163 MQ02  C21     1787    0.412754544    6.684804669    7.043610612
  163 MQ02  H14     1788    0.507012056    6.680491241    7.098190597
  163 MQ02  C22     1789    0.326926469    6.794021645    7.048887945
  163 MQ02  H15     1790    0.354730798    6.867511658    7.124449050
  163 MQ02  C15     1791    0.132607087    6.927003302    6.949693378
  163 MQ02  C16     1792    0.228080264    6.807466756    6.952082333
  163 MQ02  C23     1793    7.419255174    6.876151449    6.991362908
  163 MQ02  C12     1794    0.128110647    7.187568952    6.962330346
  163 MQ02  C13     1795    0.180779843    7.055153953    7.018018532
  163 MQ02  H5      1796    7.358168068    7.247093416    6.915006008
  163 MQ02  N11     1797    7.409878002    7.206613419    6.990421210
  163 MQ02  C9      1798    7.349477068    7.212426827    7.124328757
  163 MQ02  N8      1799    7.423541616    7.218552606    7.235837146
  163 MQ02  N6      1800    7.234035220    7.261256766    7.359501794
  163 MQ02  N7      1801    7.367528325    7.251670518    7.352989850
  163 MQ02  C5      1802    7.153614213    7.247150087    7.253239342
  163 MQ02  C10     1803    7.211169853    7.225629705    7.128547579
  163 MQ02  C1      1804    7.129376568    7.184772118    7.023838915
  163 MQ02  H1      1805    7.170621342    7.141795917    6.932541328
  163 MQ02  C4      1806    7.015589609    7.249750854    7.269483446
  163 MQ02  H4      1807    6.973706720    7.310477087    7.349727751
  163 MQ02  C3      1808    6.930773972    7.212546549    7.165823883
  163 MQ02  H3      1809    6.826203014    7.188845136    7.185423831
  163 MQ02  C2      1810    6.992299715    7.178332877    7.045962952
  163 MQ02  H2      1811    6.929448659    7.134618840    6.968369850
  164 H2O   OW      1812    0.254037478    7.163629885    7.382578647
  164 H2O   HW1     1813    0.225383024    7.099255117    7.453545802
  164 H2O   HW2     1814    0.178372131    7.178995697    7.319017071
  165 NA+   NA      1815    0.147259760    1.224310005    6.933298310
  166 NA+   NA      1816    0.454036029    5.642507332    1.209077309
  167 NA+   NA      1817    6.228872790    6.373570414    7.184492996
  168 NA+   NA      1818    7.309471405    5.524778038    6.888685075
    1 SOLV  OW      1819    6.798046760    7.049258929    0.017244605
    1 SOLV  HW1     1820    6.858190852    7.084403325    0.089001403
    1 SOLV  HW2     1821    6.852931315    7.003855312   -0.052952528
    2 SOLV  OW      1822    0.471671113    0.356345446    0.480840231
    2 SOLV  HW1     1823    0.434225300    0.273498782    0.522504742
    2 SOLV  HW2     1824    0.471525550    0.346570667    0.381310709
    3 SOLV  OW      1825    0.090028078    1.838682188    1.801591213
    3 SOLV  HW1     1826    0.141774704    1.902892570    1.858165699
    3 SOLV  HW2     1827    0.046747688    1.770104688    1.860117234
    4 SOLV  OW      1828    6.893770761    1.243842447    6.806506869
    4 SOLV  HW1     1829    6.979294455    1.216215796    6.850353250
    4 SOLV  HW2     1830    6.849579728    1.314768570    6.861430797
    5 SOLV  OW      1831    6.698261234    1.548880254    2.119885360
    5 SOLV  HW1     1832    6.711855559    1.454057833    2.091153984
    5 SOLV  HW2     1833    6.642836927    1.596713800    2.051755160
    6 SOLV  OW      1834    0.824929792    1.634336371    6.970588839
    6 SOLV  HW1     1835    0.806822703    1.633282045    7.068938681
    6 SOLV  HW2     1836    0.738373710    1.629500746    6.920725993
    7 SOLV  OW      1837    6.179623351    0.985782160    6.174767168
    7 SOLV  HW1     1838    6.209436238    1.079536980    6.156793906
    7 SOLV  HW2     1839    6.088905584    0.987160390    6.216839649
    8 SOLV  OW      1840    5.688703255    7.394295520    0.709601856
    8 SOLV  HW1     1841    5.748626052    7.460751656    0.664944497
    8 SOLV  HW2     1842    5.687059704    7.411797792    0.808051686
    9 SOLV  OW      1843    5.828184625    0.370389741    6.674434046
    9 SOLV  HW1     1844    5.833976929    0.315892671    6.590780194
    9 SOLV  HW2     1845    5.757172432    0.332687495    6.733907993
   10 SOLV  OW      1846    5.458157744    0.314651145    1.515102080
   10 SOLV  HW1     1847    5.513564456    0.315201799    1.598357096
   10 SOLV  HW2     1848    5.380257252    0.376317378    1.526519507
   11 SOLV  OW      1849    5.468554676    0.055695239    1.397998171
   11 SOLV  HW1     1850    5.483762142    0.128190773    1.465191054
   11 SOLV  HW2     1851    5.436969260    0.095990879    1.312089268
   12 SOLV  OW      1852    0.442486571    0.634672262    6.203628775
   12 SOLV  HW1     1853    0.495596810    0.716409942    6.225983853
   12 SOLV  HW2     1854    0.367570933    0.624675766    6.269120606
   13 SOLV  OW      1855    0.064482321    0.798890466    6.257913478
   13 SOLV  HW1     1856    0.133312894    0.748519143    6.310116174
   13 SOLV  HW2     1857    0.028228419    0.873438298    6.313844466
   14 SOLV  OW      1858    7.095430592    7.047636463    6.710781996
   14 SOLV  HW1     1859    7.111364109    7.139379608    6.674322175
   14 SOLV  HW2     1860    7.178947521    7.014180682    6.754458125
   15 SOLV  OW      1861    0.552884656    5.716746262    0.742688725
   15 SOLV  HW1     1862    0.535909912    5.802498602    0.694108214
   15 SOLV  HW2     1863    0.576072965    5.645163534    0.676811708
   16 SOLV  OW      1864    6.219063554    0.156565978    1.602058597
   16 SOLV  HW1     1865    6.308262685    0.178418727    1.641651048
   16 SOLV  HW2     1866    6.152606249    0.226195666    1.629201075
   17 SOLV  OW      1867    0.109112379    1.351006859    2.189021331
   17 SOLV  HW1     1868    0.036106303    1.290538152    2.157157325
   17 SOLV  HW2     1869    0.169856151    1.300465399    2.250318430
   18 SOLV  OW      1870    0.342176092    6.711656150    6.560547066
   18 SOLV  HW1     1871    0.381393142    6.751112203    6.477449022
   18 SOLV  HW2     1872    0.353731586    6.775687868    6.636483947
   19 SOLV  OW      1873    0.348763100    6.890950226    6.120213490
   19 SOLV  HW1     1874    0.365506836    6.802425879    6.076802447
   19 SOLV  HW2     1875    0.361266567    6.882473400    6.219073239
   20 SOLV  OW      1876    0.894392001    0.895413478    1.039109419
   20 SOLV  HW1     1877    0.908874764    0.994321191    1.042149636
   20 SOLV  HW2     1878    0.796315231    0.876204092    1.035421634
   21 SOLV  OW      1879    6.548950138    1.562590444    1.140258001
   21 SOLV  HW1     1880    6.612538328    1.639737356    1.142479346
   21 SOLV  HW2     1881    6.459294216    1.592372714    1.173042632
   22 SOLV  OW      1882    6.403940209    0.899608022    1.305648928
   22 SOLV  HW1     1883    6.309922397    0.886896824    1.337279036
   22 SOLV  HW2     1884    6.403606022    0.921249295    1.208012452
   23 SOLV  OW      1885    6.689608820    1.267149850    2.069043961
   23 SOLV  HW1     1886    6.746139489    1.184749474    2.073048616
   23 SOLV  HW2     1887    6.611775543    1.257199190    2.131048033
   24 SOLV  OW      1888    5.883501586    7.230911150    0.183980016
   24 SOLV  HW1     1889    5.876421608    7.327648043    0.208343528
   24 SOLV  HW2     1890    5.794207430    7.197557148    0.153719800
   25 SOLV  OW      1891    0.271785178    1.629289348    2.129524346
   25 SOLV  HW1     1892    0.308790787    1.550683833    2.179059755
   25 SOLV  HW2     1893    0.345530524    1.675121304    2.079915316
   26 SOLV  OW      1894    6.319816836    6.713347867    0.547410626
   26 SOLV  HW1     1895    6.316740781    6.650613259    0.469587447
   26 SOLV  HW2     1896    6.406286954    6.763579530    0.546312072
   27 SOLV  OW      1897    1.600490106    0.128386639    6.927505202
   27 SOLV  HW1     1898    1.581820471    0.159397278    6.834278099
   27 SOLV  HW2     1899    1.663818094    0.191930588    6.971699121
   28 SOLV  OW      1900    7.165858228    5.286880085    5.534254656
   28 SOLV  HW1     1901    7.147601881    5.364862759    5.594147484
   28 SOLV  HW2     1902    7.170002512    5.203194081    5.588854647
   29 SOLV  OW      1903    7.354171595    7.075096574    5.266541494
   29 SOLV  HW1     1904    7.386793058    7.024724279    5.346540927
   29 SOLV  HW2     1905    7.340747032    7.011645695    5.190415087
   30 SOLV  OW      1906    6.826242253    5.768482862    0.995593955
   30 SOLV  HW1     1907    6.768565802    5.779990617    0.914707797
   30 SOLV  HW2     1908    6.769211443    5.770404556    1.077723914
   31 SOLV  OW      1909    0.344194782    1.469014049    1.134149833
   31 SOLV  HW1     1910    0.431611420    1.447966968    1.090363603
   31 SOLV  HW2     1911    0.316848888    1.562330973    1.110784164
   32 SOLV  OW      1912    1.231055621    1.429512848    7.357024183
   32 SOLV  HW1     1913    1.147576057    1.460141437    7.402795458
   32 SOLV  HW2     1914    1.298192923    1.503637123    7.357087155
   33 SOLV  OW      1915    0.816306526    0.391642032    6.257732387
   33 SOLV  HW1     1916    0.907122753    0.350821813    6.267118336
   33 SOLV  HW2     1917    0.823649594    0.478190289    6.208160154
   34 SOLV  OW      1918    0.382406135    5.923768806    4.982894715
   34 SOLV  HW1     1919    0.356863479    5.835751196    5.022921976
   34 SOLV  HW2     1920    0.336975941    5.997529350    5.032865738
   35 SOLV  OW      1921    7.034202683    6.615905001    6.356375887
   35 SOLV  HW1     1922    6.991977023    6.528401033    6.332678331
   35 SOLV  HW2     1923    6.964279145    6.678236868    6.391403230
   36 SOLV  OW      1924    0.188294134    1.280471313    5.637198759
   36 SOLV  HW1     1925    0.091950089    1.286685462    5.663297186
   36 SOLV  HW2     1926    0.228097278    1.372182605    5.634648532
   37 SOLV  OW      1927    0.870002032    6.045209100    7.184906436
   37 SOLV  HW1     1928    0.851104572    6.139678515    7.211710490
   37 SOLV  HW2     1929    0.912135312    5.996648476    7.261500513
   38 SOLV  OW      1930    6.472810700    0.166644741    5.266509442
   38 SOLV  HW1     1931    6.543111006    0.177168299    5.196162667
   38 SOLV  HW2     1932    6.489223532    0.082285516    5.317653248
   39 SOLV  OW      1933    6.392272345    1.327135334    0.775803170
   39 SOLV  HW1     1934    6.413836549    1.298212621    0.682529413
   39 SOLV  HW2     1935    6.430315791    1.261277579    0.840740667
   40 SOLV  OW      1936    0.554433753    0.598042093    0.913045751
   40 SOLV  HW1     1937    0.652645949    0.602212904    0.894641362
   40 SOLV  HW2     1938    0.504615210    0.590984582    0.826616449
   41 SOLV  OW      1939    1.056171908    6.053074112    1.533435846
   41 SOLV  HW1     1940    0.985828623    6.046907386    1.462613914
   41 SOLV  HW2     1941    1.093290862    5.961989660    1.551537539
   42 SOLV  OW      1942    0.243534422    6.625095712    1.525641866
   42 SOLV  HW1     1943    0.326478822    6.580560233    1.491903884
   42 SOLV  HW2     1944    0.232760742    6.713826313    1.480784665
   43 SOLV  OW      1945    0.965190792    5.924279421    7.403202308
   43 SOLV  HW1     1946    1.063779960    5.921527526    7.386645925
   43 SOLV  HW2     1947    0.931900382    5.831783767    7.421580126
   44 SOLV  OW      1948    6.504370404    0.583658638    5.486724380
   44 SOLV  HW1     1949    6.598079515    0.594346785    5.519978997
   44 SOLV  HW2     1950    6.501551326    0.511319999    5.417727223
   45 SOLV  OW      1951    6.678780827    6.651846931    0.626408373
   45 SOLV  HW1     1952    6.634513022    6.741522967    0.625803032
   45 SOLV  HW2     1953    6.769574139    6.659237335    0.585131992
   46 SOLV  OW      1954    1.693078747    6.812085191    0.432827632
   46 SOLV  HW1     1955    1.694730972    6.885817163    0.500373079
   46 SOLV  HW2     1956    1.722509014    6.726768063    0.475912336
   47 SOLV  OW      1957    1.065803721    5.746087358    1.579449426
   47 SOLV  HW1     1958    1.026502529    5.719858101    1.667592297
   47 SOLV  HW2     1959    1.026808391    5.688915948    1.507251867
   48 SOLV  OW      1960    6.603663149    0.561393874    5.857954289
   48 SOLV  HW1     1961    6.665279599    0.555173299    5.936481137
   48 SOLV  HW2     1962    6.657358045    0.564456420    5.773638770
   49 SOLV  OW      1963    7.318303354    1.672055848    2.140891986
   49 SOLV  HW1     1964    7.301462750    1.769070563    2.123439838
   49 SOLV  HW2     1965    7.380068427    1.635883148    2.071059246
   50 SOLV  OW      1966    6.931289770    1.175012123    5.460732617
   50 SOLV  HW1     1967    6.877402554    1.138984034    5.536878168
   50 SOLV  HW2     1968    6.981034268    1.256428495    5.490711455
   51 SOLV  OW      1969    6.013256257    6.717810213    6.469106882
   51 SOLV  HW1     1970    5.927104498    6.667078819    6.471526893
   51 SOLV  HW2     1971    6.034036607    6.743692117    6.374766930
   52 SOLV  OW      1972    0.325442408    1.307052939    1.567086151
   52 SOLV  HW1     1973    0.368586948    1.382304073    1.517308622
   52 SOLV  HW2     1974    0.227319207    1.324521560    1.575370404
   53 SOLV  OW      1975    6.295095749    6.657264212    6.465060821
   53 SOLV  HW1     1976    6.307350061    6.675233560    6.367446920
   53 SOLV  HW2     1977    6.197568598    6.658434498    6.487164862
   54 SOLV  OW      1978    0.878031274    1.169486700    0.999941019
   54 SOLV  HW1     1979    0.789515205    1.163087371    0.953833778
   54 SOLV  HW2     1980    0.866975196    1.218020515    1.086682803
   55 SOLV  OW      1981    1.594206998    0.010474553    0.910580430
   55 SOLV  HW1     1982    1.595573679    0.024937230    0.811634063
   55 SOLV  HW2     1983    1.631875225   -0.079754268    0.931585936
   56 SOLV  OW      1984    1.109276119    0.384617789    6.549628659
   56 SOLV  HW1     1985    1.179470756    0.327769618    6.506702518
   56 SOLV  HW2     1986    1.099620712    0.469973136    6.498414351
   57 SOLV  OW      1987    2.391907163    6.766344892    0.220048409
   57 SOLV  HW1     1988    2.371158513    6.681280762    0.268371948
   57 SOLV  HW2     1989    2.332530739    6.774514772    0.139990181
   58 SOLV  OW      1990    6.301987025    6.372815206    0.550730059
   58 SOLV  HW1     1991    6.205758572    6.392916853    0.569103634
   58 SOLV  HW2     1992    6.336368002    6.435540067    0.480836982
   59 SOLV  OW      1993    0.817551478    1.233455356    6.993514133
   59 SOLV  HW1     1994    0.811819991    1.318749492    6.941614594
   59 SOLV  HW2     1995    0.913102003    1.204593166    6.999725274
   60 SOLV  OW      1996    2.122150802    7.147592899    6.957770517
   60 SOLV  HW1     1997    2.087891955    7.190079161    7.041574603
   60 SOLV  HW2     1998    2.136361641    7.049838106    6.973385894
   61 SOLV  OW      1999    1.337335163    0.755714869    1.350920043
   61 SOLV  HW1     2000    1.383726463    0.781923253    1.266288595
   61 SOLV  HW2     2001    1.367601124    0.664516074    1.378636676
   62 SOLV  OW      2002    5.817865181    0.685413690    1.462201139
   62 SOLV  HW1     2003    5.896955234    0.624255438    1.464634538
   62 SOLV  HW2     2004    5.802837626    0.724079853    1.553198221
   63 SOLV  OW      2005    1.135828454    1.114768437    0.908572134
   63 SOLV  HW1     2006    1.135967793    1.028872340    0.857353527
   63 SOLV  HW2     2007    1.041844046    1.139073171    0.932606840
   64 SOLV  OW      2008    6.831452597    5.993747251    6.745718083
   64 SOLV  HW1     2009    6.775737504    5.939058182    6.683216248
   64 SOLV  HW2     2010    6.858767407    5.937578181    6.823823533
   65 SOLV  OW      2011    1.052246756    6.008393300    0.230016192
   65 SOLV  HW1     2012    1.020799940    6.000554465    0.135405675
   65 SOLV  HW2     2013    1.142390701    6.051668391    0.231684526
   66 SOLV  OW      2014    6.945883063    6.187259911    0.375189287
   66 SOLV  HW1     2015    6.887733903    6.268602673    0.377054554
   66 SOLV  HW2     2016    7.019248775    6.197204442    0.442420406
   67 SOLV  OW      2017    0.622076843    1.132391115    2.200263990
   67 SOLV  HW1     2018    0.605122148    1.221897393    2.158995471
   67 SOLV  HW2     2019    0.713059192    1.100272697    2.173948456
   68 SOLV  OW      2020    0.856529014    0.875518888    6.275218418
   68 SOLV  HW1     2021    0.898253143    0.957361739    6.235710373
   68 SOLV  HW2     2022    0.926371012    0.822335985    6.323110737
   69 SOLV  OW      2023    0.469304893    7.315118452    6.226537545
   69 SOLV  HW1     2024    0.451015693    7.250935271    6.152053100
   69 SOLV  HW2     2025    0.464397510    7.266900470    6.314017921
   70 SOLV  OW      2026    0.873214754    6.099976547    0.927352566
   70 SOLV  HW1     2027    0.817690849    6.017204423    0.919149361
   70 SOLV  HW2     2028    0.946943926    6.097464546    0.859832260
   71 SOLV  OW      2029    7.280926420    5.779705245    6.565686515
   71 SOLV  HW1     2030    7.380572563    5.771732126    6.562716910
   71 SOLV  HW2     2031    7.240557783    5.718296402    6.497855144
   72 SOLV  OW      2032    7.025582894    6.253874859    1.207543957
   72 SOLV  HW1     2033    6.929229763    6.273190690    1.188985650
   72 SOLV  HW2     2034    7.032970518    6.196836889    1.289357542
   73 SOLV  OW      2035    6.875108796    5.353856116    0.764219327
   73 SOLV  HW1     2036    6.870471319    5.290680747    0.686840980
   73 SOLV  HW2     2037    6.950554844    5.418011279    0.750362602
   74 SOLV  OW      2038    1.576332924    6.968531926    0.996512749
   74 SOLV  HW1     2039    1.487042280    7.013420845    0.992809553
   74 SOLV  HW2     2040    1.575420996    6.898376249    1.067779595
   75 SOLV  OW      2041    0.792546496    7.107403322    1.346498174
   75 SOLV  HW1     2042    0.810360778    7.076578096    1.253041361
   75 SOLV  HW2     2043    0.712815438    7.059201792    1.382847117
   76 SOLV  OW      2044    0.462513520    0.946842243    2.680988939
   76 SOLV  HW1     2045    0.449797771    1.012229683    2.606394448
   76 SOLV  HW2     2046    0.545417384    0.970060827    2.731874490
   77 SOLV  OW      2047    0.503418354    1.127270465    2.481057318
   77 SOLV  HW1     2048    0.559902220    1.100820737    2.402890926
   77 SOLV  HW2     2049    0.527515615    1.220010102    2.509704056
   78 SOLV  OW      2050    1.091778222    6.777440973    6.264228395
   78 SOLV  HW1     2051    1.061526173    6.697688933    6.212013564
   78 SOLV  HW2     2052    1.186972140    6.764812855    6.292164998
   79 SOLV  OW      2053    6.934049323    6.912798285    7.246727417
   79 SOLV  HW1     2054    6.901483128    6.818879114    7.235760047
   79 SOLV  HW2     2055    7.010294325    6.929146255    7.184108862
   80 SOLV  OW      2056    5.913600858    0.619346194    1.056102387
   80 SOLV  HW1     2057    5.830088609    0.660688846    1.019799420
   80 SOLV  HW2     2058    5.939173569    0.540849599    0.999660154
   81 SOLV  OW      2059    0.244177379    1.199194590    2.367515757
   81 SOLV  HW1     2060    0.210315608    1.200964733    2.461600683
   81 SOLV  HW2     2061    0.344146913    1.196480124    2.368136070
   82 SOLV  OW      2062    0.876144489    5.663997216    7.392106200
   82 SOLV  HW1     2063    0.825479231    5.609579132    7.458987612
   82 SOLV  HW2     2064    0.967779349    5.625656859    7.380509929
   83 SOLV  OW      2065    5.621799969    0.199601361    5.645588392
   83 SOLV  HW1     2066    5.634192120    0.243986704    5.734345831
   83 SOLV  HW2     2067    5.656967283    0.106081043    5.649907188
   84 SOLV  OW      2068    2.062896296    6.745105847    0.373941255
   84 SOLV  HW1     2069    2.008584628    6.716812908    0.294875288
   84 SOLV  HW2     2070    2.093946356    6.664119844    0.423729392
   85 SOLV  OW      2071    7.277416562    5.851500131    1.111546366
   85 SOLV  HW1     2072    7.191620990    5.902569457    1.117265826
   85 SOLV  HW2     2073    7.322314360    5.851681779    1.200909421
   86 SOLV  OW      2074    0.003771265    7.146356040    1.539017515
   86 SOLV  HW1     2075    0.084596715    7.183228123    1.584947710
   86 SOLV  HW2     2076   -0.021203904    7.205892837    1.462640295
   87 SOLV  OW      2077    5.756425864    7.238682645    5.909770709
   87 SOLV  HW1     2078    5.748038888    7.331703617    5.945527422
   87 SOLV  HW2     2079    5.702862327    7.176197880    5.966589427
   88 SOLV  OW      2080    7.365162688    1.748072701    7.422933715
   88 SOLV  HW1     2081    7.272866381    1.743993043    7.384638626
   88 SOLV  HW2     2082    7.388068606    1.842977918    7.444613670
   89 SOLV  OW      2083    5.699469809    0.074423750    0.970110680
   89 SOLV  HW1     2084    5.610333304    0.049965202    1.008294219
   89 SOLV  HW2     2085    5.693292271    0.163813519    0.925693164
   90 SOLV  OW      2086    1.484812296    6.763802947    7.033958325
   90 SOLV  HW1     2087    1.569689935    6.816364872    7.039862358
   90 SOLV  HW2     2088    1.492040444    6.697075851    6.959817060
   91 SOLV  OW      2089    1.102292460    5.412822192    5.937766807
   91 SOLV  HW1     2090    1.076450367    5.378205131    5.847568576
   91 SOLV  HW2     2091    1.146080666    5.502187740    5.927858663
   92 SOLV  OW      2092    6.277786119    6.856276904    0.953520630
   92 SOLV  HW1     2093    6.274996187    6.765431948    0.911797228
   92 SOLV  HW2     2094    6.285583736    6.847115655    1.052801623
   93 SOLV  OW      2095    0.718550473    5.881134142    0.907462265
   93 SOLV  HW1     2096    0.666862561    5.884586717    0.993006405
   93 SOLV  HW2     2097    0.681239341    5.809186751    0.848872033
   94 SOLV  OW      2098    1.273102042    5.589226496    7.150909800
   94 SOLV  HW1     2099    1.256107316    5.661890161    7.084329039
   94 SOLV  HW2     2100    1.264829392    5.500266850    7.105971465
   95 SOLV  OW      2101    6.243663552    0.542497017    5.104278736
   95 SOLV  HW1     2102    6.183824003    0.564314257    5.181381341
   95 SOLV  HW2     2103    6.336090949    0.524411149    5.137917758
   96 SOLV  OW      2104    6.776445237    0.684221331    0.550342526
   96 SOLV  HW1     2105    6.677021631    0.686100352    0.560963609
   96 SOLV  HW2     2106    6.809887941    0.776915337    0.533291496
   97 SOLV  OW      2107    0.954140792    6.854345027    1.810439035
   97 SOLV  HW1     2108    0.998554520    6.943785612    1.805162489
   97 SOLV  HW2     2109    0.973598559    6.812682315    1.899240014
   98 SOLV  OW      2110    5.502397094    6.952645301    0.493971933
   98 SOLV  HW1     2111    5.455574167    6.891588618    0.430087996
   98 SOLV  HW2     2112    5.588588693    6.910930668    0.522821942
   99 SOLV  OW      2113    1.791416424    0.277640404    7.040195360
   99 SOLV  HW1     2114    1.876687525    0.229258947    7.059937599
   99 SOLV  HW2     2115    1.811607717    0.373053621    7.018053545
  100 SOLV  OW      2116    6.779990768    0.610487666    2.696406174
  100 SOLV  HW1     2117    6.790238630    0.553346935    2.777839212
  100 SOLV  HW2     2118    6.754771045    0.703306113    2.723794242
  101 SOLV  OW      2119    0.429110515    1.145981308    5.641785670
  101 SOLV  HW1     2120    0.352820600    1.209874667    5.631827657
  101 SOLV  HW2     2121    0.498054827    1.185610350    5.702430958
  102 SOLV  OW      2122    6.850145629    6.493064655    7.414642560
  102 SOLV  HW1     2123    6.809817558    6.410117472    7.453309660
  102 SOLV  HW2     2124    6.937366603    6.511879620    7.459811208
  103 SOLV  OW      2125    6.769251839    0.111109847    2.722805884
  103 SOLV  HW1     2126    6.857555578    0.126327886    2.767218650
  103 SOLV  HW2     2127    6.733757744    0.021387419    2.749103510
  104 SOLV  OW      2128    6.630412389    6.311582766    6.697624009
  104 SOLV  HW1     2129    6.691850549    6.267851487    6.763311717
  104 SOLV  HW2     2130    6.645733532    6.272765902    6.606737028
  105 SOLV  OW      2131    6.377405367    7.087751037    0.716675145
  105 SOLV  HW1     2132    6.385610302    7.183029238    0.687407253
  105 SOLV  HW2     2133    6.282889293    7.069191356    0.743584605
  106 SOLV  OW      2134    6.236707577    7.247503408    5.126575801
  106 SOLV  HW1     2135    6.298736427    7.217377569    5.054144068
  106 SOLV  HW2     2136    6.275305961    7.223436284    5.215639792
  107 SOLV  OW      2137    6.509242447    6.461454713    0.707751411
  107 SOLV  HW1     2138    6.438000873    6.428841632    0.645602478
  107 SOLV  HW2     2139    6.547904136    6.546622521    0.672351286
  108 SOLV  OW      2140    6.596433020    6.402768360    0.959173534
  108 SOLV  HW1     2141    6.543560233    6.427630494    0.878005986
  108 SOLV  HW2     2142    6.559344221    6.450332708    1.038947091
  109 SOLV  OW      2143    1.377483062    6.881803034    6.748217155
  109 SOLV  HW1     2144    1.408615674    6.976785987    6.744931910
  109 SOLV  HW2     2145    1.327591348    6.866029380    6.833445166
  110 SOLV  OW      2146    6.804519305    0.410841147    2.901800928
  110 SOLV  HW1     2147    6.850490049    0.394870000    2.989170001
  110 SOLV  HW2     2148    6.720820113    0.356255689    2.897730367
  111 SOLV  OW      2149    6.882285382    6.638167827    7.176761051
  111 SOLV  HW1     2150    6.897685716    6.587311756    7.261486583
  111 SOLV  HW2     2151    6.832089976    6.580727725    7.112086405
  112 SOLV  OW      2152    6.949754541    6.684790040    5.032332073
  112 SOLV  HW1     2153    6.913660412    6.761683928    4.979548872
  112 SOLV  HW2     2154    7.036068053    6.654320977    4.992044069
  113 SOLV  OW      2155    0.696762577    6.864496483    5.791591120
  113 SOLV  HW1     2156    0.631052923    6.796033393    5.823135482
  113 SOLV  HW2     2157    0.650055146    6.951958897    5.778524291
  114 SOLV  OW      2158    1.093783637    0.785308933    5.105335815
  114 SOLV  HW1     2159    1.081618698    0.882377719    5.126112151
  114 SOLV  HW2     2160    1.128171399    0.775285278    5.011960414
  115 SOLV  OW      2161    0.361364522    5.097454100    5.918966355
  115 SOLV  HW1     2162    0.381712944    5.058837061    6.008936924
  115 SOLV  HW2     2163    0.394133861    5.035263946    5.847842834
  116 SOLV  OW      2164    0.210187997    0.951843633    2.238749608
  116 SOLV  HW1     2165    0.171356781    0.953783433    2.146607091
  116 SOLV  HW2     2166    0.194427509    1.039932313    2.283401374
  117 SOLV  OW      2167    0.145698048    0.540316001    5.068542918
  117 SOLV  HW1     2168    0.189522075    0.504163213    5.150846454
  117 SOLV  HW2     2169    0.215744499    0.564494828    5.001383935
  118 SOLV  OW      2170    5.310652003    6.268119542    6.830327891
  118 SOLV  HW1     2171    5.263729661    6.311688601    6.907150015
  118 SOLV  HW2     2172    5.392970044    6.221962275    6.863415893
  119 SOLV  OW      2173    6.671397154    6.582650234    6.757703089
  119 SOLV  HW1     2174    6.584823093    6.626919651    6.734324044
  119 SOLV  HW2     2175    6.676704289    6.493744188    6.712217355
  120 SOLV  OW      2176    0.227915441    1.141879245    6.465240117
  120 SOLV  HW1     2177    0.300484634    1.123901913    6.398828312
  120 SOLV  HW2     2178    0.187534573    1.231538237    6.447002504
  121 SOLV  OW      2179    0.546845454    7.114443985    5.726982260
  121 SOLV  HW1     2180    0.570412674    7.139211004    5.633000208
  121 SOLV  HW2     2181    0.540133379    7.197296995    5.782585453
  122 SOLV  OW      2182    2.226893656    0.485485155    0.232826636
  122 SOLV  HW1     2183    2.146646387    0.510749757    0.286898464
  122 SOLV  HW2     2184    2.308571066    0.489894836    0.290367518
  123 SOLV  OW      2185    0.692323689    1.063315033    5.905327370
  123 SOLV  HW1     2186    0.781218418    1.109107837    5.903836919
  123 SOLV  HW2     2187    0.622991641    1.126286555    5.940384728
  124 SOLV  OW      2188    6.987735621    0.069479770    2.911540703
  124 SOLV  HW1     2189    6.932969075    0.133181940    2.965801934
  124 SOLV  HW2     2190    7.015114263   -0.007923182    2.968643824
  125 SOLV  OW      2191    6.795430183    0.779550930    5.076236150
  125 SOLV  HW1     2192    6.841983889    0.867569148    5.066898124
  125 SOLV  HW2     2193    6.838737360    0.712411913    5.016082220
  126 SOLV  OW      2194    0.030374024    6.956449445    5.492693404
  126 SOLV  HW1     2195    0.120450640    6.920116129    5.468866260
  126 SOLV  HW2     2196   -0.005855945    6.906650945    5.571491302
  127 SOLV  OW      2197    0.240117077    7.184879742    5.529372108
  127 SOLV  HW1     2198    0.292860022    7.269626386    5.535520668
  127 SOLV  HW2     2199    0.199981442    7.177167254    5.438096636
  128 SOLV  OW      2200    1.184362282    1.373593616    0.664460510
  128 SOLV  HW1     2201    1.143996085    1.348521890    0.576471755
  128 SOLV  HW2     2202    1.111541156    1.392887255    0.730224019
  129 SOLV  OW      2203    0.580939160    1.161987177    1.212789965
  129 SOLV  HW1     2204    0.556052392    1.145248385    1.308186510
  129 SOLV  HW2     2205    0.674909635    1.195895097    1.208339910
  130 SOLV  OW      2206    6.686842895    5.764687801    0.736670875
  130 SOLV  HW1     2207    6.705571247    5.794568089    0.643095145
  130 SOLV  HW2     2208    6.601229833    5.713030487    0.738638654
  131 SOLV  OW      2209    6.683139658    6.193322741    6.475686937
  131 SOLV  HW1     2210    6.767191987    6.169744114    6.426908911
  131 SOLV  HW2     2211    6.615591345    6.120746049    6.462654317
  132 SOLV  OW      2212    1.444937749    6.864866932    5.879563749
  132 SOLV  HW1     2213    1.493984242    6.926807870    5.818262840
  132 SOLV  HW2     2214    1.465193275    6.770212003    5.854460795
  133 SOLV  OW      2215    6.783094661    5.896385622    0.484272645
  133 SOLV  HW1     2216    6.826512823    5.986477125    0.484532125
  133 SOLV  HW2     2217    6.716943854    5.891501303    0.409426878
  134 SOLV  OW      2218    0.435744634    7.256143501    5.191702862
  134 SOLV  HW1     2219    0.343656251    7.224337673    5.214274975
  134 SOLV  HW2     2220    0.430769432    7.348756291    5.154292773
  135 SOLV  OW      2221    6.351105459    7.393681306    2.758588783
  135 SOLV  HW1     2222    6.353241704    7.484268602    2.716265700
  135 SOLV  HW2     2223    6.260387740    7.377128090    2.797294188
  136 SOLV  OW      2224    3.821256832    3.641374196    5.113781577
  136 SOLV  HW1     2225    3.819427778    3.541699214    5.121726380
  136 SOLV  HW2     2226    3.729161525    3.677632308    5.128110812
  137 SOLV  OW      2227    6.912292236    3.724676437    3.442564441
  137 SOLV  HW1     2228    6.980847690    3.745653694    3.372839742
  137 SOLV  HW2     2229    6.855706221    3.648208720    3.411706867
  138 SOLV  OW      2230    6.156580823    4.052628446    6.602864538
  138 SOLV  HW1     2231    6.133526878    4.047470808    6.700034259
  138 SOLV  HW2     2232    6.184529933    4.145922812    6.580170734
  139 SOLV  OW      2233    5.970626784    3.441306906    3.984859180
  139 SOLV  HW1     2234    5.967771479    3.498775654    3.903062206
  139 SOLV  HW2     2235    5.899609069    3.371156459    3.978784003
  140 SOLV  OW      2236    4.204409708    3.896456900    5.431722057
  140 SOLV  HW1     2237    4.201144856    3.902332219    5.531504903
  140 SOLV  HW2     2238    4.113373204    3.874455652    5.396650915
  141 SOLV  OW      2239    4.134028771    4.094797681    4.565024804
  141 SOLV  HW1     2240    4.044209349    4.138334703    4.558823580
  141 SOLV  HW2     2241    4.203159182    4.155248379    4.525425348
  142 SOLV  OW      2242    5.396724383    3.793432917    4.695388269
  142 SOLV  HW1     2243    5.443727349    3.850665689    4.762594170
  142 SOLV  HW2     2244    5.390840084    3.842286050    4.608324009
  143 SOLV  OW      2245    7.260087423    6.534681826    5.663142136
  143 SOLV  HW1     2246    7.238690140    6.454540922    5.607271960
  143 SOLV  HW2     2247    7.210187439    6.529270070    5.749643707
  144 SOLV  OW      2248    5.831190726    5.055279392    4.188106991
  144 SOLV  HW1     2249    5.793597168    5.001017214    4.263232191
  144 SOLV  HW2     2250    5.821543258    5.004684375    4.102384028
  145 SOLV  OW      2251    4.581477196    4.669528725    7.281729046
  145 SOLV  HW1     2252    4.652097565    4.680007956    7.211707699
  145 SOLV  HW2     2253    4.556903122    4.759433950    7.317966671
  146 SOLV  OW      2254    5.818088351    4.106352373    4.987283660
  146 SOLV  HW1     2255    5.738134616    4.134799753    4.934371496
  146 SOLV  HW2     2256    5.901323911    4.129347956    4.936840436
  147 SOLV  OW      2257    3.862341445    6.386257198    4.398271010
  147 SOLV  HW1     2258    3.860300674    6.287637456    4.381791810
  147 SOLV  HW2     2259    3.878207879    6.434141653    4.311917521
  148 SOLV  OW      2260    5.046236972    5.113035516    6.252191674
  148 SOLV  HW1     2261    4.987890589    5.053308550    6.197147398
  148 SOLV  HW2     2262    5.003155961    5.202865020    6.260915685
  149 SOLV  OW      2263    6.256507985    4.226407536    4.072397986
  149 SOLV  HW1     2264    6.201934676    4.261241972    3.996174131
  149 SOLV  HW2     2265    6.276058068    4.300928663    4.136164321
  150 SOLV  OW      2266    3.768005797    5.591299499    6.451634368
  150 SOLV  HW1     2267    3.742422110    5.497321820    6.474330741
  150 SOLV  HW2     2268    3.795561295    5.639359542    6.534895385
  151 SOLV  OW      2269    4.038422062    4.178651962    4.910190937
  151 SOLV  HW1     2270    3.945492932    4.148976623    4.888200198
  151 SOLV  HW2     2271    4.073077711    4.236867619    4.836638755
  152 SOLV  OW      2272    5.962064800    4.633968612    3.941987111
  152 SOLV  HW1     2273    5.996522799    4.727519464    3.934090509
  152 SOLV  HW2     2274    5.879119290    4.624260624    3.886967354
  153 SOLV  OW      2275    5.447916211    4.607652118    5.751971723
  153 SOLV  HW1     2276    5.420937268    4.625645093    5.657375591
  153 SOLV  HW2     2277    5.500791415    4.522868933    5.755974785
  154 SOLV  OW      2278    4.867592106    5.305730535    6.334592008
  154 SOLV  HW1     2279    4.830087779    5.391332892    6.298993066
  154 SOLV  HW2     2280    4.793973579    5.251279473    6.374804465
  155 SOLV  OW      2281    4.914148798    7.219070291    4.404971427
  155 SOLV  HW1     2282    4.841418119    7.179525864    4.461078188
  155 SOLV  HW2     2283    5.001087048    7.174897778    4.427152125
  156 SOLV  OW      2284    0.010296834    4.729747247    3.899997278
  156 SOLV  HW1     2285   -0.080238265    4.754654927    3.934420367
  156 SOLV  HW2     2286    0.015285563    4.630573447    3.888100298
  157 SOLV  OW      2287    5.750051859    4.863945829    4.360518003
  157 SOLV  HW1     2288    5.720441371    4.825712516    4.272979171
  157 SOLV  HW2     2289    5.687023437    4.834966706    4.432554123
  158 SOLV  OW      2290    6.649634492    5.058163219    6.063046041
  158 SOLV  HW1     2291    6.736961764    5.024165859    6.028123655
  158 SOLV  HW2     2292    6.576484104    4.995217290    6.036810699
  159 SOLV  OW      2293    4.686133745    5.714460116    5.519275172
  159 SOLV  HW1     2294    4.624126639    5.753493341    5.587341337
  159 SOLV  HW2     2295    4.769696141    5.769239217    5.515035381
  160 SOLV  OW      2296    5.917188192    5.575907504    5.236546091
  160 SOLV  HW1     2297    6.014694497    5.580169785    5.258368765
  160 SOLV  HW2     2298    5.894092432    5.649367189    5.172733345
  161 SOLV  OW      2299    5.794075826    4.682064028    6.045809771
  161 SOLV  HW1     2300    5.815365616    4.584442049    6.041554626
  161 SOLV  HW2     2301    5.698253291    4.696377824    6.021020527
  162 SOLV  OW      2302    5.278947578    6.216304141    4.734057988
  162 SOLV  HW1     2303    5.208749680    6.210102644    4.805007520
  162 SOLV  HW2     2304    5.235606357    6.213467618    4.643983058
  163 SOLV  OW      2305    5.466093337    6.220342314    5.272545838
  163 SOLV  HW1     2306    5.490419434    6.289883181    5.340174883
  163 SOLV  HW2     2307    5.545714774    6.200002044    5.215553978
  164 SOLV  OW      2308    5.625652870    4.282364446    6.089450536
  164 SOLV  HW1     2309    5.549680321    4.332674206    6.048237426
  164 SOLV  HW2     2310    5.676933716    4.343204560    6.150032557
  165 SOLV  OW      2311    6.421948563    5.513269248    4.472109588
  165 SOLV  HW1     2312    6.395039151    5.452254387    4.397579549
  165 SOLV  HW2     2313    6.419183569    5.463316952    4.558704440
  166 SOLV  OW      2314    5.874946908    6.939864559    5.392111365
  166 SOLV  HW1     2315    5.929197475    7.021834750    5.410527456
  166 SOLV  HW2     2316    5.871558732    6.923616329    5.293491220
  167 SOLV  OW      2317    5.457950964    4.191200337    5.156649065
  167 SOLV  HW1     2318    5.500365730    4.108174098    5.120460704
  167 SOLV  HW2     2319    5.368518990    4.168756332    5.195379286
  168 SOLV  OW      2320    4.232318744    3.871366702    5.714996264
  168 SOLV  HW1     2321    4.304883506    3.912291067    5.770324634
  168 SOLV  HW2     2322    4.217512113    3.776844381    5.744113975
  169 SOLV  OW      2323    4.929389871    4.319517350    4.714430728
  169 SOLV  HW1     2324    5.020783886    4.358989712    4.704993208
  169 SOLV  HW2     2325    4.934113593    4.220695108    4.699807286
  170 SOLV  OW      2326    5.011793975    4.184626090    5.075692842
  170 SOLV  HW1     2327    5.059230515    4.135363375    5.002733959
  170 SOLV  HW2     2328    4.916921060    4.153420963    5.080729705
  171 SOLV  OW      2329    4.890054931    3.681857093    4.886935792
  171 SOLV  HW1     2330    4.854575526    3.589097808    4.875172539
  171 SOLV  HW2     2331    4.874016911    3.711989882    4.980937061
  172 SOLV  OW      2332    7.417209946    4.078307051    6.710039851
  172 SOLV  HW1     2333    7.374755156    4.012187699    6.648170621
  172 SOLV  HW2     2334    7.348228426    4.143507728    6.741540566
  173 SOLV  OW      2335    5.814551231    4.080732457    6.081728196
  173 SOLV  HW1     2336    5.754824313    4.159814528    6.068357924
  173 SOLV  HW2     2337    5.900753144    4.110639035    6.122652844
  174 SOLV  OW      2338    5.734157581    6.732015021    5.998219210
  174 SOLV  HW1     2339    5.658196823    6.797046176    5.996558131
  174 SOLV  HW2     2340    5.728937636    6.672637481    5.917914772
  175 SOLV  OW      2341    5.658283490    6.885417713    0.084321156
  175 SOLV  HW1     2342    5.732801754    6.839522453    0.132721625
  175 SOLV  HW2     2343    5.645395541    6.842692670   -0.005179309
  176 SOLV  OW      2344    6.610751002    4.036837419    6.787833802
  176 SOLV  HW1     2345    6.528711722    4.001108494    6.743168443
  176 SOLV  HW2     2346    6.611824479    4.136583440    6.780656741
  177 SOLV  OW      2347    5.893970794    6.178601762    4.849526396
  177 SOLV  HW1     2348    5.914920342    6.240188176    4.925487441
  177 SOLV  HW2     2349    5.961862438    6.105233183    4.846429529
  178 SOLV  OW      2350    6.214687867    5.645283656    4.084017056
  178 SOLV  HW1     2351    6.252336337    5.571283520    4.028266155
  178 SOLV  HW2     2352    6.131047724    5.679828467    4.041443052
  179 SOLV  OW      2353    4.869836255    6.301619095    6.844331273
  179 SOLV  HW1     2354    4.900158249    6.359690169    6.919896547
  179 SOLV  HW2     2355    4.941540085    6.297356706    6.774746118
  180 SOLV  OW      2356    5.268876059    6.349676545    5.930990667
  180 SOLV  HW1     2357    5.188095713    6.405716026    5.912663981
  180 SOLV  HW2     2358    5.245835819    6.278835556    5.997716850
  181 SOLV  OW      2359    6.061105565    3.751276127    4.297949206
  181 SOLV  HW1     2360    6.130206449    3.754426194    4.370175474
  181 SOLV  HW2     2361    6.062066842    3.661044959    4.254834664
  182 SOLV  OW      2362    5.621208781    5.355429681    7.074263108
  182 SOLV  HW1     2363    5.696620486    5.355892166    7.008579277
  182 SOLV  HW2     2364    5.615471642    5.265564292    7.117768580
  183 SOLV  OW      2365    4.649765077    5.156891018    6.433319339
  183 SOLV  HW1     2366    4.568498108    5.213458624    6.419263032
  183 SOLV  HW2     2367    4.655135848    5.129581360    6.529376929
  184 SOLV  OW      2368    5.337131825    7.157663307    7.053125841
  184 SOLV  HW1     2369    5.303235844    7.065097002    7.036268687
  184 SOLV  HW2     2370    5.268142351    7.224141684    7.024444993
  185 SOLV  OW      2371    5.422665832    7.395324320    5.186910903
  185 SOLV  HW1     2372    5.411680418    7.412430873    5.284832036
  185 SOLV  HW2     2373    5.443509602    7.298636962    5.172118182
  186 SOLV  OW      2374    5.715948316    6.215510641    6.721811220
  186 SOLV  HW1     2375    5.666694816    6.301343156    6.707362060
  186 SOLV  HW2     2376    5.753649320    6.183687357    6.634818340
  187 SOLV  OW      2377    4.423941745    4.100370988    6.140483831
  187 SOLV  HW1     2378    4.464126947    4.082684537    6.230339230
  187 SOLV  HW2     2379    4.347105427    4.038131148    6.125517844
  188 SOLV  OW      2380    6.454072484    5.487689241    5.292250237
  188 SOLV  HW1     2381    6.539363951    5.503003821    5.242326195
  188 SOLV  HW2     2382    6.424696578    5.392917180    5.279727918
  189 SOLV  OW      2383    5.828083331    6.159743882    6.458861970
  189 SOLV  HW1     2384    5.894119280    6.231627433    6.437135256
  189 SOLV  HW2     2385    5.750858254    6.165221304    6.395566746
  190 SOLV  OW      2386    5.453688907    4.848369621    7.057660988
  190 SOLV  HW1     2387    5.365862506    4.834519711    7.011873752
  190 SOLV  HW2     2388    5.468106012    4.775635193    7.124769469
  191 SOLV  OW      2389    4.361346457    5.698709518    7.362530931
  191 SOLV  HW1     2390    4.392007214    5.610932988    7.399368148
  191 SOLV  HW2     2391    4.386671531    5.704993092    7.265986024
  192 SOLV  OW      2392    5.163437697    5.663395940    5.605605881
  192 SOLV  HW1     2393    5.235269118    5.701680091    5.663713091
  192 SOLV  HW2     2394    5.160780958    5.564073023    5.616997220
  193 SOLV  OW      2395    5.805936726    4.292118176    6.679218419
  193 SOLV  HW1     2396    5.814486084    4.214072074    6.617284971
  193 SOLV  HW2     2397    5.892731233    4.306602007    6.726725600
  194 SOLV  OW      2398    5.224921671    3.987170221    6.315418913
  194 SOLV  HW1     2399    5.234151180    4.071860005    6.263050075
  194 SOLV  HW2     2400    5.256808696    3.910182978    6.260136166
  195 SOLV  OW      2401    4.262444751    3.617351012    6.651611707
  195 SOLV  HW1     2402    4.312702055    3.598250684    6.735929123
  195 SOLV  HW2     2403    4.194417812    3.688603594    6.668799063
  196 SOLV  OW      2404    6.660917656    7.029718175    5.057072332
  196 SOLV  HW1     2405    6.700286088    7.116999949    5.085944851
  196 SOLV  HW2     2406    6.628999221    6.979378887    5.137376259
  197 SOLV  OW      2407    6.809456538    5.072463076    6.935004616
  197 SOLV  HW1     2408    6.799818466    5.000182080    7.003447952
  197 SOLV  HW2     2409    6.739059845    5.141943339    6.949794439
  198 SOLV  OW      2410    5.199307527    4.245827960    7.410255325
  198 SOLV  HW1     2411    5.243897681    4.202459207    7.331944163
  198 SOLV  HW2     2412    5.249118866    4.222860176    7.493879655
  199 SOLV  OW      2413    5.733558236    4.729425323    5.268660869
  199 SOLV  HW1     2414    5.774653905    4.638820414    5.258495859
  199 SOLV  HW2     2415    5.739007374    4.757933379    5.364363654
  200 SOLV  OW      2416    7.138996921    5.478418958    6.051599160
  200 SOLV  HW1     2417    7.128255376    5.384661191    6.084676929
  200 SOLV  HW2     2418    7.235865845    5.503223419    6.052671693
  201 SOLV  OW      2419    6.902175739    4.080923613    4.304425004
  201 SOLV  HW1     2420    6.962765010    4.153114163    4.270975917
  201 SOLV  HW2     2421    6.935866919    4.047233435    4.392352718
  202 SOLV  OW      2422    5.981018573    3.840597685    5.983108126
  202 SOLV  HW1     2423    6.021094331    3.930738082    5.966667269
  202 SOLV  HW2     2424    5.884878994    3.851029578    6.008601743
  203 SOLV  OW      2425    7.342770785    4.467140752    5.836958933
  203 SOLV  HW1     2426    7.264133421    4.486489736    5.778275299
  203 SOLV  HW2     2427    7.414474059    4.534747481    5.819933994
  204 SOLV  OW      2428    4.689671218    6.116300150    6.991936861
  204 SOLV  HW1     2429    4.755289525    6.041000825    6.987008431
  204 SOLV  HW2     2430    4.734159367    6.201172588    6.963345360
  205 SOLV  OW      2431    5.379857459    6.274641545    3.456340587
  205 SOLV  HW1     2432    5.428730298    6.346218211    3.506241326
  205 SOLV  HW2     2433    5.336706111    6.212176711    3.521439656
  206 SOLV  OW      2434    3.841923491    7.178242389    0.157103592
  206 SOLV  HW1     2435    3.802572386    7.097930012    0.112345686
  206 SOLV  HW2     2436    3.941698536    7.171516295    0.155883454
  207 SOLV  OW      2437    5.219908995    6.320301806    5.208745272
  207 SOLV  HW1     2438    5.314453799    6.294839455    5.229104922
  207 SOLV  HW2     2439    5.216103015    6.417073735    5.183800753
  208 SOLV  OW      2440    7.179556320    4.649837519    4.652024944
  208 SOLV  HW1     2441    7.128374922    4.610301925    4.728306775
  208 SOLV  HW2     2442    7.161605471    4.748103819    4.647233152
  209 SOLV  OW      2443    6.680707078    5.653393302    4.480566714
  209 SOLV  HW1     2444    6.697760815    5.686849576    4.387874878
  209 SOLV  HW2     2445    6.588748675    5.614392476    4.485511377
  210 SOLV  OW      2446    4.285034771    6.739397518    7.293826610
  210 SOLV  HW1     2447    4.224550999    6.669273579    7.331588474
  210 SOLV  HW2     2448    4.367656408    6.696176402    7.257672010
  211 SOLV  OW      2449    4.868385368    3.886856753    3.699438330
  211 SOLV  HW1     2450    4.834545497    3.975092545    3.666737401
  211 SOLV  HW2     2451    4.910137745    3.836974866    3.623487448
  212 SOLV  OW      2452    6.945528295    3.643259639    5.981072938
  212 SOLV  HW1     2453    6.987502647    3.726272684    5.944350704
  212 SOLV  HW2     2454    6.934832855    3.576096592    5.907750187
  213 SOLV  OW      2455    5.772450945    7.262170398    4.493693853
  213 SOLV  HW1     2456    5.756796659    7.332318047    4.563234683
  213 SOLV  HW2     2457    5.685205094    7.236364764    4.452175334
  214 SOLV  OW      2458    3.888928921    6.746279286    7.315171827
  214 SOLV  HW1     2459    3.965215619    6.698980118    7.359271518
  214 SOLV  HW2     2460    3.903562824    6.748094859    7.216256698
  215 SOLV  OW      2461    4.721646933    6.826394190    7.261970028
  215 SOLV  HW1     2462    4.729629560    6.748599777    7.199634229
  215 SOLV  HW2     2463    4.655896878    6.892074596    7.225031705
  216 SOLV  OW      2464    5.394143820    5.702662617    4.669708183
  216 SOLV  HW1     2465    5.422734736    5.658347315    4.584736254
  216 SOLV  HW2     2466    5.385685393    5.633970797    4.741897621
  217 SOLV  OW      2467    4.524633202    5.426667284    6.723204292
  217 SOLV  HW1     2468    4.543575266    5.366339065    6.800684518
  217 SOLV  HW2     2469    4.473582246    5.376323945    6.653484507
  218 SOLV  OW      2470    5.709262910    6.027061526    4.681171960
  218 SOLV  HW1     2471    5.764349389    5.947479818    4.655999468
  218 SOLV  HW2     2472    5.765771254    6.091904622    4.732196698
  219 SOLV  OW      2473    4.820195797    6.442224761    5.740497302
  219 SOLV  HW1     2474    4.779995169    6.518680459    5.690095970
  219 SOLV  HW2     2475    4.750191175    6.399641069    5.797835978
  220 SOLV  OW      2476    6.747110477    6.256748581    5.296412894
  220 SOLV  HW1     2477    6.667887395    6.240216824    5.355167414
  220 SOLV  HW2     2478    6.718248641    6.256276621    5.200660483
  221 SOLV  OW      2479    6.114980333    4.102177089    5.921831895
  221 SOLV  HW1     2480    6.165035435    4.121199877    6.006298307
  221 SOLV  HW2     2481    6.176366594    4.112871027    5.843605962
  222 SOLV  OW      2482    5.785025477    3.846684710    4.292291663
  222 SOLV  HW1     2483    5.865416464    3.790506492    4.272764837
  222 SOLV  HW2     2484    5.706038638    3.787430478    4.308166351
  223 SOLV  OW      2485    5.560053463    3.728950638    3.926410061
  223 SOLV  HW1     2486    5.470724394    3.742074714    3.883398623
  223 SOLV  HW2     2487    5.547816050    3.687717152    4.016697895
  224 SOLV  OW      2488    4.177883208    5.650175189    5.247631436
  224 SOLV  HW1     2489    4.119106043    5.717784830    5.203182829
  224 SOLV  HW2     2490    4.121617943    5.576029545    5.284211794
  225 SOLV  OW      2491    4.197073181    5.502560831    5.681114139
  225 SOLV  HW1     2492    4.213106798    5.441583741    5.603482232
  225 SOLV  HW2     2493    4.099091259    5.506467650    5.700717194
  226 SOLV  OW      2494    4.116563391    7.180538532    7.287373327
  226 SOLV  HW1     2495    4.167341143    7.107706954    7.241339388
  226 SOLV  HW2     2496    4.112322601    7.161344312    7.385431573
  227 SOLV  OW      2497    4.248240816    6.880848145    0.141501355
  227 SOLV  HW1     2498    4.245765497    6.834604942    0.052860863
  227 SOLV  HW2     2499    4.343002589    6.902176340    0.165313600
  228 SOLV  OW      2500    4.889483055    4.310484529    6.917178128
  228 SOLV  HW1     2501    4.970635042    4.308356372    6.975572226
  228 SOLV  HW2     2502    4.916111283    4.292506210    6.822480094
  229 SOLV  OW      2503    6.224703800    6.224339092    4.641925090
  229 SOLV  HW1     2504    6.299940325    6.163176725    4.617429125
  229 SOLV  HW2     2505    6.250569495    6.278631115    4.721829167
  230 SOLV  OW      2506    6.381925726    5.166781986    5.237516183
  230 SOLV  HW1     2507    6.468668457    5.132778412    5.273866513
  230 SOLV  HW2     2508    6.364300553    5.124670491    5.148534289
  231 SOLV  OW      2509    5.055879450    4.001835514    5.436970784
  231 SOLV  HW1     2510    5.006552161    3.924117021    5.476067842
  231 SOLV  HW2     2511    4.998746949    4.083734264    5.442482453
  232 SOLV  OW      2512    5.026269546    7.116170377    5.691095175
  232 SOLV  HW1     2513    5.101821776    7.057964116    5.721160616
  232 SOLV  HW2     2514    4.989911755    7.166643863    5.769392929
  233 SOLV  OW      2515    6.458601076    5.864298940    6.871529574
  233 SOLV  HW1     2516    6.396705287    5.786377084    6.861578743
  233 SOLV  HW2     2517    6.405222606    5.947550469    6.886421434
  234 SOLV  OW      2518    3.780824505    5.410588393    5.285970472
  234 SOLV  HW1     2519    3.784049674    5.313437428    5.262460665
  234 SOLV  HW2     2520    3.807265910    5.465028036    5.206354894
  235 SOLV  OW      2521    5.912746632    5.002105975    5.928859226
  235 SOLV  HW1     2522    5.907615523    5.088112877    5.979635887
  235 SOLV  HW2     2523    5.999330562    4.956441227    5.949345758
  236 SOLV  OW      2524    5.635991393    4.478818235    4.143499443
  236 SOLV  HW1     2525    5.655618898    4.453839723    4.048671219
  236 SOLV  HW2     2526    5.617951337    4.396076523    4.196695309
  237 SOLV  OW      2527    5.303618454    6.482006427    7.280354442
  237 SOLV  HW1     2528    5.243486797    6.548038102    7.235365534
  237 SOLV  HW2     2529    5.398540673    6.512410870    7.272149328
  238 SOLV  OW      2530    5.226813722    3.571518636    7.303647556
  238 SOLV  HW1     2531    5.253978475    3.501648180    7.237449910
  238 SOLV  HW2     2532    5.146263089    3.620081684    7.269659612
  239 SOLV  OW      2533    4.200785890    4.170122879    6.939238908
  239 SOLV  HW1     2534    4.118476082    4.208772243    6.980866243
  239 SOLV  HW2     2535    4.255631709    4.243642974    6.899386614
  240 SOLV  OW      2536    7.036374090    4.138684031    6.126917183
  240 SOLV  HW1     2537    7.105455947    4.205540576    6.099357490
  240 SOLV  HW2     2538    7.068133520    4.089442925    6.207961981
  241 SOLV  OW      2539    6.181349038    3.528679091    4.152555470
  241 SOLV  HW1     2540    6.238191481    3.591715575    4.099669725
  241 SOLV  HW2     2541    6.112745604    3.487407078    4.092624653
  242 SOLV  OW      2542    4.380917613    4.420000573    6.295210775
  242 SOLV  HW1     2543    4.465767702    4.368717565    6.282083672
  242 SOLV  HW2     2544    4.302743957    4.359815467    6.278831771
  243 SOLV  OW      2545    4.011209164    5.833195245    5.144396995
  243 SOLV  HW1     2546    3.958537272    5.820056537    5.228379646
  243 SOLV  HW2     2547    3.952104510    5.817672773    5.065240865
  244 SOLV  OW      2548    7.086527950    5.764000346    5.047106047
  244 SOLV  HW1     2549    7.044250836    5.740743964    4.959517097
  244 SOLV  HW2     2550    7.162719516    5.826898150    5.031655746
  245 SOLV  OW      2551    6.577656551    4.306984285    4.495356807
  245 SOLV  HW1     2552    6.537530745    4.341479114    4.580209777
  245 SOLV  HW2     2553    6.504976654    4.273674736    4.435272663
  246 SOLV  OW      2554    4.434435193    4.633992027    5.860829702
  246 SOLV  HW1     2555    4.366750250    4.601031111    5.926662982
  246 SOLV  HW2     2556    4.428033885    4.733523502    5.853473871
  247 SOLV  OW      2557    6.392457050    6.741282679    3.788467829
  247 SOLV  HW1     2558    6.295350470    6.764187716    3.795343968
  247 SOLV  HW2     2559    6.424280254    6.758719193    3.695275142
  248 SOLV  OW      2560    3.625741946    5.880751872    6.980782463
  248 SOLV  HW1     2561    3.601819502    5.787611303    7.008188712
  248 SOLV  HW2     2562    3.561908846    5.945289972    7.022719385
  249 SOLV  OW      2563    5.680096075    5.595942290    4.569736970
  249 SOLV  HW1     2564    5.599203325    5.624147858    4.518137802
  249 SOLV  HW2     2565    5.754977826    5.659757934    4.551794765
  250 SOLV  OW      2566    3.969175063    0.028369995    5.316844986
  250 SOLV  HW1     2567    3.971495125   -0.057871604    5.266278160
  250 SOLV  HW2     2568    4.050961405    0.081765786    5.295399069
  251 SOLV  OW      2569    4.857445466    6.973966505    5.528767932
  251 SOLV  HW1     2570    4.931660634    6.999483980    5.590754428
  251 SOLV  HW2     2571    4.769929060    6.981986998    5.576495491
  252 SOLV  OW      2572    4.127656470    6.261951393    6.371940043
  252 SOLV  HW1     2573    4.128174307    6.211030966    6.285866434
  252 SOLV  HW2     2574    4.219916436    6.263097799    6.410521922
  253 SOLV  OW      2575    3.742867274    6.146954730    4.152893002
  253 SOLV  HW1     2576    3.793487380    6.164362159    4.237368994
  253 SOLV  HW2     2577    3.655246455    6.195061310    4.156045120
  254 SOLV  OW      2578    6.249928252    5.210589753    6.745581484
  254 SOLV  HW1     2579    6.251226854    5.309896580    6.757265224
  254 SOLV  HW2     2580    6.334390643    5.181212000    6.700826012
  255 SOLV  OW      2581    7.035574997    3.777197613    4.704922172
  255 SOLV  HW1     2582    7.085940995    3.756682119    4.788841305
  255 SOLV  HW2     2583    7.017178600    3.875381086    4.700276918
  256 SOLV  OW      2584    5.475006294    6.490334458    3.612566021
  256 SOLV  HW1     2585    5.568069994    6.518613310    3.589307812
  256 SOLV  HW2     2586    5.452551479    6.522167547    3.704674202
  257 SOLV  OW      2587    4.828981964    6.335724678    4.257183931
  257 SOLV  HW1     2588    4.749983222    6.396760003    4.251215504
  257 SOLV  HW2     2589    4.798271358    6.243804359    4.281864989
  258 SOLV  OW      2590    4.749971532    6.538648897    6.375683631
  258 SOLV  HW1     2591    4.729403615    6.442306113    6.392915925
  258 SOLV  HW2     2592    4.846217304    6.556366268    6.396293348
  259 SOLV  OW      2593    6.882070637    3.946870725    6.690628503
  259 SOLV  HW1     2594    6.869803225    3.850644471    6.666302642
  259 SOLV  HW2     2595    6.803550284    3.977960875    6.744197731
  260 SOLV  OW      2596    7.153034044    4.579595344    4.385249985
  260 SOLV  HW1     2597    7.199056879    4.651965629    4.333809175
  260 SOLV  HW2     2598    7.174166839    4.589261928    4.482521299
  261 SOLV  OW      2599    6.941586852    3.677113657    5.006940394
  261 SOLV  HW1     2600    6.884976644    3.737635522    4.950959179
  261 SOLV  HW2     2601    7.035294897    3.711961074    5.009369874
  262 SOLV  OW      2602    5.986623733    6.113547497    4.267558733
  262 SOLV  HW1     2603    5.901887000    6.110251087    4.214545010
  262 SOLV  HW2     2604    5.965446516    6.104100950    4.364841143
  263 SOLV  OW      2605    7.171376951    6.881891015    4.735457311
  263 SOLV  HW1     2606    7.089006146    6.920821634    4.694215441
  263 SOLV  HW2     2607    7.252243605    6.925107691    4.695529002
  264 SOLV  OW      2608    6.769142184    4.575906795    5.709341469
  264 SOLV  HW1     2609    6.695215030    4.523234759    5.751321756
  264 SOLV  HW2     2610    6.823158774    4.516122443    5.650097365
  265 SOLV  OW      2611    4.446560870    3.653697415    5.889383171
  265 SOLV  HW1     2612    4.390198629    3.577297470    5.857976394
  265 SOLV  HW2     2613    4.420182250    3.678425890    5.982617667
  266 SOLV  OW      2614    5.627989567    5.003875904    6.939209904
  266 SOLV  HW1     2615    5.559555766    4.954304994    6.992702127
  266 SOLV  HW2     2616    5.692846223    5.048275942    7.001049513
  267 SOLV  OW      2617    6.142805782    4.900646170    6.643444118
  267 SOLV  HW1     2618    6.109533657    4.819881158    6.594744310
  267 SOLV  HW2     2619    6.089179198    4.913700707    6.726843334
  268 SOLV  OW      2620    4.722347455    6.097303946    5.207141236
  268 SOLV  HW1     2621    4.815196145    6.122274386    5.234664703
  268 SOLV  HW2     2622    4.724682248    6.055125574    5.116491798
  269 SOLV  OW      2623    6.022133316    7.154895622    5.442480349
  269 SOLV  HW1     2624    5.943277533    7.212762249    5.421632599
  269 SOLV  HW2     2625    6.031251119    7.145460342    5.541622869
  270 SOLV  OW      2626    6.779932385    6.218051595    6.911211300
  270 SOLV  HW1     2627    6.797092397    6.133406229    6.860786747
  270 SOLV  HW2     2628    6.752656678    6.196075265    7.004886097
  271 SOLV  OW      2629    7.308401241    6.034575019    5.485675691
  271 SOLV  HW1     2630    7.276241338    5.939917865    5.483002674
  271 SOLV  HW2     2631    7.313509602    6.065356068    5.580690429
  272 SOLV  OW      2632    6.476622916    5.032344984    7.045548714
  272 SOLV  HW1     2633    6.494297527    5.129838208    7.059132364
  272 SOLV  HW2     2634    6.382677930    5.019644166    7.013691163
  273 SOLV  OW      2635    6.619758703    4.933571177    6.442047580
  273 SOLV  HW1     2636    6.651413649    4.962258463    6.532471906
  273 SOLV  HW2     2637    6.638116079    5.006157219    6.375747188
  274 SOLV  OW      2638    5.672743198    4.040725170    4.143941191
  274 SOLV  HW1     2639    5.717675112    3.989660818    4.217245990
  274 SOLV  HW2     2640    5.726815640    4.033250374    4.060153969
  275 SOLV  OW      2641    4.159347515    4.897550929    3.872795608
  275 SOLV  HW1     2642    4.068771805    4.904210692    3.830924506
  275 SOLV  HW2     2643    4.161560138    4.819395507    3.935151533
  276 SOLV  OW      2644    5.327438153    6.026380627    4.363299612
  276 SOLV  HW1     2645    5.384029984    6.091400794    4.414009336
  276 SOLV  HW2     2646    5.266844356    5.978389266    4.426756371
  277 SOLV  OW      2647    6.832413558    4.130470387    3.688922570
  277 SOLV  HW1     2648    6.765084866    4.197929565    3.719219583
  277 SOLV  HW2     2649    6.908827780    4.128389702    3.753406512
  278 SOLV  OW      2650    4.852516739    4.238115572    6.125380960
  278 SOLV  HW1     2651    4.903643354    4.284077834    6.198010453
  278 SOLV  HW2     2652    4.762653546    4.280915749    6.115679177
  279 SOLV  OW      2653    5.446784366    7.344518631    4.203911209
  279 SOLV  HW1     2654    5.492756514    7.256833717    4.189792600
  279 SOLV  HW2     2655    5.511467237    7.419043418    4.187674706
  280 SOLV  OW      2656    4.357316989    4.789954852    7.041420053
  280 SOLV  HW1     2657    4.309073335    4.740346708    6.969214947
  280 SOLV  HW2     2658    4.445519098    4.746113760    7.058746275
  281 SOLV  OW      2659    6.704303370    5.702294731    7.252494108
  281 SOLV  HW1     2660    6.652223152    5.720484192    7.169075896
  281 SOLV  HW2     2661    6.801739687    5.715972918    7.234581759
  282 SOLV  OW      2662    5.352931174    5.404737549    6.736374303
  282 SOLV  HW1     2663    5.255617241    5.401509359    6.713541687
  282 SOLV  HW2     2664    5.382367567    5.315082811    6.769500336
  283 SOLV  OW      2665    7.270164611    3.656003516    6.386374298
  283 SOLV  HW1     2666    7.337668621    3.702228874    6.328860305
  283 SOLV  HW2     2667    7.179595840    3.664481289    6.344818987
  284 SOLV  OW      2668    4.783727487    3.969696121    4.755743890
  284 SOLV  HW1     2669    4.700168862    3.935329033    4.798622969
  284 SOLV  HW2     2670    4.786150086    3.941183200    4.659916366
  285 SOLV  OW      2671    4.280491101    5.499238018    6.981847145
  285 SOLV  HW1     2672    4.314108502    5.593421099    6.982993862
  285 SOLV  HW2     2673    4.218261442    5.485140695    7.058857286
  286 SOLV  OW      2674    5.366871134    4.021491421    4.047594471
  286 SOLV  HW1     2675    5.428550494    4.012592559    4.125812066
  286 SOLV  HW2     2676    5.313081062    3.937742709    4.037886677
  287 SOLV  OW      2677    5.725124225    5.379479342    4.721593715
  287 SOLV  HW1     2678    5.702442685    5.465044280    4.675054612
  287 SOLV  HW2     2679    5.716845721    5.392118252    4.820453755
  288 SOLV  OW      2680    6.284940293    6.294762180    5.169921105
  288 SOLV  HW1     2681    6.374667528    6.336917872    5.156754113
  288 SOLV  HW2     2682    6.256408920    6.306178659    5.265089548
  289 SOLV  OW      2683    3.901449894    5.455428655    4.383302352
  289 SOLV  HW1     2684    3.952222070    5.540789854    4.371591500
  289 SOLV  HW2     2685    3.807257910    5.476060638    4.409828715
  290 SOLV  OW      2686    5.633315118    5.705063046    6.458715668
  290 SOLV  HW1     2687    5.628092789    5.620858802    6.512418002
  290 SOLV  HW2     2688    5.709133936    5.761149998    6.491990655
  291 SOLV  OW      2689    5.537502711    6.135309289    6.907000284
  291 SOLV  HW1     2690    5.554275901    6.168709106    6.999762049
  291 SOLV  HW2     2691    5.600319413    6.180318454    6.843519347
  292 SOLV  OW      2692    4.349651115    4.220341357    6.538731211
  292 SOLV  HW1     2693    4.268187414    4.244178794    6.485845589
  292 SOLV  HW2     2694    4.348762543    4.122404898    6.558957357
  293 SOLV  OW      2695    7.289382456    7.379721241    6.811725917
  293 SOLV  HW1     2696    7.258516006    7.460469507    6.862011772
  293 SOLV  HW2     2697    7.230783618    7.365780127    6.731891059
  294 SOLV  OW      2698    3.652941250    4.413155034    6.172061571
  294 SOLV  HW1     2699    3.734099160    4.432971071    6.117100509
  294 SOLV  HW2     2700    3.586205586    4.486764752    6.160664347
  295 SOLV  OW      2701    7.045749628    3.660358246    5.459574074
  295 SOLV  HW1     2702    7.080022859    3.581540850    5.510710689
  295 SOLV  HW2     2703    7.006026478    3.726582533    5.523120752
  296 SOLV  OW      2704    5.063346597    6.022621750    0.092985187
  296 SOLV  HW1     2705    5.016293124    5.991428396    0.175535137
  296 SOLV  HW2     2706    5.123658967    5.950159859    0.059621172
  297 SOLV  OW      2707    6.519335859    4.256497773    4.035465297
  297 SOLV  HW1     2708    6.559710429    4.183869856    4.091112480
  297 SOLV  HW2     2709    6.420256675    4.243724408    4.030807863
  298 SOLV  OW      2710    3.859267650    0.531241300    5.462421668
  298 SOLV  HW1     2711    3.857102032    0.548622382    5.363960519
  298 SOLV  HW2     2712    3.860052887    0.432592547    5.478829720
  299 SOLV  OW      2713    6.502235629    5.170318127    6.651762324
  299 SOLV  HW1     2714    6.579511441    5.226981727    6.680386505
  299 SOLV  HW2     2715    6.492420981    5.175123526    6.552353139
  300 SOLV  OW      2716    5.615476540    5.725573880    6.193081692
  300 SOLV  HW1     2717    5.632897602    5.722619208    6.291515731
  300 SOLV  HW2     2718    5.614247070    5.820720244    6.162306954
  301 SOLV  OW      2719    4.649104256    6.613702839    4.598167218
  301 SOLV  HW1     2720    4.691712588    6.669080013    4.526616725
  301 SOLV  HW2     2721    4.631709088    6.670696759    4.678483541
  302 SOLV  OW      2722    5.881834166    4.070739382    6.534379593
  302 SOLV  HW1     2723    5.822214385    4.002463002    6.576631267
  302 SOLV  HW2     2724    5.974047529    4.033195912    6.524971340
  303 SOLV  OW      2725    6.466221464    3.927599263    6.393511758
  303 SOLV  HW1     2726    6.497984807    3.837430382    6.364150874
  303 SOLV  HW2     2727    6.520006474    3.998403051    6.347737166
  304 SOLV  OW      2728    7.082424383    6.695646327    3.805097730
  304 SOLV  HW1     2729    7.117304122    6.778220689    3.760749806
  304 SOLV  HW2     2730    7.159103241    6.641110904    3.838982181
  305 SOLV  OW      2731    5.743700558    4.706129632    6.697832544
  305 SOLV  HW1     2732    5.757953617    4.805034952    6.701839360
  305 SOLV  HW2     2733    5.658761960    4.686671105    6.648758492
  306 SOLV  OW      2734    5.880134874    6.955918966    3.475091648
  306 SOLV  HW1     2735    5.787249675    6.925431340    3.496179268
  306 SOLV  HW2     2736    5.944052296    6.915886113    3.540770641
  307 SOLV  OW      2737    5.596456185    6.306998740    4.003249181
  307 SOLV  HW1     2738    5.522166530    6.362371638    4.040883185
  307 SOLV  HW2     2739    5.633101230    6.247415117    4.074721837
  308 SOLV  OW      2740    3.595036334    4.636758725    3.462913722
  308 SOLV  HW1     2741    3.599815354    4.550284376    3.412903748
  308 SOLV  HW2     2742    3.638665546    4.626027257    3.552260277
  309 SOLV  OW      2743    7.243651156    4.295455521    6.036562265
  309 SOLV  HW1     2744    7.290243231    4.306156907    6.124405349
  309 SOLV  HW2     2745    7.288709244    4.352406111    5.967800042
  310 SOLV  OW      2746    0.006379637    5.170938404    7.148093359
  310 SOLV  HW1     2747    0.035637754    5.250005685    7.201891475
  310 SOLV  HW2     2748   -0.027598465    5.201828335    7.059249659
  311 SOLV  OW      2749    5.459282789    4.568423037    5.268208788
  311 SOLV  HW1     2750    5.548294570    4.600389105    5.300718866
  311 SOLV  HW2     2751    5.468782673    4.531970752    5.175565555
  312 SOLV  OW      2752    4.386617474    5.420141651    7.404026933
  312 SOLV  HW1     2753    4.483930584    5.408401875    7.384170689
  312 SOLV  HW2     2754    4.332628700    5.387970442    7.326232271
  313 SOLV  OW      2755    3.608513549    4.615040707    5.181177299
  313 SOLV  HW1     2756    3.625400098    4.708071494    5.213763963
  313 SOLV  HW2     2757    3.520523019    4.611813403    5.133753075
  314 SOLV  OW      2758    5.734278506    3.965177299    4.544972490
  314 SOLV  HW1     2759    5.789396168    4.044236794    4.571680799
  314 SOLV  HW2     2760    5.771666051    3.925256600    4.461245659
  315 SOLV  OW      2761    4.328991412    5.802757596    6.109389499
  315 SOLV  HW1     2762    4.342473382    5.896519694    6.077318001
  315 SOLV  HW2     2763    4.313642447    5.742610954    6.030977515
  316 SOLV  OW      2764    6.648371852    3.970324451    4.761889746
  316 SOLV  HW1     2765    6.693783586    3.976877033    4.673026547
  316 SOLV  HW2     2766    6.550068067    3.958008607    4.748235561
  317 SOLV  OW      2767    5.807406189    5.466596787    7.278840543
  317 SOLV  HW1     2768    5.735863743    5.439031020    7.214624172
  317 SOLV  HW2     2769    5.784391120    5.555635574    7.318137627
  318 SOLV  OW      2770    4.045703497    7.254295435    5.547125152
  318 SOLV  HW1     2771    4.137464647    7.279487173    5.577893121
  318 SOLV  HW2     2772    3.998571264    7.335569191    5.512854677
  319 SOLV  OW      2773    5.968768238    4.259928180    4.825980697
  319 SOLV  HW1     2774    5.948497904    4.207496590    4.743265238
  319 SOLV  HW2     2775    5.944009507    4.355748583    4.811586279
  320 SOLV  OW      2776    5.892013419    5.032815710    5.657388938
  320 SOLV  HW1     2777    5.877793064    5.129488460    5.636124856
  320 SOLV  HW2     2778    5.892446757    5.020245800    5.756604603
  321 SOLV  OW      2779    6.281257907    5.677637978    7.312055223
  321 SOLV  HW1     2780    6.307042702    5.637148201    7.399791484
  321 SOLV  HW2     2781    6.307300518    5.615800970    7.237894007
  322 SOLV  OW      2782    6.721515113    6.716796939    4.558696724
  322 SOLV  HW1     2783    6.791095738    6.648155382    4.579877083
  322 SOLV  HW2     2784    6.647575172    6.711084884    4.625793188
  323 SOLV  OW      2785    4.900067998    6.461128005    3.980848820
  323 SOLV  HW1     2786    4.982757612    6.445829791    4.034963814
  323 SOLV  HW2     2787    4.877727236    6.558600409    3.980993313
  324 SOLV  OW      2788    4.920370986    5.413583820    5.965157446
  324 SOLV  HW1     2789    4.883318939    5.477723216    5.897964312
  324 SOLV  HW2     2790    5.020256306    5.414192817    5.960242796
  325 SOLV  OW      2791    4.097977283    7.007867474    4.741328275
  325 SOLV  HW1     2792    4.145159212    7.094432722    4.724532617
  325 SOLV  HW2     2793    4.001035401    7.025534600    4.758413878
  326 SOLV  OW      2794    4.638583678    5.301738069    6.952311298
  326 SOLV  HW1     2795    4.573626214    5.233746141    6.918265224
  326 SOLV  HW2     2796    4.728871718    5.259772614    6.961716576
  327 SOLV  OW      2797    6.288744065    5.029257887    5.014277785
  327 SOLV  HW1     2798    6.218957608    4.970657813    5.055480075
  327 SOLV  HW2     2799    6.244445384    5.102406909    4.962425721
  328 SOLV  OW      2800    6.448560652    4.548948140    5.366903321
  328 SOLV  HW1     2801    6.482185746    4.622415320    5.425840281
  328 SOLV  HW2     2802    6.467403066    4.571636290    5.271342623
  329 SOLV  OW      2803    5.518781897    6.884590540    5.981624796
  329 SOLV  HW1     2804    5.439158491    6.824133298    5.984208272
  329 SOLV  HW2     2805    5.509179800    6.949104720    5.905813605
  330 SOLV  OW      2806    6.589456708    7.046338710    4.273101426
  330 SOLV  HW1     2807    6.661315345    7.038184566    4.204025875
  330 SOLV  HW2     2808    6.502703712    7.068361016    4.228485950
  331 SOLV  OW      2809    4.397844189    3.923793397    6.521036721
  331 SOLV  HW1     2810    4.401668404    3.829478550    6.487990463
  331 SOLV  HW2     2811    4.324256635    3.932602908    6.588187013
  332 SOLV  OW      2812    6.736714644    4.687296123    0.139708635
  332 SOLV  HW1     2813    6.650308148    4.674644245    0.188449098
  332 SOLV  HW2     2814    6.770828107    4.779906824    0.155871608
  333 SOLV  OW      2815    6.522543742    3.751196066    4.454286751
  333 SOLV  HW1     2816    6.537897233    3.849628761    4.445506242
  333 SOLV  HW2     2817    6.534449684    3.707538401    4.365100968
  334 SOLV  OW      2818    7.114364128    5.188127189    3.664637300
  334 SOLV  HW1     2819    7.208055631    5.222191479    3.656675497
  334 SOLV  HW2     2820    7.087271107    5.187346967    3.760903722
  335 SOLV  OW      2821    4.751869375    6.380979932    0.224768819
  335 SOLV  HW1     2822    4.791466582    6.373316067    0.316284832
  335 SOLV  HW2     2823    4.740958855    6.289678054    0.185440588
  336 SOLV  OW      2824    6.536479692    4.282389793    5.240384431
  336 SOLV  HW1     2825    6.524687918    4.376442239    5.272271210
  336 SOLV  HW2     2826    6.452281050    4.230915448    5.256594392
  337 SOLV  OW      2827    4.312503431    6.623718537    6.625279469
  337 SOLV  HW1     2828    4.381031346    6.646106832    6.555964613
  337 SOLV  HW2     2829    4.357308996    6.581070257    6.703863423
  338 SOLV  OW      2830    4.408771702    4.290643175    5.660566142
  338 SOLV  HW1     2831    4.419901340    4.316173122    5.564514809
  338 SOLV  HW2     2832    4.488834624    4.320571530    5.712485820
  339 SOLV  OW      2833    4.032287447    5.099868572    6.412487717
  339 SOLV  HW1     2834    4.072322351    5.179070788    6.458596001
  339 SOLV  HW2     2835    4.095284483    5.066904950    6.342156622
  340 SOLV  OW      2836    6.168772358    5.777975363    6.595099803
  340 SOLV  HW1     2837    6.235228767    5.749534678    6.525987955
  340 SOLV  HW2     2838    6.093656999    5.712023043    6.598215897
  341 SOLV  OW      2839    5.232570731    6.320171714    6.252721083
  341 SOLV  HW1     2840    5.303322268    6.285801834    6.314481818
  341 SOLV  HW2     2841    5.200456011    6.245746726    6.194146099
  342 SOLV  OW      2842    5.646138857    5.265980574    4.230446853
  342 SOLV  HW1     2843    5.623830292    5.246955566    4.326052393
  342 SOLV  HW2     2844    5.705885878    5.193945239    4.195216128
  343 SOLV  OW      2845    5.310156870    6.936292107    6.865088142
  343 SOLV  HW1     2846    5.254640309    6.854650249    6.880980261
  343 SOLV  HW2     2847    5.390714043    6.911806557    6.811134459
  344 SOLV  OW      2848    4.686907287    4.625043589    5.461211343
  344 SOLV  HW1     2849    4.675034075    4.722260548    5.440978135
  344 SOLV  HW2     2850    4.733488774    4.614754570    5.549108041
  345 SOLV  OW      2851    6.180590783    5.960727548    6.287412954
  345 SOLV  HW1     2852    6.187548343    5.998668240    6.379684460
  345 SOLV  HW2     2853    6.208178785    6.029985706    6.220749992
  346 SOLV  OW      2854    3.943154396    6.099476587    6.479757493
  346 SOLV  HW1     2855    4.007002239    6.159377720    6.431412769
  346 SOLV  HW2     2856    3.896816904    6.151286307    6.551663694
  347 SOLV  OW      2857    5.164281645    6.953809431    7.199641102
  347 SOLV  HW1     2858    5.203179191    6.999948361    7.279388803
  347 SOLV  HW2     2859    5.081305171    7.001553493    7.170711711
  348 SOLV  OW      2860    4.152556857    7.206659775    5.066403687
  348 SOLV  HW1     2861    4.222859521    7.277277036    5.057895602
  348 SOLV  HW2     2862    4.188112459    7.119893787    5.031633110
  349 SOLV  OW      2863    4.879711494    5.655330173    5.831223197
  349 SOLV  HW1     2864    4.804437759    5.615501459    5.778791299
  349 SOLV  HW2     2865    4.899479525    5.747081116    5.796691585
  350 SOLV  OW      2866    5.812669891    6.359578263    7.203169102
  350 SOLV  HW1     2867    5.841075178    6.332888466    7.295270793
  350 SOLV  HW2     2868    5.893259342    6.367764783    7.144515960
  351 SOLV  OW      2869    5.985405140    6.391332493    6.405599930
  351 SOLV  HW1     2870    5.922146189    6.455244907    6.449364625
  351 SOLV  HW2     2871    5.993804065    6.413975658    6.308550699
  352 SOLV  OW      2872    7.105373841    6.275832862    4.007139608
  352 SOLV  HW1     2873    7.020585922    6.267713711    4.059550416
  352 SOLV  HW2     2874    7.093910000    6.344903984    3.935728749
  353 SOLV  OW      2875    5.309932875    5.334069646    5.477555358
  353 SOLV  HW1     2876    5.316773714    5.280289398    5.393517030
  353 SOLV  HW2     2877    5.350406572    5.282816528    5.553295027
  354 SOLV  OW      2878    4.186542035    4.385278864    7.190873624
  354 SOLV  HW1     2879    4.284231327    4.403155211    7.179092599
  354 SOLV  HW2     2880    4.172557394    4.288201394    7.210415378
  355 SOLV  OW      2881    7.419862232    4.173433364    7.179517329
  355 SOLV  HW1     2882    7.416308852    4.235163519    7.100914978
  355 SOLV  HW2     2883    7.334758938    4.121163654    7.184701647
  356 SOLV  OW      2884    3.861211601    5.289071675    4.839988141
  356 SOLV  HW1     2885    3.891590697    5.205889836    4.886460291
  356 SOLV  HW2     2886    3.871122906    5.367188140    4.901642209
  357 SOLV  OW      2887    6.644389994    5.914463540    4.631132990
  357 SOLV  HW1     2888    6.708229442    5.926957894    4.707095850
  357 SOLV  HW2     2889    6.685641848    5.854599722    4.562456093
  358 SOLV  OW      2890    6.011036551    7.097537902    5.013174230
  358 SOLV  HW1     2891    6.071074787    7.171354728    5.043962942
  358 SOLV  HW2     2892    5.930625071    7.136527306    4.968282749
  359 SOLV  OW      2893    6.616784636    5.439157882    7.240642576
  359 SOLV  HW1     2894    6.656378997    5.528004553    7.263850285
  359 SOLV  HW2     2895    6.602854555    5.386047294    7.324220195
  360 SOLV  OW      2896    0.065890391    5.871049774    5.313952042
  360 SOLV  HW1     2897    0.065266617    5.970494327    5.303369590
  360 SOLV  HW2     2898   -0.011130868    5.843168540    5.371326429
  361 SOLV  OW      2899    5.105603888    5.030420172    5.308705338
  361 SOLV  HW1     2900    5.054998189    5.113117139    5.284203895
  361 SOLV  HW2     2901    5.202983357    5.044427217    5.290787697
  362 SOLV  OW      2902    0.132880248    3.744233734    6.532274007
  362 SOLV  HW1     2903    0.215760673    3.694725625    6.506171700
  362 SOLV  HW2     2904    0.074076623    3.755334774    6.452146475
  363 SOLV  OW      2905    7.302776671    5.705858685    4.110693609
  363 SOLV  HW1     2906    7.220336959    5.760652200    4.096444619
  363 SOLV  HW2     2907    7.332933750    5.667703478    4.023307342
  364 SOLV  OW      2908    6.560057932    3.674649491    4.184125502
  364 SOLV  HW1     2909    6.565301530    3.575074159    4.191818277
  364 SOLV  HW2     2910    6.469038415    3.700831443    4.152005187
  365 SOLV  OW      2911    5.414351833    4.778046053    6.659310640
  365 SOLV  HW1     2912    5.427762731    4.860771506    6.604751979
  365 SOLV  HW2     2913    5.351389183    4.797585909    6.734516092
  366 SOLV  OW      2914    6.864124793    4.951718729    5.960699826
  366 SOLV  HW1     2915    6.913135469    4.919941192    6.041879234
  366 SOLV  HW2     2916    6.883271894    4.890357687    5.884083331
  367 SOLV  OW      2917    4.228949828    7.017677322    6.462197648
  367 SOLV  HW1     2918    4.181821068    7.035092945    6.375727600
  367 SOLV  HW2     2919    4.321079936    6.983490504    6.443629877
  368 SOLV  OW      2920    4.651337595    5.645638671    7.298445731
  368 SOLV  HW1     2921    4.619175622    5.570637880    7.240634728
  368 SOLV  HW2     2922    4.650961071    5.730727103    7.245896825
  369 SOLV  OW      2923    7.392677687    4.876336034    5.249762454
  369 SOLV  HW1     2924    7.352782402    4.787878265    5.225573280
  369 SOLV  HW2     2925    7.331505478    4.924407894    5.312599234
  370 SOLV  OW      2926    5.368642481    4.676321238    3.881270413
  370 SOLV  HW1     2927    5.331502504    4.726621405    3.803219520
  370 SOLV  HW2     2928    5.343942818    4.579727434    3.873461697
  371 SOLV  OW      2929    7.184809998    4.113451364    4.088173924
  371 SOLV  HW1     2930    7.282968502    4.102309451    4.103754244
  371 SOLV  HW2     2931    7.150536650    4.188863892    4.144210358
  372 SOLV  OW      2932    3.996898487    6.550494150    6.286786623
  372 SOLV  HW1     2933    3.989036611    6.639642537    6.331425896
  372 SOLV  HW2     2934    3.939382921    6.484108080    6.334605171
  373 SOLV  OW      2935    6.188384134    4.003750893    4.542539030
  373 SOLV  HW1     2936    6.258443618    4.048138316    4.486652280
  373 SOLV  HW2     2937    6.191782903    3.904879832    4.527882366
  374 SOLV  OW      2938    3.454605910    5.298594807    4.399244401
  374 SOLV  HW1     2939    3.396553024    5.255860587    4.329923630
  374 SOLV  HW2     2940    3.525122002    5.233844838    4.428167656
  375 SOLV  OW      2941    4.705641798    6.970038274    6.309481739
  375 SOLV  HW1     2942    4.765349455    7.047871648    6.328942147
  375 SOLV  HW2     2943    4.676429823    6.973541962    6.213898847
  376 SOLV  OW      2944    5.614136099    4.567094948    7.215691037
  376 SOLV  HW1     2945    5.639870449    4.540173877    7.122874128
  376 SOLV  HW2     2946    5.654730707    4.503455656    7.281296061
  377 SOLV  OW      2947    4.853450522    7.085605171    4.067396499
  377 SOLV  HW1     2948    4.882485033    7.082509047    3.971754202
  377 SOLV  HW2     2949    4.841505921    7.180825035    4.095512405
  378 SOLV  OW      2950    3.540130619    7.310044416    5.395711157
  378 SOLV  HW1     2951    3.565869503    7.214224676    5.408271803
  378 SOLV  HW2     2952    3.469298677    7.316572432    5.325413031
  379 SOLV  OW      2953    4.565994286    4.943814335    4.056832978
  379 SOLV  HW1     2954    4.480502348    4.930618781    4.107017306
  379 SOLV  HW2     2955    4.551862640    4.921251481    3.960434476
  380 SOLV  OW      2956    4.587945876    6.471727021    4.244102798
  380 SOLV  HW1     2957    4.525329966    6.405524996    4.285311270
  380 SOLV  HW2     2958    4.567545157    6.480661082    4.146606512
  381 SOLV  OW      2959    5.193372397    5.525190147    0.587972233
  381 SOLV  HW1     2960    5.202065083    5.471363508    0.504135548
  381 SOLV  HW2     2961    5.276938640    5.578216758    0.602333802
  382 SOLV  OW      2962    4.879223397    3.947460129    6.078885787
  382 SOLV  HW1     2963    4.835011017    4.017653381    6.134741379
  382 SOLV  HW2     2964    4.978507052    3.958120789    6.084429131
  383 SOLV  OW      2965    4.342542385    7.359810130    6.938161088
  383 SOLV  HW1     2966    4.401564753    7.300661617    6.883210974
  383 SOLV  HW2     2967    4.380033952    7.452518557    6.939268608
  384 SOLV  OW      2968    4.138676931    4.448926232    4.811968466
  384 SOLV  HW1     2969    4.230545831    4.409833418    4.806169073
  384 SOLV  HW2     2970    4.110366772    4.481027096    4.721581735
  385 SOLV  OW      2971    4.859382852    6.904747706    4.502854275
  385 SOLV  HW1     2972    4.799479788    6.849738534    4.444667898
  385 SOLV  HW2     2973    4.804209180    6.954851390    4.569528760
  386 SOLV  OW      2974    4.267151706    5.151117179    5.947258109
  386 SOLV  HW1     2975    4.222634886    5.102587801    6.022521732
  386 SOLV  HW2     2976    4.234085220    5.245451938    5.944257487
  387 SOLV  OW      2977    6.826452329    3.684470363    4.300456235
  387 SOLV  HW1     2978    6.733351613    3.679960402    4.264212520
  387 SOLV  HW2     2979    6.824562942    3.668696957    4.399194711
  388 SOLV  OW      2980    7.186278870    4.193901892    0.028657649
  388 SOLV  HW1     2981    7.100186905    4.213391693   -0.018335607
  388 SOLV  HW2     2982    7.256371688    4.258198234   -0.002212683
  389 SOLV  OW      2983    4.054020527    4.557702286    4.573297149
  389 SOLV  HW1     2984    4.004400521    4.644153615    4.581415694
  389 SOLV  HW2     2985    4.137473101    4.572062780    4.520087367
  390 SOLV  OW      2986    6.896726095    6.058936340    5.056558259
  390 SOLV  HW1     2987    6.910851532    6.019415398    5.147333319
  390 SOLV  HW2     2988    6.984356728    6.064656739    5.008708751
  391 SOLV  OW      2989    4.246767655    5.418478254    4.053677631
  391 SOLV  HW1     2990    4.195627179    5.410041279    3.968148057
  391 SOLV  HW2     2991    4.273818708    5.327580281    4.085420528
  392 SOLV  OW      2992    6.455416133    5.020313449    4.567881780
  392 SOLV  HW1     2993    6.467934820    5.043588428    4.664335145
  392 SOLV  HW2     2994    6.364002837    5.048240974    4.538465925
  393 SOLV  OW      2995    5.279347084    6.947743825    4.992125686
  393 SOLV  HW1     2996    5.357078483    6.902599217    4.948291865
  393 SOLV  HW2     2997    5.217326727    6.982869857    4.921973909
  394 SOLV  OW      2998    4.283569662    4.540500438    4.396035918
  394 SOLV  HW1     2999    4.365269180    4.589341503    4.365353805
  394 SOLV  HW2     3000    4.310409008    4.453877486    4.438199019
  395 SOLV  OW      3001    3.850578593    5.204922704    6.217247127
  395 SOLV  HW1     3002    3.913627749    5.252778502    6.156121492
  395 SOLV  HW2     3003    3.900873818    5.170096238    6.296362514
  396 SOLV  OW      3004    6.002115728    4.537517090    4.206063272
  396 SOLV  HW1     3005    6.092532189    4.494839837    4.207938310
  396 SOLV  HW2     3006    5.985506401    4.576391621    4.115437974
  397 SOLV  OW      3007    4.009815447    5.065740274    4.190237006
  397 SOLV  HW1     3008    4.092033178    5.104623819    4.148642946
  397 SOLV  HW2     3009    4.001084801    4.969799707    4.163387958
  398 SOLV  OW      3010    7.284572100    6.923710729    5.045588626
  398 SOLV  HW1     3011    7.322128000    6.840945675    5.087319790
  398 SOLV  HW2     3012    7.246021258    6.901328830    4.956063543
  399 SOLV  OW      3013    5.035103502    6.207719694    3.625366707
  399 SOLV  HW1     3014    5.069758942    6.218641547    3.532193371
  399 SOLV  HW2     3015    4.996534685    6.116067687    3.636036403
  400 SOLV  OW      3016    7.182204213    3.400146523    5.941631435
  400 SOLV  HW1     3017    7.203426084    3.497439270    5.932380342
  400 SOLV  HW2     3018    7.112936397    3.387771066    6.012698867
  401 SOLV  OW      3019    5.307893992    5.993660644    5.244739551
  401 SOLV  HW1     3020    5.284797977    5.977162293    5.148841895
  401 SOLV  HW2     3021    5.368190142    6.073181689    5.251275222
  402 SOLV  OW      3022    5.389881684    6.380552803    5.691845006
  402 SOLV  HW1     3023    5.349069590    6.367721933    5.782240665
  402 SOLV  HW2     3024    5.359692710    6.307194503    5.630945777
  403 SOLV  OW      3025    7.051377112    5.798081884    4.078937098
  403 SOLV  HW1     3026    6.977600288    5.739812278    4.044833757
  403 SOLV  HW2     3027    7.017045032    5.855000721    4.153656082
  404 SOLV  OW      3028    4.427126468    5.721261091    4.295213671
  404 SOLV  HW1     3029    4.423621160    5.813049868    4.334763434
  404 SOLV  HW2     3030    4.361808246    5.714988175    4.219743298
  405 SOLV  OW      3031    5.559816223    3.944331469    5.123357638
  405 SOLV  HW1     3032    5.608793219    3.938206971    5.210327653
  405 SOLV  HW2     3033    5.592585859    3.872854712    5.061573949
  406 SOLV  OW      3034    6.886751266    4.065429816    7.139010501
  406 SOLV  HW1     3035    6.822937347    4.004193328    7.092342332
  406 SOLV  HW2     3036    6.878491321    4.157498769    7.100864973
  407 SOLV  OW      3037    5.591541341    3.844294913    5.724064815
  407 SOLV  HW1     3038    5.640279771    3.786116562    5.658950416
  407 SOLV  HW2     3039    5.588890586    3.938072641    5.689442405
  408 SOLV  OW      3040    4.016985286    6.250779356    6.847396807
  408 SOLV  HW1     3041    4.025614278    6.349718611    6.859144210
  408 SOLV  HW2     3042    4.095866499    6.216263916    6.796526055
  409 SOLV  OW      3043    0.115373890    6.097658840    5.051555382
  409 SOLV  HW1     3044    0.060476267    6.128576492    5.129221994
  409 SOLV  HW2     3045    0.138516464    6.175983344    4.993837793
  410 SOLV  OW      3046    7.390452036    3.856945132    5.524229348
  410 SOLV  HW1     3047    7.347913374    3.791183435    5.462039699
  410 SOLV  HW2     3048    7.416963097    3.810526092    5.608752211
  411 SOLV  OW      3049    5.586335255    5.661853281    5.085974089
  411 SOLV  HW1     3050    5.490789689    5.688952356    5.074209937
  411 SOLV  HW2     3051    5.646007237    5.736424881    5.056309205
  412 SOLV  OW      3052    4.247425259    4.990370376    6.211596186
  412 SOLV  HW1     3053    4.186866867    4.930844782    6.158766782
  412 SOLV  HW2     3054    4.341187244    4.956061793    6.205839997
  413 SOLV  OW      3055    5.078354316    7.136221630    6.173582592
  413 SOLV  HW1     3056    5.165257039    7.166916427    6.212407622
  413 SOLV  HW2     3057    5.003795196    7.160022884    6.235840851
  414 SOLV  OW      3058    5.393349357    6.575803891    3.857328816
  414 SOLV  HW1     3059    5.385675573    6.503535077    3.926030886
  414 SOLV  HW2     3060    5.438190987    6.655546603    3.897725568
  415 SOLV  OW      3061    7.170868445    5.267667655    4.686056457
  415 SOLV  HW1     3062    7.220295889    5.332316918    4.744186046
  415 SOLV  HW2     3063    7.231636509    5.192347910    4.660839595
  416 SOLV  OW      3064    3.928372548    4.828569264    0.199663411
  416 SOLV  HW1     3065    3.875582356    4.830902683    0.114754637
  416 SOLV  HW2     3066    3.962696982    4.920257388    0.220079574
  417 SOLV  OW      3067    4.151133325    4.982569277    7.027338756
  417 SOLV  HW1     3068    4.227321973    4.919273899    7.041143782
  417 SOLV  HW2     3069    4.172727873    5.070473901    7.069859759
  418 SOLV  OW      3070    6.177362391    5.233503467    4.866206768
  418 SOLV  HW1     3071    6.099245701    5.241038780    4.804215243
  418 SOLV  HW2     3072    6.234604527    5.315071319    4.857729123
  419 SOLV  OW      3073    5.222300220    4.126090271    5.261058295
  419 SOLV  HW1     3074    5.159541450    4.071437610    5.316518291
  419 SOLV  HW2     3075    5.171718815    4.169456657    5.186477751
  420 SOLV  OW      3076    5.846939143    5.263367862    0.020183930
  420 SOLV  HW1     3077    5.877977116    5.277148433    0.114250962
  420 SOLV  HW2     3078    5.849968500    5.350403687   -0.028982236
  421 SOLV  OW      3079    6.989849066    3.922531131    5.639026369
  421 SOLV  HW1     3080    6.894875683    3.953797545    5.640610454
  421 SOLV  HW2     3081    7.039353788    3.970063099    5.566294020
  422 SOLV  OW      3082    6.407323214    3.711140254    3.688092594
  422 SOLV  HW1     3083    6.447837504    3.626278658    3.654049028
  422 SOLV  HW2     3084    6.476830793    3.764045523    3.736791060
  423 SOLV  OW      3085    3.657143225    6.640106150    7.372246600
  423 SOLV  HW1     3086    3.625224030    6.698249191    7.447093582
  423 SOLV  HW2     3087    3.748434062    6.669460935    7.343860409
  424 SOLV  OW      3088    7.048624789    4.668073034    6.773703243
  424 SOLV  HW1     3089    7.098990990    4.710670095    6.698534695
  424 SOLV  HW2     3090    7.112392667    4.618445908    6.832630400
  425 SOLV  OW      3091    5.010472090    4.357697511    6.331567910
  425 SOLV  HW1     3092    5.079299456    4.311776911    6.275394238
  425 SOLV  HW2     3093    5.023027446    4.456716000    6.325321034
  426 SOLV  OW      3094    6.824927581    4.259416992    5.273142069
  426 SOLV  HW1     3095    6.842021488    4.162695526    5.254318701
  426 SOLV  HW2     3096    6.726326925    4.275726839    5.276796559
  427 SOLV  OW      3097    5.244226518    5.898086812    3.865491618
  427 SOLV  HW1     3098    5.268911824    5.977586402    3.810063568
  427 SOLV  HW2     3099    5.304484368    5.893007631    3.945147207
  428 SOLV  OW      3100    4.113198163    5.865220018    4.532818552
  428 SOLV  HW1     3101    4.076449486    5.880120851    4.624627635
  428 SOLV  HW2     3102    4.078077351    5.778924095    4.496474874
  429 SOLV  OW      3103    5.340749845    7.303646631    5.428123388
  429 SOLV  HW1     3104    5.427803347    7.259994140    5.405370785
  429 SOLV  HW2     3105    5.265602791    7.241150709    5.406941885
  430 SOLV  OW      3106    7.144723897    5.113929033    5.112818859
  430 SOLV  HW1     3107    7.090123818    5.031247519    5.126333249
  430 SOLV  HW2     3108    7.176345108    5.117836831    5.018030524
  431 SOLV  OW      3109    3.925603760    7.376634271    7.226628498
  431 SOLV  HW1     3110    3.831546135    7.345607644    7.212824506
  431 SOLV  HW2     3111    3.978610016    7.303900939    7.270219774
  432 SOLV  OW      3112    5.006420972    5.415112989    4.215224686
  432 SOLV  HW1     3113    5.044141362    5.340837267    4.159889258
  432 SOLV  HW2     3114    4.978051225    5.379286552    4.304181704
  433 SOLV  OW      3115    6.897794707    4.477160451    3.771109573
  433 SOLV  HW1     3116    6.817812588    4.417872676    3.780566119
  433 SOLV  HW2     3117    6.888815128    4.555317972    3.832853725
  434 SOLV  OW      3118    6.192769414    5.149252218    6.035865474
  434 SOLV  HW1     3119    6.104495162    5.194156735    6.049755369
  434 SOLV  HW2     3120    6.203044813    5.074837173    6.101883787
  435 SOLV  OW      3121    5.734997915    5.419764738    5.392927989
  435 SOLV  HW1     3122    5.784994408    5.495061122    5.350119543
  435 SOLV  HW2     3123    5.660981418    5.456641050    5.449171247
  436 SOLV  OW      3124    7.218945331    5.259104383    4.166252209
  436 SOLV  HW1     3125    7.269932880    5.308168707    4.095581510
  436 SOLV  HW2     3126    7.201963560    5.320214406    4.243573524
  437 SOLV  OW      3127    3.568893950    5.167383018    6.129699816
  437 SOLV  HW1     3128    3.658613261    5.160088887    6.173276249
  437 SOLV  HW2     3129    3.574203478    5.131853862    6.036366295
  438 SOLV  OW      3130    4.293251991    4.139039572    4.919681732
  438 SOLV  HW1     3131    4.195949833    4.152236618    4.938607125
  438 SOLV  HW2     3132    4.306106859    4.053573128    4.869380245
  439 SOLV  OW      3133    4.924923293    5.306034950    4.457973684
  439 SOLV  HW1     3134    4.851224320    5.238470994    4.455722352
  439 SOLV  HW2     3135    5.010238146    5.261386840    4.484980359
  440 SOLV  OW      3136    4.491690702    5.697280314    6.679960067
  440 SOLV  HW1     3137    4.511331889    5.601725317    6.701982317
  440 SOLV  HW2     3138    4.395064569    5.716299402    6.697372198
  441 SOLV  OW      3139    6.623049272    5.278875367    7.019871062
  441 SOLV  HW1     3140    6.620013046    5.333174449    7.103799949
  441 SOLV  HW2     3141    6.586037613    5.332604388    6.944075472
  442 SOLV  OW      3142    6.322868097    6.854617233    4.876442982
  442 SOLV  HW1     3143    6.297113364    6.783165183    4.941502122
  442 SOLV  HW2     3144    6.241063519    6.888216577    4.829747107
  443 SOLV  OW      3145    5.219763612    3.788617459    4.025957386
  443 SOLV  HW1     3146    5.156318927    3.842001217    3.970041246
  443 SOLV  HW2     3147    5.180168977    3.698697341    4.044618308
  444 SOLV  OW      3148    6.213083643    5.493095432    6.758562208
  444 SOLV  HW1     3149    6.133245023    5.522247075    6.705874274
  444 SOLV  HW2     3150    6.227523483    5.556178419    6.834798865
  445 SOLV  OW      3151    3.985629463    3.813196030    5.280201327
  445 SOLV  HW1     3152    3.935961864    3.759910850    5.211678606
  445 SOLV  HW2     3153    3.958921501    3.909332590    5.273424557
  446 SOLV  OW      3154    5.376514849    6.451975415    4.108983934
  446 SOLV  HW1     3155    5.323559800    6.535225572    4.125310453
  446 SOLV  HW2     3156    5.327628164    6.373414699    4.146926499
  447 SOLV  OW      3157    6.745707459    4.780011596    4.189805319
  447 SOLV  HW1     3158    6.767068526    4.853731199    4.253921767
  447 SOLV  HW2     3159    6.663171196    4.732365066    4.220125755
  448 SOLV  OW      3160    3.788812575    4.568620695    6.864027978
  448 SOLV  HW1     3161    3.808816419    4.633816846    6.790888747
  448 SOLV  HW2     3162    3.873741742    4.543662879    6.910548339
  449 SOLV  OW      3163    5.165170300    4.643444646    5.791042906
  449 SOLV  HW1     3164    5.263614602    4.635929931    5.775113979
  449 SOLV  HW2     3165    5.118990696    4.563547451    5.752502779
  450 SOLV  OW      3166    7.416246903    4.337656363    4.473199652
  450 SOLV  HW1     3167    7.391906241    4.401873846    4.545899003
  450 SOLV  HW2     3168    7.454526294    4.387992930    4.395723729
  451 SOLV  OW      3169    6.122285094    6.433654513    4.541914882
  451 SOLV  HW1     3170    6.176162477    6.355867974    4.574289241
  451 SOLV  HW2     3171    6.027786351    6.424058334    4.573210489
  452 SOLV  OW      3172    5.631604991    3.914026362    4.783313403
  452 SOLV  HW1     3173    5.611505407    4.009795366    4.803954804
  452 SOLV  HW2     3174    5.683488314    3.908517608    4.697993298
  453 SOLV  OW      3175    6.125954107    4.173541725    7.176991667
  453 SOLV  HW1     3176    6.212680481    4.160531054    7.128920808
  453 SOLV  HW2     3177    6.050595343    4.169819529    7.111351065
  454 SOLV  OW      3178    6.784159656    5.289960750    5.162703274
  454 SOLV  HW1     3179    6.859158520    5.333405649    5.212598521
  454 SOLV  HW2     3180    6.733399324    5.359440313    5.111735324
  455 SOLV  OW      3181    7.261807110    3.660912537    5.935111466
  455 SOLV  HW1     3182    7.190715649    3.731037535    5.929639043
  455 SOLV  HW2     3183    7.349514450    3.700151604    5.907377789
  456 SOLV  OW      3184    6.283886639    6.415530232    4.858482791
  456 SOLV  HW1     3185    6.378540869    6.415235742    4.826225523
  456 SOLV  HW2     3186    6.280641468    6.381674129    4.952521257
  457 SOLV  OW      3187    5.985552996    6.172914584    5.573064077
  457 SOLV  HW1     3188    5.901118912    6.119393970    5.570181879
  457 SOLV  HW2     3189    5.970841155    6.255432212    5.627618536
  458 SOLV  OW      3190    3.396471019    4.822261288    4.438334987
  458 SOLV  HW1     3191    3.298868318    4.800978920    4.433619161
  458 SOLV  HW2     3192    3.419917122    4.850687539    4.531306438
  459 SOLV  OW      3193    6.960413366    7.267389769    4.612574934
  459 SOLV  HW1     3194    6.930464688    7.354252286    4.652046713
  459 SOLV  HW2     3195    6.986073106    7.281352428    4.516936960
  460 SOLV  OW      3196    4.660206764    5.661892242    4.089719249
  460 SOLV  HW1     3197    4.572521220    5.622195640    4.116864140
  460 SOLV  HW2     3198    4.644133853    5.745978165    4.038022014
  461 SOLV  OW      3199    7.424540459    5.498353899    6.668588591
  461 SOLV  HW1     3200    7.439235046    5.415851989    6.614021702
  461 SOLV  HW2     3201    7.454396374    5.578408652    6.616628404
  462 SOLV  OW      3202    6.264563417    3.967880127    3.922018308
  462 SOLV  HW1     3203    6.258367574    4.043963977    3.986630132
  462 SOLV  HW2     3204    6.274647220    4.003734455    3.829203570
  463 SOLV  OW      3205    4.070827072    6.669396706    4.403024199
  463 SOLV  HW1     3206    4.078071456    6.597945348    4.472623265
  463 SOLV  HW2     3207    4.053932361    6.627430575    4.313832555
  464 SOLV  OW      3208    6.064872204    4.803989236    6.025761298
  464 SOLV  HW1     3209    6.106160550    4.785858305    6.115016785
  464 SOLV  HW2     3210    5.970336255    4.771357749    6.025542861
  465 SOLV  OW      3211    6.277351949    4.461365065    4.226329783
  465 SOLV  HW1     3212    6.297575091    4.546256171    4.177479864
  465 SOLV  HW2     3213    6.264000719    4.481184208    4.323442069
  466 SOLV  OW      3214    6.457179385    7.319814696    4.135275513
  466 SOLV  HW1     3215    6.484635218    7.242222463    4.078468695
  466 SOLV  HW2     3216    6.360785709    7.310402698    4.160195792
  467 SOLV  OW      3217    5.446336306    6.201389771    3.800881129
  467 SOLV  HW1     3218    5.355027010    6.230117417    3.829841549
  467 SOLV  HW2     3219    5.513959774    6.233489483    3.867198869
  468 SOLV  OW      3220    4.883991970    4.975249336    6.073676590
  468 SOLV  HW1     3221    4.832715989    5.042482633    6.020273770
  468 SOLV  HW2     3222    4.928349287    4.910386796    6.011816481
  469 SOLV  OW      3223    6.296535181    3.662517382    6.198705871
  469 SOLV  HW1     3224    6.241753863    3.745223928    6.211302536
  469 SOLV  HW2     3225    6.392481849    3.682820629    6.218251077
  470 SOLV  OW      3226    7.208127656    6.290679275    5.125103167
  470 SOLV  HW1     3227    7.127926879    6.265852561    5.179443395
  470 SOLV  HW2     3228    7.288675263    6.243649071    5.161180707
  471 SOLV  OW      3229    5.610883536    4.101397927    5.667279747
  471 SOLV  HW1     3230    5.626297608    4.131701629    5.573228964
  471 SOLV  HW2     3231    5.671691103    4.151550672    5.728831053
  472 SOLV  OW      3232    5.410570767    6.230218086    7.317047601
  472 SOLV  HW1     3233    5.343632681    6.195931238    7.382964988
  472 SOLV  HW2     3234    5.407280608    6.330153092    7.315141695
  473 SOLV  OW      3235    5.668751711    3.851449530    5.998787390
  473 SOLV  HW1     3236    5.712119420    3.938728372    6.021226511
  473 SOLV  HW2     3237    5.644390025    3.850319840    5.901797769
  474 SOLV  OW      3238    4.899671481    4.994293336    5.007398016
  474 SOLV  HW1     3239    4.834631246    5.018587240    4.935416130
  474 SOLV  HW2     3240    4.861497854    4.920704041    5.063336529
  475 SOLV  OW      3241    7.365576319    5.913483098    6.044209715
  475 SOLV  HW1     3242    7.445235196    5.964734781    6.012127353
  475 SOLV  HW2     3243    7.323484152    5.865647216    5.967128446
  476 SOLV  OW      3244    5.640564379    6.229573909    5.063639908
  476 SOLV  HW1     3245    5.731495744    6.262771926    5.038521973
  476 SOLV  HW2     3246    5.574782553    6.256030495    4.993111703
  477 SOLV  OW      3247    7.371512665    5.714283130    6.244809233
  477 SOLV  HW1     3248    7.328888923    5.768665455    6.172508851
  477 SOLV  HW2     3249    7.469438311    5.705463381    6.226526728
  478 SOLV  OW      3250    3.607749118    5.051288351    4.438531361
  478 SOLV  HW1     3251    3.705764596    5.035176966    4.450155559
  478 SOLV  HW2     3252    3.557579627    4.967033777    4.458173314
  479 SOLV  OW      3253    6.269265719    5.337975946    4.298436650
  479 SOLV  HW1     3254    6.282406925    5.298727271    4.207395604
  479 SOLV  HW2     3255    6.197600024    5.407628521    4.294658833
  480 SOLV  OW      3256    4.640936017    7.053890031    5.657999261
  480 SOLV  HW1     3257    4.578591755    7.049070257    5.579949633
  480 SOLV  HW2     3258    4.675087444    7.147392150    5.667630596
  481 SOLV  OW      3259    4.646943247    5.232803496    7.334795020
  481 SOLV  HW1     3260    4.561858363    5.201432281    7.292647039
  481 SOLV  HW2     3261    4.699373817    5.153865578    7.366729961
  482 SOLV  OW      3262    4.333486341    4.054229118    4.291164822
  482 SOLV  HW1     3263    4.412765916    4.011121996    4.334270708
  482 SOLV  HW2     3264    4.277793972    3.984285018    4.246356461
  483 SOLV  OW      3265    5.918769817    6.669326113    3.988834227
  483 SOLV  HW1     3266    5.873718630    6.593535970    3.941636079
  483 SOLV  HW2     3267    5.906526498    6.659085281    4.087558987
  484 SOLV  OW      3268    4.217574843    5.597635996    3.633014558
  484 SOLV  HW1     3269    4.189544123    5.531301179    3.702411015
  484 SOLV  HW2     3270    4.316296067    5.590942966    3.618486253
  485 SOLV  OW      3271    3.833570852    6.801102713    5.982227154
  485 SOLV  HW1     3272    3.842617835    6.862634630    5.903907828
  485 SOLV  HW2     3273    3.861508963    6.848878748    6.065526097
  486 SOLV  OW      3274    5.176112297    6.912943944    5.388379140
  486 SOLV  HW1     3275    5.252926246    6.857940823    5.421184590
  486 SOLV  HW2     3276    5.141856002    6.874528060    5.302631529
  487 SOLV  OW      3277    4.909040276    5.982093742    7.065436581
  487 SOLV  HW1     3278    5.005794903    6.004178783    7.053081159
  487 SOLV  HW2     3279    4.891817343    5.960468784    7.161548277
  488 SOLV  OW      3280    4.064716159    7.050277738    6.898193924
  488 SOLV  HW1     3281    4.095057797    7.068013564    6.804565462
  488 SOLV  HW2     3282    4.143261593    7.054191930    6.959974343
  489 SOLV  OW      3283    6.506230574    6.466757517    5.166248179
  489 SOLV  HW1     3284    6.593802364    6.492923090    5.125648221
  489 SOLV  HW2     3285    6.501381261    6.501170163    5.260024146
  490 SOLV  OW      3286    4.853899573    7.176745596    7.373337827
  490 SOLV  HW1     3287    4.763087997    7.143905776    7.399352423
  490 SOLV  HW2     3288    4.887377540    7.240551682    7.442691116
  491 SOLV  OW      3289    7.034652150    0.084417661    3.769109217
  491 SOLV  HW1     3290    6.951163657    0.094106649    3.714925875
  491 SOLV  HW2     3291    7.018491733    0.118767832    3.861623577
  492 SOLV  OW      3292    4.692830540    5.258285881    5.582291412
  492 SOLV  HW1     3293    4.700636769    5.219774223    5.490326902
  492 SOLV  HW2     3294    4.601650811    5.239308411    5.618727678
  493 SOLV  OW      3295    4.437014875    6.488689906    0.616398264
  493 SOLV  HW1     3296    4.531294984    6.501932412    0.647021830
  493 SOLV  HW2     3297    4.420234245    6.544513157    0.535133688
  494 SOLV  OW      3298    6.589341690    5.620455529    4.813139060
  494 SOLV  HW1     3299    6.653949625    5.568178455    4.757511890
  494 SOLV  HW2     3300    6.608710297    5.718119004    4.803748228
  495 SOLV  OW      3301    4.528092364    7.141593865    4.962502068
  495 SOLV  HW1     3302    4.463664081    7.065860672    4.973228300
  495 SOLV  HW2     3303    4.600351620    7.133844382    5.031204982
  496 SOLV  OW      3304    6.672414613    4.547262229    6.375434746
  496 SOLV  HW1     3305    6.692287329    4.605888832    6.296888411
  496 SOLV  HW2     3306    6.647318494    4.604013443    6.453862455
  497 SOLV  OW      3307    6.556885006    6.739611188    4.773237334
  497 SOLV  HW1     3308    6.640716714    6.760582729    4.823561092
  497 SOLV  HW2     3309    6.482180805    6.796369210    4.807846719
  498 SOLV  OW      3310    3.920083154    6.672294675    5.516810114
  498 SOLV  HW1     3311    3.945659549    6.740854672    5.584980178
  498 SOLV  HW2     3312    3.856925937    6.606484689    5.557821060
  499 SOLV  OW      3313    6.252554351    5.930708624    4.445134556
  499 SOLV  HW1     3314    6.317738467    5.987678792    4.495208013
  499 SOLV  HW2     3315    6.296556114    5.844749090    4.419122720
  500 SOLV  OW      3316    4.992304821    6.622573670    6.027152387
  500 SOLV  HW1     3317    4.893448775    6.613240998    6.039058621
  500 SOLV  HW2     3318    5.021251936    6.570497833    5.946830981
  501 SOLV  OW      3319    3.740257888    4.411050197    5.721921247
  501 SOLV  HW1     3320    3.783003560    4.427065313    5.632936645
  501 SOLV  HW2     3321    3.749583108    4.314549665    5.746470192
  502 SOLV  OW      3322    4.529111447    4.783309007    5.122598826
  502 SOLV  HW1     3323    4.457283676    4.714241337    5.114119378
  502 SOLV  HW2     3324    4.618553890    4.739821998    5.112091694
  503 SOLV  OW      3325    5.749786537    0.020230314    4.688982869
  503 SOLV  HW1     3326    5.810439735    0.099598562    4.684122030
  503 SOLV  HW2     3327    5.656557079    0.050696617    4.708520636
  504 SOLV  OW      3328    5.075381387    6.817273567    5.134521654
  504 SOLV  HW1     3329    5.135915053    6.881371085    5.087311713
  504 SOLV  HW2     3330    5.071981078    6.731148950    5.083801612
  505 SOLV  OW      3331    6.110996638    5.890217465    4.943437271
  505 SOLV  HW1     3332    6.148263703    5.968571338    4.993169837
  505 SOLV  HW2     3333    6.186025595    5.832602487    4.910992743
  506 SOLV  OW      3334    5.672480818    7.061114781    4.732164880
  506 SOLV  HW1     3335    5.744416332    7.003594575    4.693202720
  506 SOLV  HW2     3336    5.632155696    7.117458347    4.660049218
  507 SOLV  OW      3337    6.847532875    4.065533001    6.434785502
  507 SOLV  HW1     3338    6.918428111    4.013618955    6.387033489
  507 SOLV  HW2     3339    6.861631426    4.058150288    6.533517824
  508 SOLV  OW      3340    5.777232491    4.915443106    4.759787485
  508 SOLV  HW1     3341    5.714034934    4.850461509    4.717538656
  508 SOLV  HW2     3342    5.792535335    4.889782040    4.855227242
  509 SOLV  OW      3343    6.797316778    6.736163945    4.095863808
  509 SOLV  HW1     3344    6.800627151    6.737669082    3.995920515
  509 SOLV  HW2     3345    6.740377902    6.659731964    4.126160285
  510 SOLV  OW      3346    6.786737797    4.823075312    3.659032264
  510 SOLV  HW1     3347    6.734725911    4.779622503    3.585502269
  510 SOLV  HW2     3348    6.728071611    4.834210874    3.739246215
  511 SOLV  OW      3349    5.491964144    6.390581042    6.107556115
  511 SOLV  HW1     3350    5.417337185    6.396581492    6.041248937
  511 SOLV  HW2     3351    5.475498309    6.455106017    6.182169935
  512 SOLV  OW      3352    3.860583399    5.110115509    6.778443346
  512 SOLV  HW1     3353    3.924201063    5.033406974    6.786841992
  512 SOLV  HW2     3354    3.823083999    5.112297371    6.685756837
  513 SOLV  OW      3355    5.344610035    4.082571667    7.232577677
  513 SOLV  HW1     3356    5.281824742    4.095092503    7.155748193
  513 SOLV  HW2     3357    5.347365785    3.985870985    7.257932319
  514 SOLV  OW      3358    4.698029095    4.895998815    5.362448433
  514 SOLV  HW1     3359    4.678212705    4.994017036    5.363541195
  514 SOLV  HW2     3360    4.665608305    4.856410342    5.276523435
  515 SOLV  OW      3361    6.898565165    5.412680218    4.178138552
  515 SOLV  HW1     3362    6.832540169    5.356544364    4.228033494
  515 SOLV  HW2     3363    6.981111158    5.424064733    4.233424643
  516 SOLV  OW      3364    4.119708889    6.333096822    5.581714971
  516 SOLV  HW1     3365    4.120591211    6.361276179    5.677667032
  516 SOLV  HW2     3366    4.105031710    6.234329856    5.576133309
  517 SOLV  OW      3367    5.833283375    7.342639402    5.339177845
  517 SOLV  HW1     3368    5.915590636    7.383544949    5.299759254
  517 SOLV  HW2     3369    5.755876259    7.357665916    5.277664974
  518 SOLV  OW      3370    5.383013514    6.771192225    5.503069228
  518 SOLV  HW1     3371    5.414051045    6.690807155    5.452307069
  518 SOLV  HW2     3372    5.461767466    6.828132934    5.526680030
  519 SOLV  OW      3373    4.601523549    4.377859496    5.823864450
  519 SOLV  HW1     3374    4.613098168    4.349881828    5.919179583
  519 SOLV  HW2     3375    4.534091483    4.451535516    5.818725438
  520 SOLV  OW      3376    5.466435467    4.020815692    4.418267140
  520 SOLV  HW1     3377    5.563679729    4.016550237    4.441230864
  520 SOLV  HW2     3378    5.440165208    4.115951862    4.402115089
  521 SOLV  OW      3379    6.177874270    4.766962915    4.598607091
  521 SOLV  HW1     3380    6.157115217    4.860125295    4.628470180
  521 SOLV  HW2     3381    6.105577373    4.734680233    4.537508919
  522 SOLV  OW      3382    3.856431467    4.455447583    0.018627855
  522 SOLV  HW1     3383    3.879870263    4.359395230    0.003584872
  522 SOLV  HW2     3384    3.939517106    4.510987319    0.014927555
  523 SOLV  OW      3385    5.538008213    5.041590978    6.143130431
  523 SOLV  HW1     3386    5.453675142    5.091532195    6.123240795
  523 SOLV  HW2     3387    5.566019046    4.989949830    6.062196268
  524 SOLV  OW      3388    0.092515599    3.303457566    5.554104361
  524 SOLV  HW1     3389    0.050250006    3.303551910    5.644741103
  524 SOLV  HW2     3390    0.061826958    3.223084578    5.503116436
  525 SOLV  OW      3391    4.777682066    4.430023792    5.295500663
  525 SOLV  HW1     3392    4.718031703    4.431991658    5.215251988
  525 SOLV  HW2     3393    4.753637522    4.505350880    5.356734192
  526 SOLV  OW      3394    4.200256292    4.869270989    4.464004152
  526 SOLV  HW1     3395    4.239571884    4.862983036    4.555736288
  526 SOLV  HW2     3396    4.101045684    4.857970779    4.469441116
  527 SOLV  OW      3397    5.867312303    4.826363669    6.303394685
  527 SOLV  HW1     3398    5.837060755    4.761283536    6.233746158
  527 SOLV  HW2     3399    5.963753936    4.810254912    6.324394965
  528 SOLV  OW      3400    6.728276932    6.260809010    4.988866376
  528 SOLV  HW1     3401    6.792308919    6.189862584    5.018303574
  528 SOLV  HW2     3402    6.720853143    6.259679552    4.889148715
  529 SOLV  OW      3403    5.638369826    5.946759857    5.031382301
  529 SOLV  HW1     3404    5.650540066    6.042129083    5.058924112
  529 SOLV  HW2     3405    5.565161701    5.940772134    4.963509922
  530 SOLV  OW      3406    5.828361350    4.841084814    5.008524316
  530 SOLV  HW1     3407    5.837150206    4.939392165    5.024645636
  530 SOLV  HW2     3408    5.774936112    4.799864823    5.082335245
  531 SOLV  OW      3409    4.368986571    5.009853144    6.498895379
  531 SOLV  HW1     3410    4.362296642    4.990371058    6.401032434
  531 SOLV  HW2     3411    4.411209659    4.932112497    6.545531640
  532 SOLV  OW      3412    6.391497738    3.939336509    6.639465805
  532 SOLV  HW1     3413    6.440558201    3.942501870    6.552374685
  532 SOLV  HW2     3414    6.297512564    3.970717892    6.625916275
  533 SOLV  OW      3415    4.654240372    6.310219115    3.992552187
  533 SOLV  HW1     3416    4.743652166    6.353885296    4.002493908
  533 SOLV  HW2     3417    4.612847444    6.338408224    3.905995848
  534 SOLV  OW      3418    4.781946671    5.948569051    6.535986693
  534 SOLV  HW1     3419    4.782474881    5.873181163    6.470274119
  534 SOLV  HW2     3420    4.689401931    5.960850574    6.571851991
  535 SOLV  OW      3421    6.125025725    6.715508523    5.257019824
  535 SOLV  HW1     3422    6.209390854    6.704836737    5.204386717
  535 SOLV  HW2     3423    6.146887367    6.719663012    5.354520189
  536 SOLV  OW      3424    7.212740269    6.538101107    4.961300993
  536 SOLV  HW1     3425    7.219539516    6.454878874    5.016340425
  536 SOLV  HW2     3426    7.301089714    6.584956818    4.960699995
  537 SOLV  OW      3427    4.397413898    5.745471405    7.015285420
  537 SOLV  HW1     3428    4.334537782    5.815217415    6.980903363
  537 SOLV  HW2     3429    4.480913141    5.789356118    7.048481933
  538 SOLV  OW      3430    4.577918438    4.398268424    5.095608941
  538 SOLV  HW1     3431    4.551595366    4.301803758    5.094318932
  538 SOLV  HW2     3432    4.495787335    4.455150535    5.100175659
  539 SOLV  OW      3433    7.421296221    5.443882752    6.060956831
  539 SOLV  HW1     3434    7.494195892    5.505207182    6.091393468
  539 SOLV  HW2     3435    7.460657803    5.369738042    6.006600353
  540 SOLV  OW      3436    4.897970903    6.421506359    7.104177620
  540 SOLV  HW1     3437    4.986982656    6.375918396    7.104868337
  540 SOLV  HW2     3438    4.876421902    6.453904763    7.196306896
  541 SOLV  OW      3439    7.117744555    6.120829079    4.928562801
  541 SOLV  HW1     3440    7.136749005    6.203870756    4.980935991
  541 SOLV  HW2     3441    7.189588607    6.053430384    4.945763040
  542 SOLV  OW      3442    6.497772700    5.124928960    4.816667010
  542 SOLV  HW1     3443    6.582948216    5.136458634    4.867791345
  542 SOLV  HW2     3444    6.423861487    5.101649123    4.879885742
  543 SOLV  OW      3445    5.505791084    4.124394743    3.592125272
  543 SOLV  HW1     3446    5.481424050    4.153413911    3.684677627
  543 SOLV  HW2     3447    5.552533010    4.036072275    3.596128091
  544 SOLV  OW      3448    6.184927782    5.111556947    5.423190328
  544 SOLV  HW1     3449    6.126602746    5.188848886    5.398173505
  544 SOLV  HW2     3450    6.267493097    5.112494265    5.366765789
  545 SOLV  OW      3451    4.840165731    6.597933252    5.238389518
  545 SOLV  HW1     3452    4.842964008    6.644775096    5.326696102
  545 SOLV  HW2     3453    4.932211042    6.594773264    5.199432167
  546 SOLV  OW      3454    5.776941577    6.324579599    5.977929538
  546 SOLV  HW1     3455    5.777657279    6.227210739    5.955120698
  546 SOLV  HW2     3456    5.685816407    6.350656170    6.009829413
  547 SOLV  OW      3457    3.786518626    7.053843147    6.966331940
  547 SOLV  HW1     3458    3.745402218    6.962787832    6.970821919
  547 SOLV  HW2     3459    3.882588100    7.045739575    6.939747719
  548 SOLV  OW      3460    4.014721738    4.513388540    6.995685226
  548 SOLV  HW1     3461    4.031313504    4.465858547    7.082099678
  548 SOLV  HW2     3462    4.100432494    4.552588771    6.962237268
  549 SOLV  OW      3463    5.140288094    6.281327844    7.094327394
  549 SOLV  HW1     3464    5.204429329    6.300210866    7.168698833
  549 SOLV  HW2     3465    5.147638050    6.185240403    7.067589450
  550 SOLV  OW      3466    7.242682890    5.768492270    5.441706486
  550 SOLV  HW1     3467    7.193049076    5.701500400    5.386476424
  550 SOLV  HW2     3468    7.267052562    5.727640820    5.529678122
  551 SOLV  OW      3469    6.812519094    6.735178451    3.825640123
  551 SOLV  HW1     3470    6.770273474    6.807394054    3.770850037
  551 SOLV  HW2     3471    6.912012795    6.740905313    3.817280372
  552 SOLV  OW      3472    0.053572713    6.398854128    4.733083672
  552 SOLV  HW1     3473    0.036378857    6.459724093    4.810548836
  552 SOLV  HW2     3474   -0.002978998    6.316849902    4.741959562
  553 SOLV  OW      3475    7.087962648    4.991598241    7.207855798
  553 SOLV  HW1     3476    7.066466362    5.067573683    7.146475970
  553 SOLV  HW2     3477    7.134405502    5.026615102    7.289210800
  554 SOLV  OW      3478    3.755349800    6.953573362    0.012374368
  554 SOLV  HW1     3479    3.687241207    6.905520239    0.067635372
  554 SOLV  HW2     3480    3.824712443    6.888658063   -0.018874108
  555 SOLV  OW      3481    4.981492202    4.679507103    4.619989626
  555 SOLV  HW1     3482    5.048223173    4.615284438    4.657724360
  555 SOLV  HW2     3483    5.010804147    4.773161522    4.639252583
  556 SOLV  OW      3484    4.334715815    7.363382923    6.110188027
  556 SOLV  HW1     3485    4.303832661    7.385937304    6.017781310
  556 SOLV  HW2     3486    4.292138369    7.425798830    6.175708084
  557 SOLV  OW      3487    3.936740290    4.214190818    7.020534761
  557 SOLV  HW1     3488    3.886613548    4.254785527    6.944109749
  557 SOLV  HW2     3489    3.871847044    4.178855151    7.087925923
  558 SOLV  OW      3490    4.545565402    5.399317144    5.160341071
  558 SOLV  HW1     3491    4.465098477    5.447531805    5.125665815
  558 SOLV  HW2     3492    4.616616788    5.465673411    5.183800550
  559 SOLV  OW      3493    5.641403057    4.957824880    5.912441675
  559 SOLV  HW1     3494    5.611890504    4.863345854    5.926681171
  559 SOLV  HW2     3495    5.741082574    4.962875135    5.918645614
  560 SOLV  OW      3496    6.841463985    6.014690286    5.866388425
  560 SOLV  HW1     3497    6.794632142    6.050494882    5.947174212
  560 SOLV  HW2     3498    6.929604322    6.060746971    5.855828883
  561 SOLV  OW      3499    6.011861803    6.725971416    6.182226433
  561 SOLV  HW1     3500    5.965909398    6.782624344    6.113813700
  561 SOLV  HW2     3501    5.987301490    6.630074742    6.168012971
  562 SOLV  OW      3502    6.866505299    5.820832771    3.790135152
  562 SOLV  HW1     3503    6.858018004    5.764559026    3.872362086
  562 SOLV  HW2     3504    6.814959215    5.905648433    3.802354184
  563 SOLV  OW      3505    6.036116175    4.992276350    4.665022449
  563 SOLV  HW1     3506    6.054336271    5.089593388    4.679133916
  563 SOLV  HW2     3507    5.958918172    4.964222130    4.722075713
  564 SOLV  OW      3508    6.517659273    6.204992572    5.474245989
  564 SOLV  HW1     3509    6.430912526    6.226955601    5.429589111
  564 SOLV  HW2     3510    6.513491937    6.232280052    5.570368566
  565 SOLV  OW      3511    4.285502380    5.963523959    3.820447084
  565 SOLV  HW1     3512    4.357582114    5.917116098    3.768946610
  565 SOLV  HW2     3513    4.215773847    5.897097379    3.847408257
  566 SOLV  OW      3514    4.639569281    3.598253442    4.356524834
  566 SOLV  HW1     3515    4.647688380    3.590229787    4.455878779
  566 SOLV  HW2     3516    4.727817388    3.577844850    4.314130696
  567 SOLV  OW      3517    5.000038406    6.180266696    4.057976309
  567 SOLV  HW1     3518    4.913409801    6.226378930    4.077190587
  567 SOLV  HW2     3519    4.981995270    6.093234431    4.012152406
  568 SOLV  OW      3520    5.088977698    0.315907073    4.372114349
  568 SOLV  HW1     3521    5.115840068    0.224241665    4.401738523
  568 SOLV  HW2     3522    5.004110010    0.310377174    4.319497218
  569 SOLV  OW      3523    4.737417810    7.156473853    5.149091544
  569 SOLV  HW1     3524    4.821579720    7.204247377    5.174314525
  569 SOLV  HW2     3525    4.740655369    7.062725426    5.183767085
  570 SOLV  OW      3526    4.908238045    5.353900364    4.960650784
  570 SOLV  HW1     3527    4.977463510    5.383502824    4.894823042
  570 SOLV  HW2     3528    4.817160277    5.373603600    4.924343250
  571 SOLV  OW      3529    6.101832541    4.003741774    6.872902471
  571 SOLV  HW1     3530    6.177433159    4.024604058    6.934958697
  571 SOLV  HW2     3531    6.103959601    3.906585722    6.849285643
  572 SOLV  OW      3532    7.204257728    5.208726336    6.650121530
  572 SOLV  HW1     3533    7.162278281    5.299452395    6.647264259
  572 SOLV  HW2     3534    7.299284472    5.215011959    6.619593330
  573 SOLV  OW      3535    6.809037879    4.680484622    6.151570798
  573 SOLV  HW1     3536    6.873353972    4.756807101    6.157887248
  573 SOLV  HW2     3537    6.858807032    4.596772362    6.128838454
  574 SOLV  OW      3538    0.144899887    4.479330899    5.407669634
  574 SOLV  HW1     3539    0.183453351    4.422009353    5.479984853
  574 SOLV  HW2     3540    0.110360608    4.564356891    5.447408896
  575 SOLV  OW      3541    6.092470454    6.431754334    7.370299510
  575 SOLV  HW1     3542    6.143857422    6.467540596    7.448274909
  575 SOLV  HW2     3543    6.009723406    6.386123585    7.403043283
  576 SOLV  OW      3544    7.323885434    4.393020216    6.551303810
  576 SOLV  HW1     3545    7.408005336    4.443324352    6.571178807
  576 SOLV  HW2     3546    7.305003928    4.328955041    6.625740098
  577 SOLV  OW      3547    7.088639761    6.612742051    3.407619328
  577 SOLV  HW1     3548    7.120650707    6.531101314    3.455698279
  577 SOLV  HW2     3549    7.158334833    6.642430419    3.342330290
  578 SOLV  OW      3550    5.449531022    5.337951749    4.058008509
  578 SOLV  HW1     3551    5.515208032    5.300399504    4.123414858
  578 SOLV  HW2     3552    5.472592894    5.306569562    3.965895195
  579 SOLV  OW      3553    4.028703987    5.375333054    6.088851760
  579 SOLV  HW1     3554    4.029122948    5.441968950    6.163426178
  579 SOLV  HW2     3555    4.084809883    5.409419483    6.013405974
  580 SOLV  OW      3556    6.151458016    3.984488820    7.378714473
  580 SOLV  HW1     3557    6.240809256    3.942863568    7.361870103
  580 SOLV  HW2     3558    6.133484809    4.054065729    7.309172992
  581 SOLV  OW      3559    5.406647810    5.095664285    5.323911585
  581 SOLV  HW1     3560    5.446331665    5.033755400    5.391668520
  581 SOLV  HW2     3561    5.467490932    5.173878696    5.310524752
  582 SOLV  OW      3562    3.587176719    5.509982371    5.472557297
  582 SOLV  HW1     3563    3.595732829    5.607139026    5.494669089
  582 SOLV  HW2     3564    3.652704761    5.486242421    5.400835334
  583 SOLV  OW      3565    4.541614830    5.892367847    5.194547143
  583 SOLV  HW1     3566    4.585338927    5.979997530    5.214819650
  583 SOLV  HW2     3567    4.536212205    5.879967993    5.095457927
  584 SOLV  OW      3568    5.370744530    5.389561152    4.343672315
  584 SOLV  HW1     3569    5.405808616    5.301085659    4.374399282
  584 SOLV  HW2     3570    5.354434379    5.386504042    4.245051103
  585 SOLV  OW      3571    7.186046193    5.806468525    5.835846865
  585 SOLV  HW1     3572    7.216860588    5.901399365    5.829517599
  585 SOLV  HW2     3573    7.230864985    5.752091571    5.764883062
  586 SOLV  OW      3574    5.418077739    7.149759406    3.894184971
  586 SOLV  HW1     3575    5.475571402    7.218637613    3.850006333
  586 SOLV  HW2     3576    5.428965193    7.155938402    3.993405196
  587 SOLV  OW      3577    4.615100073    6.288488272    5.388546565
  587 SOLV  HW1     3578    4.675322202    6.240683779    5.324593924
  587 SOLV  HW2     3579    4.629516938    6.387124220    5.380483448
  588 SOLV  OW      3580    3.974837758    5.662953420    7.236597994
  588 SOLV  HW1     3581    3.889614102    5.615526371    7.258679742
  588 SOLV  HW2     3582    3.966129966    5.759774037    7.260090280
  589 SOLV  OW      3583    4.531898363    5.070810925    6.854128875
  589 SOLV  HW1     3584    4.433570605    5.072292050    6.835936790
  589 SOLV  HW2     3585    4.551800559    5.002206638    6.924119991
  590 SOLV  OW      3586    4.502171867    6.947221242    0.161540540
  590 SOLV  HW1     3587    4.524818998    7.015174098    0.091747424
  590 SOLV  HW2     3588    4.556976949    6.864863230    0.146875212
  591 SOLV  OW      3589    5.754993218    6.634837535    5.750870302
  591 SOLV  HW1     3590    5.655096474    6.639533035    5.751067991
  591 SOLV  HW2     3591    5.790544985    6.684944087    5.671959831
  592 SOLV  OW      3592    3.693667345    6.986728331    5.768906546
  592 SOLV  HW1     3593    3.755159746    7.034384288    5.706064543
  592 SOLV  HW2     3594    3.700596134    7.027779324    5.859836290
  593 SOLV  OW      3595    5.135161945    4.528963474    6.780020882
  593 SOLV  HW1     3596    5.126107386    4.473482690    6.862732948
  593 SOLV  HW2     3597    5.054026796    4.586463407    6.769425338
  594 SOLV  OW      3598    5.897660065    5.883269757    0.344419332
  594 SOLV  HW1     3599    5.957098410    5.828763770    0.285276750
  594 SOLV  HW2     3600    5.925111782    5.979326176    0.339814639
  595 SOLV  OW      3601    4.737847816    5.016722185    4.714086469
  595 SOLV  HW1     3602    4.718914894    5.019117866    4.615924123
  595 SOLV  HW2     3603    4.708839611    4.928622242    4.751461919
  596 SOLV  OW      3604    6.000223495    4.713596782    4.418533347
  596 SOLV  HW1     3605    5.997342544    4.655431429    4.337232183
  596 SOLV  HW2     3606    5.932295708    4.786471102    4.409786142
  597 SOLV  OW      3607    6.468604301    5.032108543    0.147855376
  597 SOLV  HW1     3608    6.403120607    5.075122141    0.085697026
  597 SOLV  HW2     3609    6.446697227    4.934988130    0.157321750
  598 SOLV  OW      3610    5.464903033    6.609829978    6.878068647
  598 SOLV  HW1     3611    5.539567251    6.569599647    6.931062342
  598 SOLV  HW2     3612    5.498721971    6.689580746    6.828092625
  599 SOLV  OW      3613    3.936400839    6.817283866    6.820062956
  599 SOLV  HW1     3614    3.848986540    6.818666723    6.771501303
  599 SOLV  HW2     3615    4.007132116    6.858364780    6.762523283
  600 SOLV  OW      3616    4.115523029    4.802441786    6.071445682
  600 SOLV  HW1     3617    4.071943457    4.820775720    5.983318921
  600 SOLV  HW2     3618    4.182642421    4.729071566    6.060795699
  601 SOLV  OW      3619    6.340898850    6.821914118    4.466972779
  601 SOLV  HW1     3620    6.420389929    6.881992222    4.475543551
  601 SOLV  HW2     3621    6.345425475    6.750502608    4.536840988
  602 SOLV  OW      3622    6.206418846    4.495325497    4.492746936
  602 SOLV  HW1     3623    6.229363165    4.427320183    4.562392779
  602 SOLV  HW2     3624    6.151041408    4.567742650    4.533865653
  603 SOLV  OW      3625    5.928017854    4.895042486    7.209901838
  603 SOLV  HW1     3626    5.974772265    4.872943650    7.124302999
  603 SOLV  HW2     3627    5.995480659    4.905417468    7.282995082
  604 SOLV  OW      3628    0.021413222    6.773581976    5.234867829
  604 SOLV  HW1     3629   -0.006128017    6.706514076    5.303750735
  604 SOLV  HW2     3630    0.112042265    6.809294268    5.257505947
  605 SOLV  OW      3631    4.507900648    6.731812512    6.030883363
  605 SOLV  HW1     3632    4.537509201    6.817752204    6.072593105
  605 SOLV  HW2     3633    4.410039065    6.718947115    6.046990708
  606 SOLV  OW      3634    5.197488594    5.727210476    5.947719266
  606 SOLV  HW1     3635    5.158421141    5.644007320    5.908318787
  606 SOLV  HW2     3636    5.267086491    5.702623269    6.015195239
  607 SOLV  OW      3637    4.737599457    4.703971782    4.754104229
  607 SOLV  HW1     3638    4.821486368    4.714812504    4.700746975
  607 SOLV  HW2     3639    4.752677864    4.636745906    4.826594342
  608 SOLV  OW      3640    7.403171397    3.456548047    5.357986894
  608 SOLV  HW1     3641    7.459629726    3.444102401    5.276382624
  608 SOLV  HW2     3642    7.447445917    3.412591160    5.436148579
  609 SOLV  OW      3643    5.083101352    5.709347276    6.792630425
  609 SOLV  HW1     3644    5.005828220    5.708079258    6.856103766
  609 SOLV  HW2     3645    5.052518664    5.679212435    6.702307561
  610 SOLV  OW      3646    4.459799182    4.077750586    6.974633861
  610 SOLV  HW1     3647    4.484788257    4.073587352    7.071379572
  610 SOLV  HW2     3648    4.364736223    4.107593519    6.966034171
  611 SOLV  OW      3649    5.174864694    6.011333061    7.010339177
  611 SOLV  HW1     3650    5.246105702    6.000192466    7.079637418
  611 SOLV  HW2     3651    5.206122741    5.972100617    6.923820941
  612 SOLV  OW      3652    3.862796046    5.765179941    6.697935923
  612 SOLV  HW1     3653    3.936679575    5.798364542    6.639270234
  612 SOLV  HW2     3654    3.890850502    5.771637487    6.793710916
  613 SOLV  OW      3655    5.397001953    5.152118166    5.660424699
  613 SOLV  HW1     3656    5.470436932    5.155025314    5.728239538
  613 SOLV  HW2     3657    5.396514764    5.062684177    5.615666664
  614 SOLV  OW      3658    6.116838250    4.473377426    3.800199307
  614 SOLV  HW1     3659    6.066485337    4.531793511    3.863855769
  614 SOLV  HW2     3660    6.112399068    4.378478126    3.831446882
  615 SOLV  OW      3661    6.581089079    4.373973630    5.755303198
  615 SOLV  HW1     3662    6.527886698    4.323973397    5.686957196
  615 SOLV  HW2     3663    6.520525522    4.434641958    5.806810633
  616 SOLV  OW      3664    6.601172390    6.504243817    7.273300250
  616 SOLV  HW1     3665    6.628651601    6.464241477    7.185858299
  616 SOLV  HW2     3666    6.680194941    6.508105193    7.334471293
  617 SOLV  OW      3667    5.482816897    6.838410850    4.837064710
  617 SOLV  HW1     3668    5.543157446    6.760416605    4.853716973
  617 SOLV  HW2     3669    5.536897703    6.916063123    4.804711458
  618 SOLV  OW      3670    5.102794748    7.017259385    4.555915429
  618 SOLV  HW1     3671    5.022779341    6.957798059    4.547923586
  618 SOLV  HW2     3672    5.183649945    6.961823522    4.575646178
  619 SOLV  OW      3673    6.195294399    4.384329218    5.845407033
  619 SOLV  HW1     3674    6.253399737    4.460902749    5.817800889
  619 SOLV  HW2     3675    6.198411895    4.374313016    5.944864335
  620 SOLV  OW      3676    3.786938145    4.768423270    4.782636051
  620 SOLV  HW1     3677    3.745724220    4.827704206    4.851825842
  620 SOLV  HW2     3678    3.841798329    4.697922616    4.827580662
  621 SOLV  OW      3679    4.438548020    4.340331316    4.797053184
  621 SOLV  HW1     3680    4.405365130    4.278337285    4.868165957
  621 SOLV  HW2     3681    4.499647059    4.290655920    4.735404018
  622 SOLV  OW      3682    5.349461717    5.272351726    6.360859234
  622 SOLV  HW1     3683    5.255766316    5.291959410    6.389811165
  622 SOLV  HW2     3684    5.350292928    5.250489677    6.263274433
  623 SOLV  OW      3685    7.417252430    6.174128180    5.286591671
  623 SOLV  HW1     3686    7.377890181    6.131468643    5.368032903
  623 SOLV  HW2     3687    7.454999116    6.263531336    5.310759686
  624 SOLV  OW      3688    5.556130309    6.504111110    4.345597079
  624 SOLV  HW1     3689    5.497637474    6.551795307    4.411223086
  624 SOLV  HW2     3690    5.520586297    6.517895759    4.253138501
  625 SOLV  OW      3691    6.980434420    6.007157086    4.241017898
  625 SOLV  HW1     3692    7.046523943    6.043672356    4.306583526
  625 SOLV  HW2     3693    6.920842224    6.080897303    4.209219303
  626 SOLV  OW      3694    6.759072608    5.598307459    6.077134292
  626 SOLV  HW1     3695    6.762275892    5.518453947    6.137257076
  626 SOLV  HW2     3696    6.851943959    5.631899221    6.061386323
  627 SOLV  OW      3697    6.200335717    6.193002502    3.889306883
  627 SOLV  HW1     3698    6.117510544    6.190242343    3.833324078
  627 SOLV  HW2     3699    6.176834634    6.221736714    3.982170713
  628 SOLV  OW      3700    4.251571388    5.106055432    6.765995231
  628 SOLV  HW1     3701    4.268974855    5.117799862    6.668223924
  628 SOLV  HW2     3702    4.178194197    5.039370171    6.778989993
  629 SOLV  OW      3703    4.903410936    4.257324914    4.307838335
  629 SOLV  HW1     3704    4.993321941    4.228824729    4.341084250
  629 SOLV  HW2     3705    4.896213628    4.237488797    4.210082444
  630 SOLV  OW      3706    5.781896276    5.764972788    4.278523366
  630 SOLV  HW1     3707    5.833978801    5.792255519    4.359423007
  630 SOLV  HW2     3708    5.787563711    5.665775591    4.267146080
  631 SOLV  OW      3709    7.395947068    4.448464709    3.933506781
  631 SOLV  HW1     3710    7.299908667    4.432407528    3.910693907
  631 SOLV  HW2     3711    7.441178150    4.360948489    3.950732672
  632 SOLV  OW      3712    5.177226751    5.917123466    6.374501816
  632 SOLV  HW1     3713    5.169265074    5.818552741    6.359608235
  632 SOLV  HW2     3714    5.261831450    5.936590846    6.424145321
  633 SOLV  OW      3715    0.013043548    3.786777876    4.073711028
  633 SOLV  HW1     3716   -0.014605942    3.700429135    4.031508861
  633 SOLV  HW2     3717   -0.041672671    3.802717442    4.155891569
  634 SOLV  OW      3718    4.135619153    4.772640101    4.920518081
  634 SOLV  HW1     3719    4.076837956    4.706698404    4.873636804
  634 SOLV  HW2     3720    4.210143754    4.799980935    4.859690573
  635 SOLV  OW      3721    4.583625953    5.914445770    7.164325738
  635 SOLV  HW1     3722    4.616821117    5.979580632    7.096080522
  635 SOLV  HW2     3723    4.527438007    5.962497737    7.231673288
  636 SOLV  OW      3724    6.275448899    4.938724795    6.195563034
  636 SOLV  HW1     3725    6.298624232    4.847640251    6.229744196
  636 SOLV  HW2     3726    6.223606519    4.988269558    6.265273120
  637 SOLV  OW      3727    6.630302246    5.680635535    5.842950558
  637 SOLV  HW1     3728    6.672873442    5.636947641    5.922200767
  637 SOLV  HW2     3729    6.673170729    5.646739533    5.759195877
  638 SOLV  OW      3730    7.095782573    4.326205212    4.261118739
  638 SOLV  HW1     3731    7.164929658    4.380292477    4.309022917
  638 SOLV  HW2     3732    7.040274918    4.386412770    4.203712417
  639 SOLV  OW      3733    4.267435180    3.572959333    5.359598190
  639 SOLV  HW1     3734    4.361329306    3.540631033    5.347755640
  639 SOLV  HW2     3735    4.266896883    3.652030472    5.420825786
  640 SOLV  OW      3736    6.084990722    5.374635224    5.340040595
  640 SOLV  HW1     3737    6.144552568    5.454513280    5.348607506
  640 SOLV  HW2     3738    5.990701181    5.401052543    5.360366079
  641 SOLV  OW      3739    5.699133511    6.150315157    4.212911026
  641 SOLV  HW1     3740    5.636307225    6.072539507    4.215254093
  641 SOLV  HW2     3741    5.711053380    6.186309849    4.305453237
  642 SOLV  OW      3742    7.289290089    4.630962548    5.247762716
  642 SOLV  HW1     3743    7.245029546    4.664617729    5.164646086
  642 SOLV  HW2     3744    7.277893293    4.531794610    5.253748807
  643 SOLV  OW      3745    4.098684854    5.880675359    6.551665180
  643 SOLV  HW1     3746    4.060325619    5.972970767    6.555140054
  643 SOLV  HW2     3747    4.114535976    5.854756326    6.456382031
  644 SOLV  OW      3748    6.325143159    4.672875621    4.095658040
  644 SOLV  HW1     3749    6.305284667    4.758733193    4.142941639
  644 SOLV  HW2     3750    6.398934864    4.687437584    4.029746496
  645 SOLV  OW      3751    7.045330307    3.693601416    6.229278548
  645 SOLV  HW1     3752    7.020870694    3.665491289    6.136471353
  645 SOLV  HW2     3753    6.989372612    3.643302244    6.295159982
  646 SOLV  OW      3754    4.349583577    4.593040771    5.082756242
  646 SOLV  HW1     3755    4.289365494    4.567086864    5.158265265
  646 SOLV  HW2     3756    4.296554604    4.598234975    4.998125715
  647 SOLV  OW      3757    5.628654050    4.262462763    4.314441249
  647 SOLV  HW1     3758    5.628573627    4.185159725    4.251004065
  647 SOLV  HW2     3759    5.722535579    4.293894264    4.328523836
  648 SOLV  OW      3760    4.592472840    5.905136139    6.798338439
  648 SOLV  HW1     3761    4.528379938    5.930078710    6.870932986
  648 SOLV  HW2     3762    4.553544484    5.831098115    6.743521692
  649 SOLV  OW      3763    5.053961299    5.553868476    3.634987059
  649 SOLV  HW1     3764    5.066175509    5.531478450    3.731687089
  649 SOLV  HW2     3765    5.091310791    5.644854583    3.616880148
  650 SOLV  OW      3766    4.508402197    6.756930212    6.924556618
  650 SOLV  HW1     3767    4.606518272    6.755247729    6.943844740
  650 SOLV  HW2     3768    4.480245578    6.668478064    6.887339911
  651 SOLV  OW      3769    4.197118858    4.811888759    7.259820113
  651 SOLV  HW1     3770    4.249146165    4.807490064    7.174523450
  651 SOLV  HW2     3771    4.220711088    4.895745164    7.308944607
  652 SOLV  OW      3772    5.792312028    7.118488024    4.116249345
  652 SOLV  HW1     3773    5.869360822    7.176900433    4.141799626
  652 SOLV  HW2     3774    5.792763880    7.104141990    4.017277815
  653 SOLV  OW      3775    4.614361499    4.350857673    4.050932278
  653 SOLV  HW1     3776    4.647200983    4.396108275    4.133850348
  653 SOLV  HW2     3777    4.686416532    4.291927274    4.014372219
  654 SOLV  OW      3778    3.765845355    6.738983144    5.082825479
  654 SOLV  HW1     3779    3.740934501    6.669323280    5.015530883
  654 SOLV  HW2     3780    3.854807217    6.716548399    5.122625964
  655 SOLV  OW      3781    5.862437696    5.322825353    6.917457261
  655 SOLV  HW1     3782    5.891349471    5.264190649    6.841786389
  655 SOLV  HW2     3783    5.845089380    5.415196799    6.883273410
  656 SOLV  OW      3784    4.303285375    6.531970617    6.283163333
  656 SOLV  HW1     3785    4.330860317    6.436858204    6.269195383
  656 SOLV  HW2     3786    4.203460907    6.538045203    6.283236232
  657 SOLV  OW      3787    4.837988670    6.408568969    3.719094551
  657 SOLV  HW1     3788    4.909396041    6.356114685    3.672712325
  657 SOLV  HW2     3789    4.868783002    6.432596175    3.811159884
  658 SOLV  OW      3790    6.558786515    6.977014006    4.533919205
  658 SOLV  HW1     3791    6.637894504    6.936670800    4.579919255
  658 SOLV  HW2     3792    6.588601673    7.022152644    4.449805325
  659 SOLV  OW      3793    4.701787275    6.483426765    5.045202902
  659 SOLV  HW1     3794    4.752117035    6.532962550    5.116017274
  659 SOLV  HW2     3795    4.636508102    6.545201218    5.001337924
  660 SOLV  OW      3796    6.357653427    4.617250957    7.262788513
  660 SOLV  HW1     3797    6.308383348    4.613121390    7.349710352
  660 SOLV  HW2     3798    6.424209060    4.691840639    7.265735979
  661 SOLV  OW      3799    4.234991618    5.153061447    3.883137024
  661 SOLV  HW1     3800    4.217806150    5.058060201    3.857040360
  661 SOLV  HW2     3801    4.254755894    5.157655990    3.981064386
  662 SOLV  OW      3802    4.515703802    4.686650993    4.418630572
  662 SOLV  HW1     3803    4.578372583    4.754240375    4.379819661
  662 SOLV  HW2     3804    4.505491329    4.703166924    4.516737116
  663 SOLV  OW      3805    3.927904153    6.197032514    5.966768905
  663 SOLV  HW1     3806    3.850633167    6.188327408    6.029658099
  663 SOLV  HW2     3807    3.893925978    6.216380510    5.874721597
  664 SOLV  OW      3808    6.117324300    4.617399540    4.966880550
  664 SOLV  HW1     3809    6.127181101    4.709747000    5.003980716
  664 SOLV  HW2     3810    6.190706965    4.599861031    4.901237823
  665 SOLV  OW      3811    0.252985682    6.891150391    5.318491609
  665 SOLV  HW1     3812    0.283267705    6.986186828    5.311219579
  665 SOLV  HW2     3813    0.325959235    6.835930267    5.358832215
  666 SOLV  OW      3814    6.997247432    5.717891810    6.051937706
  666 SOLV  HW1     3815    7.007765893    5.764473285    5.964076623
  666 SOLV  HW2     3816    7.046234962    5.630746397    6.049508925
  667 SOLV  OW      3817    5.029832533    5.524025758    0.154722340
  667 SOLV  HW1     3818    4.958761676    5.453678169    0.153436518
  667 SOLV  HW2     3819    5.000357464    5.602171239    0.099713503
  668 SOLV  OW      3820    4.028293758    5.682107132    4.349643600
  668 SOLV  HW1     3821    4.123826793    5.695843491    4.323441501
  668 SOLV  HW2     3822    3.968641388    5.713615029    4.275815601
  669 SOLV  OW      3823    5.604342760    5.921253389    4.119851856
  669 SOLV  HW1     3824    5.667354665    5.865558702    4.173974802
  669 SOLV  HW2     3825    5.511474509    5.885436399    4.129558385
  670 SOLV  OW      3826    0.059788157    4.584421113    6.866550660
  670 SOLV  HW1     3827    0.112758224    4.662610270    6.899424189
  670 SOLV  HW2     3828   -0.034123488    4.591290390    6.900216907
  671 SOLV  OW      3829    4.012643675    7.291758148    5.917296678
  671 SOLV  HW1     3830    4.109783911    7.308114281    5.900036683
  671 SOLV  HW2     3831    3.994565292    7.298949176    6.015393670
  672 SOLV  OW      3832    3.852955381    6.847918661    4.386809786
  672 SOLV  HW1     3833    3.780407598    6.789321383    4.422929572
  672 SOLV  HW2     3834    3.941896671    6.806195134    4.405519245
  673 SOLV  OW      3835    4.799577896    6.853320190    0.097287444
  673 SOLV  HW1     3836    4.858829740    6.926145370    0.131746776
  673 SOLV  HW2     3837    4.781291741    6.868422362    0.000131895
  674 SOLV  OW      3838    6.009493792    6.479306720    5.258512278
  674 SOLV  HW1     3839    6.051365081    6.569309340    5.270678810
  674 SOLV  HW2     3840    6.046952922    6.415737143    5.326020267
  675 SOLV  OW      3841    4.118562033    4.896923336    5.782481946
  675 SOLV  HW1     3842    4.217538028    4.897565152    5.796799476
  675 SOLV  HW2     3843    4.092862396    4.973867800    5.723995242
  676 SOLV  OW      3844    4.114456065    4.574909428    7.366223752
  676 SOLV  HW1     3845    4.143952746    4.497169194    7.310653557
  676 SOLV  HW2     3846    4.141210380    4.660104517    7.321195078
  677 SOLV  OW      3847    5.104778563    3.964978939    4.924131972
  677 SOLV  HW1     3848    5.012748590    3.926022247    4.927912198
  677 SOLV  HW2     3849    5.165044428    3.914102889    4.985622426
  678 SOLV  OW      3850    4.135433518    4.643383517    6.632030386
  678 SOLV  HW1     3851    4.202016794    4.674315905    6.564121927
  678 SOLV  HW2     3852    4.066812962    4.585792553    6.587576220
  679 SOLV  OW      3853    4.495354859    5.923173954    6.467982753
  679 SOLV  HW1     3854    4.495843568    5.852651146    6.538890248
  679 SOLV  HW2     3855    4.517165800    5.881724363    6.379621060
  680 SOLV  OW      3856    0.355867785    4.378605107    6.529360150
  680 SOLV  HW1     3857    0.324853830    4.289310284    6.561988505
  680 SOLV  HW2     3858    0.448755055    4.395657587    6.562241273
  681 SOLV  OW      3859    3.962492599    5.965714893    4.083107404
  681 SOLV  HW1     3860    3.921303559    5.886976743    4.128991840
  681 SOLV  HW2     3861    3.890626632    6.021144194    4.041102221
  682 SOLV  OW      3862    4.038963008    4.580370099    5.655048077
  682 SOLV  HW1     3863    4.089324330    4.499818582    5.686276760
  682 SOLV  HW2     3864    4.102281174    4.644509446    5.611724249
  683 SOLV  OW      3865    5.083776233    6.177592248    4.937365240
  683 SOLV  HW1     3866    5.123914590    6.205001269    5.024767166
  683 SOLV  HW2     3867    5.005709554    6.236550618    4.916606305
  684 SOLV  OW      3868    3.732218482    4.865230651    5.243985158
  684 SOLV  HW1     3869    3.674654469    4.875156622    5.325151039
  684 SOLV  HW2     3870    3.827801300    4.855947806    5.271873394
  685 SOLV  OW      3871    5.457157165    4.910454199    6.373609569
  685 SOLV  HW1     3872    5.494382260    4.957708796    6.293717522
  685 SOLV  HW2     3873    5.418639500    4.977506379    6.437027164
  686 SOLV  OW      3874    4.950415966    5.820044530    5.592204607
  686 SOLV  HW1     3875    4.970405029    5.904305303    5.542184704
  686 SOLV  HW2     3876    5.030710524    5.760451627    5.590516170
  687 SOLV  OW      3877    5.838248601    4.637327829    5.747378998
  687 SOLV  HW1     3878    5.866718655    4.659353454    5.840684756
  687 SOLV  HW2     3879    5.764423031    4.569919152    5.750110618
  688 SOLV  OW      3880    3.681406664    4.243734516    4.638197534
  688 SOLV  HW1     3881    3.713009585    4.156246268    4.674918967
  688 SOLV  HW2     3882    3.689600547    4.314316297    4.708570813
  689 SOLV  OW      3883    4.494527291    4.148363286    5.106083412
  689 SOLV  HW1     3884    4.494039636    4.091355863    5.188250802
  689 SOLV  HW2     3885    4.402455576    4.151504932    5.067168132
  690 SOLV  OW      3886    5.876798456    7.107403281    3.857446321
  690 SOLV  HW1     3887    5.976336164    7.102953788    3.866048494
  690 SOLV  HW2     3888    5.852679704    7.163400199    3.778174295
  691 SOLV  OW      3889    6.074785493    5.989257802    6.748245251
  691 SOLV  HW1     3890    5.980102798    5.970066470    6.774101995
  691 SOLV  HW2     3891    6.110359805    5.913532787    6.693456980
  692 SOLV  OW      3892    7.234075490    4.565945520    6.976099139
  692 SOLV  HW1     3893    7.201707262    4.625034551    7.050009432
  692 SOLV  HW2     3894    7.206460979    4.471577952    6.994376363
  693 SOLV  OW      3895    5.138180229    7.140660683    7.410514836
  693 SOLV  HW1     3896    5.191260281    7.215908151    7.449525266
  693 SOLV  HW2     3897    5.043004854    7.169284912    7.399393785
  694 SOLV  OW      3898    4.388741596    5.296369288    6.517551641
  694 SOLV  HW1     3899    4.381508708    5.196814933    6.511381932
  694 SOLV  HW2     3900    4.298741624    5.337306517    6.502533866
  695 SOLV  OW      3901    5.636456712    4.586884472    4.852290004
  695 SOLV  HW1     3902    5.565120080    4.548616249    4.911010726
  695 SOLV  HW2     3903    5.608557417    4.677604411    4.820778717
  696 SOLV  OW      3904    4.622900631    3.558606502    6.784443827
  696 SOLV  HW1     3905    4.708149832    3.606126717    6.806225487
  696 SOLV  HW2     3906    4.643428590    3.475051063    6.733482160
  697 SOLV  OW      3907    3.889581311    5.290903308    4.154387533
  697 SOLV  HW1     3908    3.917099886    5.195471235    4.166103551
  697 SOLV  HW2     3909    3.924152909    5.345180134    4.230942308
  698 SOLV  OW      3910    6.357988948    4.596290077    6.981472200
  698 SOLV  HW1     3911    6.426954016    4.665633711    6.960607871
  698 SOLV  HW2     3912    6.336099017    4.599373069    7.078998228
  699 SOLV  OW      3913    5.439231478    6.569634045    5.302482118
  699 SOLV  HW1     3914    5.407294515    6.573513374    5.207788789
  699 SOLV  HW2     3915    5.539200007    6.571995417    5.304044702
  700 SOLV  OW      3916    5.095433663    5.395263010    6.967347533
  700 SOLV  HW1     3917    5.069535514    5.401433564    6.870947322
  700 SOLV  HW2     3918    5.022072381    5.432790898    7.024017673
  701 SOLV  OW      3919    6.701687937    4.013309348    4.474797503
  701 SOLV  HW1     3920    6.760223872    4.009119773    4.393816115
  701 SOLV  HW2     3921    6.668126444    4.106746524    4.486841086
  702 SOLV  OW      3922    5.310855051    5.694483371    5.082302113
  702 SOLV  HW1     3923    5.279728502    5.782088875    5.045454111
  702 SOLV  HW2     3924    5.259933046    5.673464300    5.165767890
  703 SOLV  OW      3925    4.600625251    4.891049404    5.683123101
  703 SOLV  HW1     3926    4.614581268    4.951051324    5.604341084
  703 SOLV  HW2     3927    4.676894330    4.826719953    5.689929379
  704 SOLV  OW      3928    5.768166443    5.123365892    6.288357057
  704 SOLV  HW1     3929    5.676589054    5.101538983    6.254610301
  704 SOLV  HW2     3930    5.807411390    5.042777759    6.332707670
  705 SOLV  OW      3931    4.414071710    6.570488054    5.409557381
  705 SOLV  HW1     3932    4.324715624    6.531916045    5.386549603
  705 SOLV  HW2     3933    4.427814792    6.655428450    5.358588715
  706 SOLV  OW      3934    4.618053478    6.289469828    6.439386541
  706 SOLV  HW1     3935    4.631428365    6.263471864    6.535024718
  706 SOLV  HW2     3936    4.675713904    6.232349316    6.380957389
  707 SOLV  OW      3937    3.990684649    4.318970859    5.159844440
  707 SOLV  HW1     3938    3.906643971    4.365246597    5.131600531
  707 SOLV  HW2     3939    4.034838653    4.278337874    5.079836054
  708 SOLV  OW      3940    4.750314182    5.854072455    4.724403949
  708 SOLV  HW1     3941    4.776922556    5.761649127    4.751822821
  708 SOLV  HW2     3942    4.823038696    5.894621436    4.669008386
  709 SOLV  OW      3943    6.102315950    6.904902401    3.916294697
  709 SOLV  HW1     3944    6.160366202    6.962820369    3.973540814
  709 SOLV  HW2     3945    6.028614530    6.866357314    3.971826300
  710 SOLV  OW      3946    5.395661456    3.554068809    6.263147396
  710 SOLV  HW1     3947    5.417209106    3.488263432    6.190986949
  710 SOLV  HW2     3948    5.467722598    3.552274442    6.332470311
  711 SOLV  OW      3949    5.584856613    5.495515395    6.639689985
  711 SOLV  HW1     3950    5.609477375    5.426204599    6.571931103
  711 SOLV  HW2     3951    5.496166783    5.472761752    6.679911217
  712 SOLV  OW      3952    6.439867029    5.380877444    4.701050439
  712 SOLV  HW1     3953    6.440720776    5.440890515    4.781044952
  712 SOLV  HW2     3954    6.462115071    5.287527195    4.729193819
  713 SOLV  OW      3955    4.200954143    0.138095219    5.266600081
  713 SOLV  HW1     3956    4.245696883    0.186049054    5.342088877
  713 SOLV  HW2     3957    4.166826035    0.204774797    5.200349751
  714 SOLV  OW      3958    6.231179640    4.407577714    6.109633004
  714 SOLV  HW1     3959    6.189406015    4.333740094    6.162590872
  714 SOLV  HW2     3960    6.325198095    4.421746524    6.140637674
  715 SOLV  OW      3961    7.012171231    4.886380238    5.182600999
  715 SOLV  HW1     3962    7.062767821    4.807943126    5.146691042
  715 SOLV  HW2     3963    6.943878305    4.854666034    5.248420176
  716 SOLV  OW      3964    5.138609526    4.949916389    6.427368733
  716 SOLV  HW1     3965    5.098693176    5.007739752    6.356201074
  716 SOLV  HW2     3966    5.205446468    5.002816412    6.479676006
  717 SOLV  OW      3967    4.955794501    5.093536859    5.690516715
  717 SOLV  HW1     3968    4.869263108    5.129211776    5.725751813
  717 SOLV  HW2     3969    4.937880872    5.034287865    5.611964215
  718 SOLV  OW      3970    7.064189843    3.677831593    4.177508581
  718 SOLV  HW1     3971    7.123390390    3.748938818    4.215463987
  718 SOLV  HW2     3972    6.973066624    3.685200054    4.218052262
  719 SOLV  OW      3973    4.847793026    5.586906758    4.516902929
  719 SOLV  HW1     3974    4.870543846    5.492732767    4.492099870
  719 SOLV  HW2     3975    4.859479302    5.599149042    4.615468083
  720 SOLV  OW      3976    6.855472903    3.604792856    5.245691774
  720 SOLV  HW1     3977    6.915247127    3.585529455    5.323523276
  720 SOLV  HW2     3978    6.911099623    3.628503957    5.166035009
  721 SOLV  OW      3979    6.766687387    5.902399210    4.859772668
  721 SOLV  HW1     3980    6.797299149    5.939893166    4.947277659
  721 SOLV  HW2     3981    6.842035796    5.852792633    4.816601795
  722 SOLV  OW      3982    4.306349448    3.782609058    4.830033186
  722 SOLV  HW1     3983    4.271538939    3.760084837    4.921032796
  722 SOLV  HW2     3984    4.346839224    3.701033586    4.788729186
  723 SOLV  OW      3985    4.773842075    4.702497677    6.436061145
  723 SOLV  HW1     3986    4.756964647    4.611893191    6.397253698
  723 SOLV  HW2     3987    4.741250696    4.772530183    6.372553270
  724 SOLV  OW      3988    5.039770545    4.826000840    7.332489043
  724 SOLV  HW1     3989    5.088640751    4.823891201    7.419718425
  724 SOLV  HW2     3990    5.012318372    4.733156831    7.307429814
  725 SOLV  OW      3991    3.927821426    4.923570423    3.721186886
  725 SOLV  HW1     3992    3.937967462    4.982489791    3.641016202
  725 SOLV  HW2     3993    3.880075193    4.973573009    3.793448285
  726 SOLV  OW      3994    7.275274429    3.691673763    5.335560055
  726 SOLV  HW1     3995    7.182963893    3.672857877    5.369117966
  726 SOLV  HW2     3996    7.326358434    3.605969478    5.328738374
  727 SOLV  OW      3997    4.444720199    6.415997890    6.767615589
  727 SOLV  HW1     3998    4.512762905    6.346015455    6.745831608
  727 SOLV  HW2     3999    4.429262175    6.417820968    6.866405902
  728 SOLV  OW      4000    4.257732077    4.562325730    6.055352031
  728 SOLV  HW1     4001    4.297803812    4.530382623    6.141223643
  728 SOLV  HW2     4002    4.171925093    4.513797395    6.038554342
  729 SOLV  OW      4003    6.189854116    6.004462158    5.496317938
  729 SOLV  HW1     4004    6.243578454    5.987882070    5.579025882
  729 SOLV  HW2     4005    6.119292702    6.072676002    5.515546715
  730 SOLV  OW      4006    4.499192495    6.252617589    7.147814472
  730 SOLV  HW1     4007    4.568071450    6.212796630    7.087219946
  730 SOLV  HW2     4008    4.439737484    6.313458429    7.095229884
  731 SOLV  OW      4009    0.058512710    4.371667135    3.640604595
  731 SOLV  HW1     4010    0.066568877    4.468280786    3.616056021
  731 SOLV  HW2     4011   -0.007840842    4.361555190    3.714744442
  732 SOLV  OW      4012    6.673254600    5.172021794    6.303828628
  732 SOLV  HW1     4013    6.578100336    5.200272082    6.316035165
  732 SOLV  HW2     4014    6.684596845    5.131480110    6.213114216
  733 SOLV  OW      4015    5.921313529    4.444492052    5.971749975
  733 SOLV  HW1     4016    6.018253035    4.467483967    5.980462745
  733 SOLV  HW2     4017    5.909909333    4.374336192    5.901395064
  734 SOLV  OW      4018    6.866865543    3.933926194    4.956351503
  734 SOLV  HW1     4019    6.947907151    3.978215899    4.918001491
  734 SOLV  HW2     4020    6.784814658    3.971753155    4.913493910
  735 SOLV  OW      4021    4.922190477    4.925385300    5.493010613
  735 SOLV  HW1     4022    5.000409086    4.944049887    5.433551537
  735 SOLV  HW2     4023    4.838775264    4.921217847    5.437997834
  736 SOLV  OW      4024    4.241420871    6.982751176    7.156206948
  736 SOLV  HW1     4025    4.268918354    6.901045036    7.206896510
  736 SOLV  HW2     4026    4.289215141    6.985135180    7.068392172
  737 SOLV  OW      4027    6.400414223    4.345189744    6.847047134
  737 SOLV  HW1     4028    6.373827613    4.429739903    6.893375257
  737 SOLV  HW2     4029    6.339559043    4.329250639    6.769302146
  738 SOLV  OW      4030    3.706582943    5.324722827    6.438130693
  738 SOLV  HW1     4031    3.713918103    5.303269128    6.340727530
  738 SOLV  HW2     4032    3.715893943    5.240691393    6.491547578
  739 SOLV  OW      4033    6.500006347    6.930522299    5.246254223
  739 SOLV  HW1     4034    6.505058872    6.885894085    5.335610717
  739 SOLV  HW2     4035    6.447918534    7.015509397    5.254361616
  740 SOLV  OW      4036    5.358428655    4.393964231    5.988691559
  740 SOLV  HW1     4037    5.350935559    4.363278975    5.893803330
  740 SOLV  HW2     4038    5.278426882    4.449143848    6.012278134
  741 SOLV  OW      4039    4.897407568    6.372765316    4.874142897
  741 SOLV  HW1     4040    4.842996643    6.385708875    4.791245879
  741 SOLV  HW2     4041    4.837738193    6.377647743    4.954253322
  742 SOLV  OW      4042    4.712271727    3.563362498    3.606077756
  742 SOLV  HW1     4043    4.686327876    3.542729086    3.700433825
  742 SOLV  HW2     4044    4.658464673    3.506766211    3.543599908
  743 SOLV  OW      4045    5.919116051    6.395329749    5.744477327
  743 SOLV  HW1     4046    5.850473683    6.467075007    5.732545515
  743 SOLV  HW2     4047    5.909427257    6.354734999    5.835359728
  744 SOLV  OW      4048    6.319897695    6.665145146    4.232620076
  744 SOLV  HW1     4049    6.227107975    6.628064884    4.228731364
  744 SOLV  HW2     4050    6.330833036    6.718839345    4.316282093
  745 SOLV  OW      4051    4.786869094    6.994485085    6.940626682
  745 SOLV  HW1     4052    4.852791591    6.935059207    6.894537486
  745 SOLV  HW2     4053    4.738189487    7.049304825    6.872608960
  746 SOLV  OW      4054    4.794561248    4.711252049    5.109016082
  746 SOLV  HW1     4055    4.867392144    4.752150582    5.164015085
  746 SOLV  HW2     4056    4.827332433    4.625875015    5.068535953
  747 SOLV  OW      4057    4.340868437    5.238922279    5.237988628
  747 SOLV  HW1     4058    4.421305702    5.297869163    5.245539858
  747 SOLV  HW2     4059    4.365068005    5.155797870    5.187923602
  748 SOLV  OW      4060    7.375929711    3.531486155    4.903167871
  748 SOLV  HW1     4061    7.299221543    3.474392744    4.873906320
  748 SOLV  HW2     4062    7.426039416    3.563670872    4.822836298
  749 SOLV  OW      4063    5.928406042    5.528158999    5.670744118
  749 SOLV  HW1     4064    5.877697301    5.614305428    5.673761936
  749 SOLV  HW2     4065    6.009255204    5.539101918    5.612905433
  750 SOLV  OW      4066    5.765487952    4.954656911    3.919927909
  750 SOLV  HW1     4067    5.696688588    4.946819941    3.847768568
  750 SOLV  HW2     4068    5.853477715    4.921570605    3.885797563
  751 SOLV  OW      4069    4.348121116    6.149408174    6.498376685
  751 SOLV  HW1     4070    4.371159205    6.052158015    6.502070461
  751 SOLV  HW2     4071    4.426733618    6.203428121    6.528440968
  752 SOLV  OW      4072    6.824644834    0.059588918    4.678643459
  752 SOLV  HW1     4073    6.797687272    0.152332420    4.704595752
  752 SOLV  HW2     4074    6.743623914    0.001058484    4.675271468
  753 SOLV  OW      4075    3.586583234    4.895759948    4.993119544
  753 SOLV  HW1     4076    3.643579959    4.889933316    5.075090794
  753 SOLV  HW2     4077    3.551968853    4.989059304    4.983177750
  754 SOLV  OW      4078    4.450319687    4.902224441    3.812511623
  754 SOLV  HW1     4079    4.427045216    4.944194203    3.724769906
  754 SOLV  HW2     4080    4.366480779    4.874502286    3.859460475
  755 SOLV  OW      4081    5.331014615    4.271240897    5.732481214
  755 SOLV  HW1     4082    5.424675918    4.262896498    5.698425473
  755 SOLV  HW2     4083    5.270256557    4.296240413    5.657080485
  756 SOLV  OW      4084    6.472424765    4.206329124    5.565521167
  756 SOLV  HW1     4085    6.528453219    4.137343586    5.519655000
  756 SOLV  HW2     4086    6.419636536    4.257049432    5.497383854
  757 SOLV  OW      4087    3.925642625    3.590595553    3.819713558
  757 SOLV  HW1     4088    3.935484035    3.632704293    3.729537620
  757 SOLV  HW2     4089    3.988520138    3.513205479    3.827383259
  758 SOLV  OW      4090    6.968281500    5.090660785    6.325650032
  758 SOLV  HW1     4091    6.875729109    5.128490485    6.327749869
  758 SOLV  HW2     4092    6.996218950    5.065788150    6.418398526
  759 SOLV  OW      4093    6.075596832    5.624912131    6.058788706
  759 SOLV  HW1     4094    6.031340534    5.693423979    6.116662014
  759 SOLV  HW2     4095    6.149990787    5.581449348    6.109565302
  760 SOLV  OW      4096    6.714146555    3.799706439    6.071100318
  760 SOLV  HW1     4097    6.743401244    3.895340024    6.070565268
  760 SOLV  HW2     4098    6.787196222    3.742317561    6.034059250
  761 SOLV  OW      4099    6.331090035    4.625666599    4.789817196
  761 SOLV  HW1     4100    6.289207725    4.670863782    4.711046839
  761 SOLV  HW2     4101    6.394848559    4.688572669    4.834306619
  762 SOLV  OW      4102    4.576232272    5.789744351    6.258458722
  762 SOLV  HW1     4103    4.501826382    5.750479620    6.204385854
  762 SOLV  HW2     4104    4.640452520    5.836531965    6.197726128
  763 SOLV  OW      4105    4.798012120    5.757439534    6.919967504
  763 SOLV  HW1     4106    4.730525761    5.812034613    6.870302941
  763 SOLV  HW2     4107    4.857287993    5.817998343    6.973076159
  764 SOLV  OW      4108    4.212863192    5.327738560    5.475182159
  764 SOLV  HW1     4109    4.136601379    5.382433160    5.440620084
  764 SOLV  HW2     4110    4.272513427    5.301961932    5.399160943
  765 SOLV  OW      4111    4.486185560    6.331128488    7.421926506
  765 SOLV  HW1     4112    4.567932344    6.275460329    7.436710258
  765 SOLV  HW2     4113    4.447815121    6.310698275    7.331869213
  766 SOLV  OW      4114    4.744114899    0.087979852    4.439999733
  766 SOLV  HW1     4115    4.733443708    0.009481364    4.378963015
  766 SOLV  HW2     4116    4.680431921    0.079490685    4.516640206
  767 SOLV  OW      4117    4.141761386    4.324107025    5.710980028
  767 SOLV  HW1     4118    4.081230300    4.281166288    5.643943479
  767 SOLV  HW2     4119    4.236940177    4.304826654    5.687084935
  768 SOLV  OW      4120    5.932239885    4.225186630    6.297994439
  768 SOLV  HW1     4121    5.911019925    4.181738512    6.385537934
  768 SOLV  HW2     4122    5.861767899    4.292784157    6.276406515
  769 SOLV  OW      4123    5.816643071    7.332300881    3.678820800
  769 SOLV  HW1     4124    5.876355818    7.412510084    3.680354441
  769 SOLV  HW2     4125    5.799083038    7.305646635    3.584044086
  770 SOLV  OW      4126    5.138013731    6.090859525    6.126637439
  770 SOLV  HW1     4127    5.086835784    6.040738228    6.056848221
  770 SOLV  HW2     4128    5.136159840    6.039641991    6.212516135
  771 SOLV  OW      4129    3.920908497    5.565629257    5.678819848
  771 SOLV  HW1     4130    3.851047545    5.527841850    5.739593681
  771 SOLV  HW2     4131    3.948740765    5.655761088    5.712038877
  772 SOLV  OW      4132    4.240937652    4.608079952    6.876971703
  772 SOLV  HW1     4133    4.195995225    4.617839616    6.788165875
  772 SOLV  HW2     4134    4.297369242    4.525514769    6.876856321
  773 SOLV  OW      4135    6.394011904    7.093013494    4.981636133
  773 SOLV  HW1     4136    6.337576296    7.012224503    4.964611274
  773 SOLV  HW2     4137    6.486129410    7.064349753    5.007987472
  774 SOLV  OW      4138    5.474799291    5.912771417    4.809179483
  774 SOLV  HW1     4139    5.440794196    5.836028706    4.754809752
  774 SOLV  HW2     4140    5.541085379    5.964900253    4.755415481
  775 SOLV  OW      4141    4.106429442    6.569618670    7.398794225
  775 SOLV  HW1     4142    4.077155785    6.502467471    7.330722130
  775 SOLV  HW2     4143    4.093698305    6.531812131    7.490492556
  776 SOLV  OW      4144    6.512616974    4.217800369    7.410783481
  776 SOLV  HW1     4145    6.513599600    4.296139217    7.348623856
  776 SOLV  HW2     4146    6.538180650    4.247867166    7.502676266
  777 SOLV  OW      4147    5.445013114    6.598871240    6.287645390
  777 SOLV  HW1     4148    5.461313127    6.672845513    6.352941993
  777 SOLV  HW2     4149    5.352457107    6.606902447    6.250626586
  778 SOLV  OW      4150    5.949777472    6.860767672    5.817926001
  778 SOLV  HW1     4151    6.021748692    6.792513456    5.805144495
  778 SOLV  HW2     4152    5.887114644    6.830084120    5.889576020
  779 SOLV  OW      4153    4.434898828    6.899387137    4.578742413
  779 SOLV  HW1     4154    4.366837370    6.858128048    4.518200153
  779 SOLV  HW2     4155    4.417802639    6.997646194    4.586014136
  780 SOLV  OW      4156    4.561437572    7.190262178    4.262721195
  780 SOLV  HW1     4157    4.542166353    7.271067432    4.207050982
  780 SOLV  HW2     4158    4.512110879    7.111638555    4.225502875
  781 SOLV  OW      4159    4.784846352    4.501798588    3.643183843
  781 SOLV  HW1     4160    4.806574648    4.570268085    3.712764611
  781 SOLV  HW2     4161    4.700427739    4.454417379    3.668289772
  782 SOLV  OW      4162    0.208403199    4.006941458    5.344761944
  782 SOLV  HW1     4163    0.121888271    3.973975755    5.382577809
  782 SOLV  HW2     4164    0.263632686    3.929025779    5.315090148
  783 SOLV  OW      4165    4.607290465    6.057955480    4.580178395
  783 SOLV  HW1     4166    4.570782403    6.125710747    4.644035625
  783 SOLV  HW2     4167    4.665491061    5.993454502    4.629713641
  784 SOLV  OW      4168    5.504432945    0.149142276    3.905416976
  784 SOLV  HW1     4169    5.518388076    0.061796570    3.858754196
  784 SOLV  HW2     4170    5.407399317    0.160313251    3.926890255
  785 SOLV  OW      4171    3.924058197    4.569083147    4.906528110
  785 SOLV  HW1     4172    3.864142168    4.508902205    4.959348854
  785 SOLV  HW2     4173    4.007596342    4.519827818    4.882095408
  786 SOLV  OW      4174    4.631112269    4.342066800    7.014998883
  786 SOLV  HW1     4175    4.724577417    4.317545036    6.989217810
  786 SOLV  HW2     4176    4.577950603    4.258821621    7.030675040
  787 SOLV  OW      4177    4.646867255    3.989456407    5.542415763
  787 SOLV  HW1     4178    4.690843023    4.070920801    5.580246594
  787 SOLV  HW2     4179    4.602509824    3.938317880    5.616027523
  788 SOLV  OW      4180    6.781130956    6.141039372    4.495583978
  788 SOLV  HW1     4181    6.772286573    6.056396882    4.443058041
  788 SOLV  HW2     4182    6.868059598    6.140635614    4.545028269
  789 SOLV  OW      4183    5.494939990    6.132462088    4.569122971
  789 SOLV  HW1     4184    5.430473553    6.152036578    4.643032209
  789 SOLV  HW2     4185    5.581937144    6.102072589    4.607975907
  790 SOLV  OW      4186    4.457060309    4.436894399    7.179545163
  790 SOLV  HW1     4187    4.482357143    4.518630246    7.231321616
  790 SOLV  HW2     4188    4.536341263    4.404174855    7.128111918
  791 SOLV  OW      4189    7.159644506    3.331947018    4.850693125
  791 SOLV  HW1     4190    7.170730500    3.350972543    4.753139407
  791 SOLV  HW2     4191    7.062308140    3.331211226    4.873641051
  792 SOLV  OW      4192    4.727469856    4.962285576    6.617724245
  792 SOLV  HW1     4193    4.769342758    4.894551034    6.557237122
  792 SOLV  HW2     4194    4.666851261    4.916134245    6.682511675
  793 SOLV  OW      4195    4.283382831    6.704676325    4.152136122
  793 SOLV  HW1     4196    4.318889017    6.706051493    4.245610514
  793 SOLV  HW2     4197    4.339115301    6.643282296    4.096237417
  794 SOLV  OW      4198    4.405163346    6.472720712    7.033211723
  794 SOLV  HW1     4199    4.463826497    6.518722119    7.099874452
  794 SOLV  HW2     4200    4.312841612    6.510846860    7.038164579
  795 SOLV  OW      4201    5.681590232    5.420979325    5.003828664
  795 SOLV  HW1     4202    5.676365880    5.519188450    5.021931587
  795 SOLV  HW2     4203    5.775194029    5.389242299    5.019030326
  796 SOLV  OW      4204    4.301848244    5.273439574    4.716976943
  796 SOLV  HW1     4205    4.248165695    5.279024332    4.632792412
  796 SOLV  HW2     4206    4.359396013    5.354802731    4.725240788
  797 SOLV  OW      4207    7.216171628    5.029359288    5.367789231
  797 SOLV  HW1     4208    7.142740188    4.975071751    5.408541298
  797 SOLV  HW2     4209    7.177536724    5.092493097    5.300547381
  798 SOLV  OW      4210    5.521756153    4.862921638    5.129046380
  798 SOLV  HW1     4211    5.584314529    4.792712420    5.163085063
  798 SOLV  HW2     4212    5.556497373    4.953359811    5.153855468
  799 SOLV  OW      4213    7.039695208    5.041786047    4.122320199
  799 SOLV  HW1     4214    6.956225652    5.049668193    4.176841496
  799 SOLV  HW2     4215    7.097888852    5.121434502    4.138792863
  800 SOLV  OW      4216    6.876803742    4.379979314    6.416881182
  800 SOLV  HW1     4217    6.853183191    4.283836996    6.402722778
  800 SOLV  HW2     4218    6.793513389    4.435315865    6.415381011
  801 SOLV  OW      4219    6.031232932    5.378968778    7.152091876
  801 SOLV  HW1     4220    6.002684850    5.372915842    7.056435888
  801 SOLV  HW2     4221    5.956241598    5.415944361    7.206962081
  802 SOLV  OW      4222    6.497827968    3.938292412    0.231139699
  802 SOLV  HW1     4223    6.545614176    3.882119997    0.163592761
  802 SOLV  HW2     4224    6.440226132    4.005160990    0.184107098
  803 SOLV  OW      4225    6.240654749    7.001975941    4.109391600
  803 SOLV  HW1     4226    6.325877269    6.950076078    4.102683158
  803 SOLV  HW2     4227    6.217865443    7.016301713    4.205708273
  804 SOLV  OW      4228    4.793251395    4.549138805    6.646372214
  804 SOLV  HW1     4229    4.769757536    4.618902103    6.578677377
  804 SOLV  HW2     4230    4.832014743    4.469452093    6.600015099
  805 SOLV  OW      4231    4.446496366    7.084521943    6.672421663
  805 SOLV  HW1     4232    4.361561079    7.137206470    6.668936499
  805 SOLV  HW2     4233    4.445211519    7.014493131    6.601035069
  806 SOLV  OW      4234    5.727950678    0.213609991    7.357229326
  806 SOLV  HW1     4235    5.710569434    0.120817986    7.390234358
  806 SOLV  HW2     4236    5.722951305    0.277699313    7.433840579
  807 SOLV  OW      4237    4.612582994    5.212834531    4.120128821
  807 SOLV  HW1     4238    4.649464243    5.123695529    4.093750422
  807 SOLV  HW2     4239    4.557784567    5.202952527    4.203202371
  808 SOLV  OW      4240    6.131254073    3.744901577    6.816433207
  808 SOLV  HW1     4241    6.097142044    3.716664729    6.726772228
  808 SOLV  HW2     4242    6.155650114    3.663927625    6.869800353
  809 SOLV  OW      4243    3.889526881    4.794959583    4.531581903
  809 SOLV  HW1     4244    3.847642963    4.778120913    4.620813276
  809 SOLV  HW2     4245    3.885672547    4.892720534    4.510895177
  810 SOLV  OW      4246    0.554357025    4.054067026    5.637499843
  810 SOLV  HW1     4247    0.486634092    4.001252900    5.688743136
  810 SOLV  HW2     4248    0.645804363    4.018311651    5.656488098
  811 SOLV  OW      4249    5.113339868    7.314944045    7.015306117
  811 SOLV  HW1     4250    5.056127124    7.247609537    7.062153917
  811 SOLV  HW2     4251    5.059541459    7.361000240    6.944691349
  812 SOLV  OW      4252    4.674526776    4.867533398    4.300226501
  812 SOLV  HW1     4253    4.742312851    4.794557962    4.291218707
  812 SOLV  HW2     4254    4.637194506    4.889634687    4.210119302
  813 SOLV  OW      4255    7.042153869    5.802147340    6.308918755
  813 SOLV  HW1     4256    7.093518855    5.719032935    6.330259861
  813 SOLV  HW2     4257    7.008103260    5.797077649    6.215022009
  814 SOLV  OW      4258    4.592492588    4.328853932    6.085773650
  814 SOLV  HW1     4259    4.529040600    4.257541580    6.115554036
  814 SOLV  HW2     4260    4.560222651    4.417816106    6.118067918
  815 SOLV  OW      4261    3.983632753    6.801025431    7.073617837
  815 SOLV  HW1     4262    4.036329875    6.881717331    7.100331689
  815 SOLV  HW2     4263    3.948855407    6.813228537    6.980648498
  816 SOLV  OW      4264    4.398911650    5.964983319    4.427675025
  816 SOLV  HW1     4265    4.469957747    5.995106326    4.491287378
  816 SOLV  HW2     4266    4.314343953    6.015120063    4.446006463
  817 SOLV  OW      4267    6.887900359    3.457120707    5.787147884
  817 SOLV  HW1     4268    6.804355664    3.447754518    5.732994425
  817 SOLV  HW2     4269    6.962663915    3.408710089    5.741685561
  818 SOLV  OW      4270    6.868724046    4.507279243    5.430953461
  818 SOLV  HW1     4271    6.942815246    4.457670844    5.476243190
  818 SOLV  HW2     4272    6.817210460    4.444356765    5.372740838
  819 SOLV  OW      4273    4.092405285    4.295701541    4.071546181
  819 SOLV  HW1     4274    4.087564918    4.320052774    3.974668470
  819 SOLV  HW2     4275    4.185064522    4.265249896    4.093651811
  820 SOLV  OW      4276    6.079411465    5.809446954    7.097582954
  820 SOLV  HW1     4277    5.999841763    5.869181385    7.107605965
  820 SOLV  HW2     4278    6.159899851    5.854391010    7.136319581
  821 SOLV  OW      4279    6.645380360    3.809618290    3.973142519
  821 SOLV  HW1     4280    6.623972503    3.748744921    4.049547128
  821 SOLV  HW2     4281    6.728867145    3.778221382    3.927913185
  822 SOLV  OW      4282    6.105664343    6.610621925    4.921829754
  822 SOLV  HW1     4283    6.170161526    6.541846735    4.888490476
  822 SOLV  HW2     4284    6.106832905    6.611690778    5.021824114
  823 SOLV  OW      4285    4.710575074    7.237083607    5.965718091
  823 SOLV  HW1     4286    4.660109296    7.256841883    5.881677300
  823 SOLV  HW2     4287    4.808661960    7.246449273    5.948652125
  824 SOLV  OW      4288    4.948081181    4.215944008    0.088011455
  824 SOLV  HW1     4289    4.877906012    4.242963605    0.022077386
  824 SOLV  HW2     4290    5.037736546    4.245969724    0.055419964
  825 SOLV  OW      4291    4.749241425    4.941880818    6.289026576
  825 SOLV  HW1     4292    4.733428157    5.030985050    6.331598335
  825 SOLV  HW2     4293    4.808171091    4.953178642    6.209016850
  826 SOLV  OW      4294    4.704820817    3.580655628    6.436182450
  826 SOLV  HW1     4295    4.704355127    3.503688445    6.500036031
  826 SOLV  HW2     4296    4.785959099    3.636846297    6.452325008
  827 SOLV  OW      4297    4.138473054    4.120743407    7.262445097
  827 SOLV  HW1     4298    4.206669075    4.047877259    7.255985473
  827 SOLV  HW2     4299    4.058066846    4.096004381    7.208364870
  828 SOLV  OW      4300    4.436625648    4.639445162    5.562739325
  828 SOLV  HW1     4301    4.446412468    4.666618764    5.658484739
  828 SOLV  HW2     4302    4.525712364    4.611789423    5.526682487
  829 SOLV  OW      4303    4.190606471    6.130665947    4.826538546
  829 SOLV  HW1     4304    4.268968706    6.176221695    4.784280419
  829 SOLV  HW2     4305    4.151627875    6.189956338    4.897014853
  830 SOLV  OW      4306    5.457897432    4.409345855    6.385846556
  830 SOLV  HW1     4307    5.460200696    4.311255352    6.405158429
  830 SOLV  HW2     4308    5.412589428    4.457067990    6.461157552
  831 SOLV  OW      4309    5.428391530    4.206029291    3.838929807
  831 SOLV  HW1     4310    5.404515592    4.154151821    3.921030578
  831 SOLV  HW2     4311    5.363809745    4.281492068    3.827253933
  832 SOLV  OW      4312    5.193401198    5.828458850    4.494854513
  832 SOLV  HW1     4313    5.166761830    5.764087642    4.423101868
  832 SOLV  HW2     4314    5.268398936    5.789540592    4.548356049
  833 SOLV  OW      4315    6.618274837    4.613444809    4.356613066
  833 SOLV  HW1     4316    6.711427901    4.590362320    4.384749763
  833 SOLV  HW2     4317    6.580162940    4.680964594    4.419782631
  834 SOLV  OW      4318    3.694432381    6.202841767    7.401889009
  834 SOLV  HW1     4319    3.718316086    6.107752328    7.421617665
  834 SOLV  HW2     4320    3.724711550    6.226318058    7.309511334
  835 SOLV  OW      4321    4.562683136    4.057023293    0.048189275
  835 SOLV  HW1     4322    4.595479056    4.142778603    0.087835798
  835 SOLV  HW2     4323    4.619450599    3.981403921    0.080754789
  836 SOLV  OW      4324    6.821864172    6.996887825    4.139736921
  836 SOLV  HW1     4325    6.800524648    6.899330389    4.134346217
  836 SOLV  HW2     4326    6.858686455    7.027827043    4.052051758
  837 SOLV  OW      4327    6.989673590    7.313846445    5.898772686
  837 SOLV  HW1     4328    6.961978972    7.239520963    5.959684407
  837 SOLV  HW2     4329    6.956710035    7.295115057    5.806230509
  838 SOLV  OW      4330    4.158569540    6.569420119    7.031819570
  838 SOLV  HW1     4331    4.118330877    6.656756128    7.059301375
  838 SOLV  HW2     4332    4.116947646    6.539074792    6.946094688
  839 SOLV  OW      4333    6.078412871    4.796102519    6.972939293
  839 SOLV  HW1     4334    6.009899010    4.723488598    6.967049420
  839 SOLV  HW2     4335    6.169075311    4.755504451    6.984498036
  840 SOLV  OW      4336    4.132813891    6.389498721    5.861440017
  840 SOLV  HW1     4337    4.087392608    6.462326052    5.912753632
  840 SOLV  HW2     4338    4.101851084    6.300619768    5.895260612
  841 SOLV  OW      4339    4.120629220    6.849032634    3.980906810
  841 SOLV  HW1     4340    4.173087745    6.806626042    4.054739714
  841 SOLV  HW2     4341    4.028222712    6.869516331    4.013200608
  842 SOLV  OW      4342    6.854371117    5.642458410    3.995405834
  842 SOLV  HW1     4343    6.867855691    5.575205211    4.068185933
  842 SOLV  HW2     4344    6.847095863    5.595377820    3.907472961
  843 SOLV  OW      4345    4.341500973    5.558464125    5.043676840
  843 SOLV  HW1     4346    4.298113953    5.596422032    5.125396899
  843 SOLV  HW2     4347    4.385443305    5.632002358    4.992077027
  844 SOLV  OW      4348    6.562694010    4.857829361    5.322597816
  844 SOLV  HW1     4349    6.593146409    4.953074137    5.323658590
  844 SOLV  HW2     4350    6.561522988    4.822193236    5.416025304
  845 SOLV  OW      4351    7.290141306    5.613111188    5.664079727
  845 SOLV  HW1     4352    7.382254650    5.574636474    5.670140053
  845 SOLV  HW2     4353    7.223850450    5.546321660    5.697941935
  846 SOLV  OW      4354    4.363276072    4.121908720    3.828426823
  846 SOLV  HW1     4355    4.363170887    4.177098077    3.911826601
  846 SOLV  HW2     4356    4.367153704    4.024954675    3.852639726
  847 SOLV  OW      4357    6.036865675    4.373902953    5.086658501
  847 SOLV  HW1     4358    6.076711835    4.461088886    5.058154498
  847 SOLV  HW2     4359    6.004791390    4.324020647    5.006132280
  848 SOLV  OW      4360    4.760453939    4.064440671    6.532846693
  848 SOLV  HW1     4361    4.821137672    3.989743782    6.505648818
  848 SOLV  HW2     4362    4.699579735    4.033051753    6.605722049
  849 SOLV  OW      4363    6.382127977    6.378820725    6.735897771
  849 SOLV  HW1     4364    6.480533298    6.369119328    6.720927118
  849 SOLV  HW2     4365    6.333517234    6.361262906    6.650279276
  850 SOLV  OW      4366    5.188999423    6.226522963    3.875111234
  850 SOLV  HW1     4367    5.116239449    6.223060515    3.943638497
  850 SOLV  HW2     4368    5.148761550    6.238969202    3.784403480
  851 SOLV  OW      4369    5.377487358    5.612827501    6.106205901
  851 SOLV  HW1     4370    5.458833128    5.639334956    6.157991392
  851 SOLV  HW2     4371    5.401644177    5.541442744    6.040462237
  852 SOLV  OW      4372    5.468728550    5.647891832    4.388992794
  852 SOLV  HW1     4373    5.433822907    5.554816305    4.378033610
  852 SOLV  HW2     4374    5.461188881    5.696751381    4.302059262
  853 SOLV  OW      4375    4.855314456    6.800993147    6.582186433
  853 SOLV  HW1     4376    4.777784623    6.747557837    6.548488037
  853 SOLV  HW2     4377    4.917425579    6.821014332    6.506403474
  854 SOLV  OW      4378    7.052466211    5.001490960    6.574717365
  854 SOLV  HW1     4379    7.087594019    4.910031994    6.554636946
  854 SOLV  HW2     4380    7.126640543    5.058719717    6.609717741
  855 SOLV  OW      4381    6.759170401    5.430140487    6.296276472
  855 SOLV  HW1     4382    6.724242021    5.338848829    6.317436007
  855 SOLV  HW2     4383    6.748835680    5.489148161    6.376358216
  856 SOLV  OW      4384    4.391612785    6.995352851    6.926496947
  856 SOLV  HW1     4385    4.415448049    7.029201059    6.835460322
  856 SOLV  HW2     4386    4.432087832    6.904914140    6.940066454
  857 SOLV  OW      4387    4.020870879    4.187932266    5.498195353
  857 SOLV  HW1     4388    4.005233011    4.100385625    5.543938962
  857 SOLV  HW2     4389    4.045192813    4.171676418    5.402562158
  858 SOLV  OW      4390    4.503530194    5.463725404    7.133615756
  858 SOLV  HW1     4391    4.551831015    5.395551684    7.078649841
  858 SOLV  HW2     4392    4.416319263    5.485962599    7.090007456
  859 SOLV  OW      4393    5.943130174    5.250173456    6.450535413
  859 SOLV  HW1     4394    5.912350911    5.345177604    6.455720581
  859 SOLV  HW2     4395    5.882362642    5.198729936    6.390030277
  860 SOLV  OW      4396    4.395396984    6.611085369    4.970517248
  860 SOLV  HW1     4397    4.320532370    6.644916678    4.913489300
  860 SOLV  HW2     4398    4.359390455    6.546625735    5.037970236
  861 SOLV  OW      4399    4.463162907    5.871176010    5.618436497
  861 SOLV  HW1     4400    4.488768422    5.967730310    5.613786239
  861 SOLV  HW2     4401    4.418070891    5.844531300    5.533238539
  862 SOLV  OW      4402    6.789965552    4.197568484    5.822143093
  862 SOLV  HW1     4403    6.798509941    4.118625092    5.761356784
  862 SOLV  HW2     4404    6.709419895    4.250917039    5.796329745
  863 SOLV  OW      4405    7.287127367    3.854782350    4.325386402
  863 SOLV  HW1     4406    7.270707042    3.942246926    4.371012430
  863 SOLV  HW2     4407    7.375466624    3.818067856    4.354533586
  864 SOLV  OW      4408    5.161561879    0.028211545    4.090649343
  864 SOLV  HW1     4409    5.183224155    0.122184703    4.064158596
  864 SOLV  HW2     4410    5.209571887    0.005589394    4.175414584
  865 SOLV  OW      4411    6.393550629    5.208007850    6.388427089
  865 SOLV  HW1     4412    6.313336302    5.150638366    6.405038858
  865 SOLV  HW2     4413    6.384642445    5.252772856    6.299442723
  866 SOLV  OW      4414    7.339014170    5.372682504    3.940297508
  866 SOLV  HW1     4415    7.394140478    5.291629120    3.920475332
  866 SOLV  HW2     4416    7.389910302    5.454757295    3.914321647
  867 SOLV  OW      4417    4.377659428    6.459989278    4.566245308
  867 SOLV  HW1     4418    4.461700854    6.514097423    4.562902524
  867 SOLV  HW2     4419    4.383428473    6.385360168    4.499920641
  868 SOLV  OW      4420    4.228216236    7.058729518    5.401503490
  868 SOLV  HW1     4421    4.195687763    7.135359561    5.456926174
  868 SOLV  HW2     4422    4.149883906    7.008938355    5.364264158
  869 SOLV  OW      4423    4.814710730    6.463198038    7.385327588
  869 SOLV  HW1     4424    4.779614588    6.401465513    7.455748949
  869 SOLV  HW2     4425    4.845452500    6.548293303    7.427936479
  870 SOLV  OW      4426    4.101234458    5.443511115    6.770176857
  870 SOLV  HW1     4427    4.191236175    5.400837550    6.779133784
  870 SOLV  HW2     4428    4.103027521    5.534205951    6.812279927
  871 SOLV  OW      4429    4.991242784    3.496121332    6.193826136
  871 SOLV  HW1     4430    4.944838462    3.568870012    6.143267186
  871 SOLV  HW2     4431    5.038248557    3.535290455    6.272934188
  872 SOLV  OW      4432    5.735490585    6.908937753    6.329888608
  872 SOLV  HW1     4433    5.832436221    6.932865983    6.335402553
  872 SOLV  HW2     4434    5.725801332    6.818555729    6.288193127
  873 SOLV  OW      4435    4.762392895    4.201004173    5.691136873
  873 SOLV  HW1     4436    4.832002819    4.171372605    5.756543102
  873 SOLV  HW2     4437    4.692359074    4.254147380    5.738808252
  874 SOLV  OW      4438    3.730062263    6.565010790    5.323377267
  874 SOLV  HW1     4439    3.654305094    6.560115119    5.388483316
  874 SOLV  HW2     4440    3.807003654    6.613171201    5.365358311
  875 SOLV  OW      4441    5.802832667    6.054620597    5.904585718
  875 SOLV  HW1     4442    5.778934742    6.070503876    5.808790873
  875 SOLV  HW2     4443    5.860650632    5.973318904    5.911449958
  876 SOLV  OW      4444    4.736058644    6.042528708    4.340245509
  876 SOLV  HW1     4445    4.679273668    6.056594519    4.421360207
  876 SOLV  HW2     4446    4.798760319    5.966285762    4.356292300
  877 SOLV  OW      4447    3.631540691    5.773720315    5.555459644
  877 SOLV  HW1     4448    3.653936846    5.795621260    5.650437291
  877 SOLV  HW2     4449    3.545816314    5.818635482    5.530242200
  878 SOLV  OW      4450    4.291961342    5.995935462    6.914894740
  878 SOLV  HW1     4451    4.259484049    6.028984010    7.003519968
  878 SOLV  HW2     4452    4.269075422    6.062679915    6.844023400
  879 SOLV  OW      4453    7.158662187    5.041152495    5.665994684
  879 SOLV  HW1     4454    7.117761580    4.964958550    5.615762346
  879 SOLV  HW2     4455    7.095795697    5.071378801    5.737658999
  880 SOLV  OW      4456    4.048738992    3.999811911    5.957764919
  880 SOLV  HW1     4457    4.121409820    4.024918879    5.893809411
  880 SOLV  HW2     4458    3.979904921    3.945070336    5.910153761
  881 SOLV  OW      4459    5.686546981    3.894129040    3.636655458
  881 SOLV  HW1     4460    5.763474323    3.932436443    3.585502202
  881 SOLV  HW2     4461    5.714423006    3.877502743    3.731251373
  882 SOLV  OW      4462    7.052743376    5.338788265    5.275271858
  882 SOLV  HW1     4463    7.096243090    5.319903644    5.363323572
  882 SOLV  HW2     4464    7.073620621    5.264835929    5.211263273
  883 SOLV  OW      4465    6.192609805    3.463348278    4.582957407
  883 SOLV  HW1     4466    6.097911407    3.463148420    4.615085490
  883 SOLV  HW2     4467    6.206686944    3.386691514    4.520302999
  884 SOLV  OW      4468    5.891803061    7.108709896    5.709288782
  884 SOLV  HW1     4469    5.850945845    7.154949623    5.787990865
  884 SOLV  HW2     4470    5.923992065    7.018134116    5.736879904
  885 SOLV  OW      4471    6.611681475    4.249079009    4.953612681
  885 SOLV  HW1     4472    6.570218386    4.280420810    5.039054897
  885 SOLV  HW2     4473    6.574015806    4.159730348    4.929118753
  886 SOLV  OW      4474    6.265077775    6.128190253    7.167762940
  886 SOLV  HW1     4475    6.340672455    6.080964585    7.213113480
  886 SOLV  HW2     4476    6.269114364    6.110720562    7.069375575
  887 SOLV  OW      4477    6.327141529    5.717752752    6.371158854
  887 SOLV  HW1     4478    6.273923341    5.794804307    6.336053462
  887 SOLV  HW2     4479    6.393852575    5.689228457    6.302329847
  888 SOLV  OW      4480    7.333923772    6.589623355    5.384271092
  888 SOLV  HW1     4481    7.296124300    6.586694875    5.476815264
  888 SOLV  HW2     4482    7.401493130    6.516675552    5.373561847
  889 SOLV  OW      4483    5.726310543    3.516426088    3.858514007
  889 SOLV  HW1     4484    5.805160011    3.567720518    3.824553344
  889 SOLV  HW2     4485    5.656861423    3.580246618    3.891763383
  890 SOLV  OW      4486    0.124266622    4.011591730    6.967414048
  890 SOLV  HW1     4487    0.102772871    4.085696703    7.031037206
  890 SOLV  HW2     4488    0.083468677    4.031334182    6.878267352
  891 SOLV  OW      4489    4.047979150    5.062460753    5.588496387
  891 SOLV  HW1     4490    3.995123906    5.018352977    5.515952545
  891 SOLV  HW2     4491    4.121947380    5.116140373    5.547889911
  892 SOLV  OW      4492    6.802120868    5.078660620    5.618581170
  892 SOLV  HW1     4493    6.810225497    5.170142552    5.658166840
  892 SOLV  HW2     4494    6.736159097    5.025212964    5.671438877
  893 SOLV  OW      4495    6.857145050    3.553903598    4.675296469
  893 SOLV  HW1     4496    6.907577442    3.639653142    4.665044784
  893 SOLV  HW2     4497    6.869277406    3.519024109    4.768235420
  894 SOLV  OW      4498    4.109525706    4.611834856    0.203816363
  894 SOLV  HW1     4499    4.123353079    4.596467873    0.105969386
  894 SOLV  HW2     4500    4.050786831    4.691688689    0.217026577
  895 SOLV  OW      4501    5.342774992    4.503126559    6.603508420
  895 SOLV  HW1     4502    5.384805680    4.591939594    6.622138504
  895 SOLV  HW2     4503    5.260780165    4.492609130    6.659790785
  896 SOLV  OW      4504    4.371192209    4.250142106    4.095072771
  896 SOLV  HW1     4505    4.458956397    4.285516279    4.062729065
  896 SOLV  HW2     4506    4.386374993    4.190117144    4.173611964
  897 SOLV  OW      4507    5.776826847    5.712147221    7.400660144
  897 SOLV  HW1     4508    5.754429695    5.691978273    7.496018960
  897 SOLV  HW2     4509    5.870318383    5.747220443    7.395099792
  898 SOLV  OW      4510    3.708654803    7.134706585    7.220009737
  898 SOLV  HW1     4511    3.699763811    7.059651268    7.285504084
  898 SOLV  HW2     4512    3.736015587    7.098194339    7.131015235
  899 SOLV  OW      4513    6.479802764    4.871853458    7.265326079
  899 SOLV  HW1     4514    6.488716722    4.932051612    7.185963980
  899 SOLV  HW2     4515    6.482461931    4.926489041    7.349048312
  900 SOLV  OW      4516    5.563514325    7.341938388    3.768939127
  900 SOLV  HW1     4517    5.661135828    7.320878408    3.763650848
  900 SOLV  HW2     4518    5.520764548    7.324247932    3.680277510
  901 SOLV  OW      4519    6.795884383    5.324495367    5.740641375
  901 SOLV  HW1     4520    6.820469022    5.411448024    5.697787032
  901 SOLV  HW2     4521    6.699777849    5.326931029    5.768193582
  902 SOLV  OW      4522    4.379002407    4.085401519    5.854797812
  902 SOLV  HW1     4523    4.387279076    4.121704870    5.947616259
  902 SOLV  HW2     4524    4.364371087    4.160782988    5.790725569
  903 SOLV  OW      4525    5.061822824    6.603926105    4.948248622
  903 SOLV  HW1     4526    5.027066240    6.527262701    4.894242935
  903 SOLV  HW2     4527    5.065321971    6.685988116    4.891192452
  904 SOLV  OW      4528    4.397887659    4.297286342    5.374013028
  904 SOLV  HW1     4529    4.482635796    4.336792225    5.338557688
  904 SOLV  HW2     4530    4.390169733    4.202311468    5.343678113
  905 SOLV  OW      4531    3.914287358    4.833185269    7.085411985
  905 SOLV  HW1     4532    4.000318280    4.883961662    7.080687539
  905 SOLV  HW2     4533    3.933648482    4.735155382    7.089541525
  906 SOLV  OW      4534    6.624231824    5.652958188    6.984018491
  906 SOLV  HW1     4535    6.608696185    5.567077465    6.935185397
  906 SOLV  HW2     4536    6.569641935    5.725488695    6.942056446
  907 SOLV  OW      4537    4.703936815    5.029641324    3.714593058
  907 SOLV  HW1     4538    4.609779138    5.002905025    3.735119306
  907 SOLV  HW2     4539    4.741686111    5.080648376    3.791891530
  908 SOLV  OW      4540    5.812273410    5.285942748    5.602250086
  908 SOLV  HW1     4541    5.784497214    5.294475191    5.506556756
  908 SOLV  HW2     4542    5.835351619    5.376277133    5.638423490
  909 SOLV  OW      4543    4.245801689    6.208327594    6.725254796
  909 SOLV  HW1     4544    4.265585703    6.164589420    6.637521368
  909 SOLV  HW2     4545    4.293980670    6.295809126    6.730481995
  910 SOLV  OW      4546    3.784328863    6.210519640    3.706953812
  910 SOLV  HW1     4547    3.870336050    6.252996694    3.678661930
  910 SOLV  HW2     4548    3.754605304    6.145621466    3.636906465
  911 SOLV  OW      4549    6.229957613    6.359942632    6.497707917
  911 SOLV  HW1     4550    6.143812135    6.349424193    6.448011630
  911 SOLV  HW2     4551    6.282897418    6.434496574    6.457206062
  912 SOLV  OW      4552    4.969576943    5.992763429    4.593304122
  912 SOLV  HW1     4553    5.015006192    6.079328176    4.572225217
  912 SOLV  HW2     4554    5.033896061    5.917319609    4.580160006
  913 SOLV  OW      4555    6.067117272    5.496467109    4.289875314
  913 SOLV  HW1     4556    6.118358760    5.557820602    4.229777058
  913 SOLV  HW2     4557    5.987109369    5.461337455    4.241229725
  914 SOLV  OW      4558    3.992825211    6.570191246    5.990979507
  914 SOLV  HW1     4559    3.925022839    6.626643444    5.943884352
  914 SOLV  HW2     4560    3.963548521    6.554747251    6.085352628
  915 SOLV  OW      4561    6.976584897    4.418490252    6.700271308
  915 SOLV  HW1     4562    6.944566745    4.413152180    6.605676640
  915 SOLV  HW2     4563    6.986542127    4.514426811    6.726705893
  916 SOLV  OW      4564    6.621177613    5.859887820    6.636766769
  916 SOLV  HW1     4565    6.567854912    5.912762860    6.570729184
  916 SOLV  HW2     4566    6.573500985    5.858589953    6.724660198
  917 SOLV  OW      4567    4.838304968    4.645041226    6.069698032
  917 SOLV  HW1     4568    4.881016382    4.672423127    6.155882199
  917 SOLV  HW2     4569    4.872238847    4.703193138    5.995748738
  918 SOLV  OW      4570    5.404955037    6.865244467    7.116802095
  918 SOLV  HW1     4571    5.312831973    6.862762489    7.155649687
  918 SOLV  HW2     4572    5.399504869    6.888054830    7.019581063
  919 SOLV  OW      4573    5.850364134    4.479832741    5.275661580
  919 SOLV  HW1     4574    5.899352553    4.413366826    5.219235010
  919 SOLV  HW2     4575    5.888991493    4.480117658    5.367907598
  920 SOLV  OW      4576    4.717997733    5.546430485    3.764596625
  920 SOLV  HW1     4577    4.744399390    5.484118793    3.838231709
  920 SOLV  HW2     4578    4.761388989    5.517454608    3.679276870
  921 SOLV  OW      4579    4.801209751    5.882280342    6.107233855
  921 SOLV  HW1     4580    4.811134623    5.792348888    6.149823424
  921 SOLV  HW2     4581    4.870184142    5.893017131    6.035629002
  922 SOLV  OW      4582    6.998030160    4.905224680    5.498525263
  922 SOLV  HW1     4583    6.926318866    4.966344712    5.532045777
  922 SOLV  HW2     4584    6.957565181    4.836050343    5.438699063
  923 SOLV  OW      4585    6.439546236    4.889851902    5.964190018
  923 SOLV  HW1     4586    6.414151825    4.856504716    6.054989791
  923 SOLV  HW2     4587    6.373301520    4.856943428    5.896883422
  924 SOLV  OW      4588    7.385939240    6.926304999    4.416763527
  924 SOLV  HW1     4589    7.295933972    6.922389876    4.373361149
  924 SOLV  HW2     4590    7.395287710    7.012653615    4.466326848
  925 SOLV  OW      4591    7.106237772    6.602028111    4.717677175
  925 SOLV  HW1     4592    7.111440872    6.700931304    4.731559729
  925 SOLV  HW2     4593    7.144235447    6.555148865    4.797427475
  926 SOLV  OW      4594    5.016185427    6.492809828    4.385090121
  926 SOLV  HW1     4595    5.052099896    6.572693152    4.336815167
  926 SOLV  HW2     4596    4.952058276    6.444098098    4.325790197
  927 SOLV  OW      4597    7.081398437    4.531062429    4.877962213
  927 SOLV  HW1     4598    7.086876503    4.443060626    4.925158120
  927 SOLV  HW2     4599    6.985517114    4.557870332    4.868487409
  928 SOLV  OW      4600    6.004926659    6.302339335    6.799364846
  928 SOLV  HW1     4601    6.026777597    6.343028746    6.710669252
  928 SOLV  HW2     4602    5.907346756    6.280725312    6.802965035
  929 SOLV  OW      4603    5.028504341    4.887593111    6.696045506
  929 SOLV  HW1     4604    4.962384483    4.960341425    6.677673168
  929 SOLV  HW2     4605    5.094823206    4.883200576    6.621318596
  930 SOLV  OW      4606    4.736384345    4.343521054    4.511203709
  930 SOLV  HW1     4607    4.812944352    4.380371286    4.563949769
  930 SOLV  HW2     4608    4.771013169    4.300514208    4.427820468
  931 SOLV  OW      4609    6.742010874    7.369698450    4.280796651
  931 SOLV  HW1     4610    6.780871388    7.304196175    4.345599081
  931 SOLV  HW2     4611    6.645244811    7.348947844    4.266452964
  932 SOLV  OW      4612    7.171411224    7.077966317    4.122336742
  932 SOLV  HW1     4613    7.236340555    7.034428714    4.059962904
  932 SOLV  HW2     4614    7.111949274    7.139673247    4.070777772
  933 SOLV  OW      4615    4.823699267    3.959879743    6.883710519
  933 SOLV  HW1     4616    4.747764188    4.024948561    6.882495033
  933 SOLV  HW2     4617    4.869534667    3.963825263    6.972508681
  934 SOLV  OW      4618    6.357269149    6.121640059    0.054668274
  934 SOLV  HW1     4619    6.395351532    6.047159686   -0.000141816
  934 SOLV  HW2     4620    6.376999008    6.209085787    0.010331323
  935 SOLV  OW      4621    4.510015839    6.147961235    5.609493115
  935 SOLV  HW1     4622    4.565784414    6.208250339    5.552424666
  935 SOLV  HW2     4623    4.463403103    6.202079570    5.679493752
  936 SOLV  OW      4624    4.769302567    5.676400507    6.425786188
  936 SOLV  HW1     4625    4.825800160    5.671949540    6.343384272
  936 SOLV  HW2     4626    4.679051192    5.712576675    6.402382071
  937 SOLV  OW      4627    3.856084134    3.837186890    5.869172300
  937 SOLV  HW1     4628    3.770238879    3.846230578    5.818669102
  937 SOLV  HW2     4629    3.861825538    3.745623309    5.908983139
  938 SOLV  OW      4630    5.665249080    5.145210857    4.581032945
  938 SOLV  HW1     4631    5.677406940    5.234270900    4.624872421
  938 SOLV  HW2     4632    5.710561348    5.074735593    4.635635067
  939 SOLV  OW      4633    6.196818323    3.894584786    6.345297425
  939 SOLV  HW1     4634    6.295839011    3.903060290    6.356465542
  939 SOLV  HW2     4635    6.156528048    3.860351709    6.430187970
  940 SOLV  OW      4636    7.255460289    4.083755980    4.483042389
  940 SOLV  HW1     4637    7.305956513    4.169937555    4.487993090
  940 SOLV  HW2     4638    7.161022699    4.098748007    4.512340606
  941 SOLV  OW      4639    5.568915275    4.347913255    4.615903001
  941 SOLV  HW1     4640    5.661917381    4.375468250    4.640255524
  941 SOLV  HW2     4641    5.514597013    4.429144573    4.594625214
  942 SOLV  OW      4642    6.229752976    5.678527101    5.827130440
  942 SOLV  HW1     4643    6.236621498    5.611444224    5.900983749
  942 SOLV  HW2     4644    6.172245829    5.641807658    5.754013008
  943 SOLV  OW      4645    4.256392697    3.183235897    5.358589993
  943 SOLV  HW1     4646    4.250259650    3.209547920    5.262299139
  943 SOLV  HW2     4647    4.352392566    3.170627401    5.383627720
  944 SOLV  OW      4648    4.692334768    7.170572308    6.746312122
  944 SOLV  HW1     4649    4.600907223    7.144374500    6.715381993
  944 SOLV  HW2     4650    4.710192391    7.265595555    6.720745924
  945 SOLV  OW      4651    6.317700822    5.914706123    5.722507162
  945 SOLV  HW1     4652    6.286496303    5.835006280    5.774235053
  945 SOLV  HW2     4653    6.415459979    5.928555870    5.738410367
  946 SOLV  OW      4654    6.719675555    4.951106571    3.929071671
  946 SOLV  HW1     4655    6.726462803    4.948419158    4.028813642
  946 SOLV  HW2     4656    6.781966718    5.020693309    3.893305981
  947 SOLV  OW      4657    6.047876247    6.411753342    7.043584380
  947 SOLV  HW1     4658    6.040142588    6.370030283    6.953025114
  947 SOLV  HW2     4659    6.032424949    6.510291096    7.036295194
  948 SOLV  OW      4660    5.087253187    6.679938851    0.324457930
  948 SOLV  HW1     4661    5.128200383    6.716082645    0.240679715
  948 SOLV  HW2     4662    4.987809229    6.689434589    0.319716218
  949 SOLV  OW      4663    6.396855435    5.532479285    6.564757322
  949 SOLV  HW1     4664    6.356531204    5.574649193    6.483543682
  949 SOLV  HW2     4665    6.324726133    5.511931001    6.630916986
  950 SOLV  OW      4666    5.178748212    6.651366981    4.127067438
  950 SOLV  HW1     4667    5.130399744    6.695443774    4.202707158
  950 SOLV  HW2     4668    5.199210703    6.719256120    4.056540856
  951 SOLV  OW      4669    4.034368328    6.863635680    5.657040512
  951 SOLV  HW1     4670    4.128194242    6.830137231    5.648321311
  951 SOLV  HW2     4671    4.027719662    6.923742575    5.736692472
  952 SOLV  OW      4672    5.937942272    5.246224687    6.090957110
  952 SOLV  HW1     4673    5.870244953    5.226735986    6.161944158
  952 SOLV  HW2     4674    5.921516352    5.337448775    6.053406211
  953 SOLV  OW      4675    6.463732727    4.356412332    7.188586736
  953 SOLV  HW1     4676    6.442359340    4.445791728    7.228034028
  953 SOLV  HW2     4677    6.448102411    4.358979251    7.089841500
  954 SOLV  OW      4678    5.948866116    4.163166929    4.555903502
  954 SOLV  HW1     4679    6.040311911    4.122687985    4.555135630
  954 SOLV  HW2     4680    5.928794471    4.201841268    4.465887762
  955 SOLV  OW      4681    3.814592067    6.256654981    6.656314921
  955 SOLV  HW1     4682    3.728439231    6.292274409    6.692515757
  955 SOLV  HW2     4683    3.878021092    6.239834090    6.731782076
  956 SOLV  OW      4684    7.412378102    5.123591357    5.639671356
  956 SOLV  HW1     4685    7.322475302    5.082151364    5.653822407
  956 SOLV  HW2     4686    7.405184608    5.196229508    5.571319672
  957 SOLV  OW      4687    5.194441240    4.332013265    5.479149038
  957 SOLV  HW1     4688    5.188021185    4.247239267    5.426479468
  957 SOLV  HW2     4689    5.115739604    4.390140951    5.458433274
  958 SOLV  OW      4690    6.023325914    6.060510595    4.529732860
  958 SOLV  HW1     4691    6.044945545    6.134476957    4.593463601
  958 SOLV  HW2     4692    6.107419417    6.012636897    4.504506051
  959 SOLV  OW      4693    6.048413410    3.607546275    4.893783772
  959 SOLV  HW1     4694    6.075292656    3.698934490    4.863334257
  959 SOLV  HW2     4695    6.005401722    3.558485821    4.817991207
  960 SOLV  OW      4696    5.210236704    6.703627032    6.903703970
  960 SOLV  HW1     4697    5.293548873    6.654975972    6.877363893
  960 SOLV  HW2     4698    5.165956741    6.655363862    6.979278864
  961 SOLV  OW      4699    4.241721185    4.627639685    3.326041949
  961 SOLV  HW1     4700    4.144162712    4.637886363    3.306580553
  961 SOLV  HW2     4701    4.260499933    4.658424325    3.419320993
  962 SOLV  OW      4702    4.854328137    3.160062028    6.448939659
  962 SOLV  HW1     4703    4.768954522    3.141725705    6.400185911
  962 SOLV  HW2     4704    4.893131176    3.073915577    6.481724300
  963 SOLV  OW      4705    3.595232365    4.138410920    6.456394520
  963 SOLV  HW1     4706    3.674009787    4.093126004    6.414617504
  963 SOLV  HW2     4707    3.617244549    4.234449107    6.473541628
  964 SOLV  OW      4708    5.142942707    6.725925925    5.639951338
  964 SOLV  HW1     4709    5.226651498    6.726936026    5.585239902
  964 SOLV  HW2     4710    5.068223290    6.687354013    5.585815053
  965 SOLV  OW      4711    5.707179362    6.141625188    5.646100678
  965 SOLV  HW1     4712    5.668521685    6.228256418    5.614440856
  965 SOLV  HW2     4713    5.635094930    6.072411043    5.649957543
  966 SOLV  OW      4714    3.618234127    7.064912248    5.449655739
  966 SOLV  HW1     4715    3.702842621    7.075966694    5.501819928
  966 SOLV  HW2     4716    3.626914938    6.986368585    5.388357468
  967 SOLV  OW      4717    4.990317699    7.270400699    5.190796126
  967 SOLV  HW1     4718    5.017624765    7.247942121    5.284337448
  967 SOLV  HW2     4719    5.055299566    7.335702991    5.151899239
  968 SOLV  OW      4720    5.723642914    6.542870148    5.345461156
  968 SOLV  HW1     4721    5.762563092    6.604450375    5.413967641
  968 SOLV  HW2     4722    5.797236200    6.503732198    5.290213991
  969 SOLV  OW      4723    3.742029298    4.310178190    6.845804418
  969 SOLV  HW1     4724    3.649900714    4.273232879    6.833591398
  969 SOLV  HW2     4725    3.742484216    4.407215454    6.821611052
  970 SOLV  OW      4726    4.487864712    6.290336815    4.992675297
  970 SOLV  HW1     4727    4.452603398    6.270161274    5.084060543
  970 SOLV  HW2     4728    4.564176230    6.354576395    4.999845614
  971 SOLV  OW      4729    4.041118129    3.818702156    6.320051472
  971 SOLV  HW1     4730    3.955560757    3.789113106    6.277550845
  971 SOLV  HW2     4731    4.021467768    3.861124175    6.408460110
  972 SOLV  OW      4732    4.165888459    5.374583226    4.952259948
  972 SOLV  HW1     4733    4.200467400    5.342776933    4.863975654
  972 SOLV  HW2     4734    4.242247193    5.406473303    5.008418671
  973 SOLV  OW      4735    5.854820705    5.500494693    6.389050336
  973 SOLV  HW1     4736    5.885480349    5.541060607    6.302932542
  973 SOLV  HW2     4737    5.755742056    5.487189145    6.386193606
  974 SOLV  OW      4738    0.017524144    5.252953464    6.505910472
  974 SOLV  HW1     4739    0.106413956    5.210913043    6.487662519
  974 SOLV  HW2     4740   -0.031285507    5.266430380    6.419668055
  975 SOLV  OW      4741    6.329643084    4.107871768    7.005080147
  975 SOLV  HW1     4742    6.364451511    4.184088331    6.950496183
  975 SOLV  HW2     4743    6.406417492    4.057314757    7.044471247
  976 SOLV  OW      4744    7.225772028    4.269379734    6.766052095
  976 SOLV  HW1     4745    7.237077765    4.293201163    6.862520404
  976 SOLV  HW2     4746    7.145578724    4.316478359    6.729281291
  977 SOLV  OW      4747    4.321304939    5.729964716    4.660235288
  977 SOLV  HW1     4748    4.293782480    5.779866835    4.578051268
  977 SOLV  HW2     4749    4.276149541    5.769803993    4.740083310
  978 SOLV  OW      4750    5.607184201    6.609704875    4.813950276
  978 SOLV  HW1     4751    5.631353647    6.610001033    4.910995201
  978 SOLV  HW2     4752    5.690039351    6.620307960    4.758954682
  979 SOLV  OW      4753    5.532904082    5.305321832    5.222983547
  979 SOLV  HW1     4754    5.611514271    5.348502099    5.267227216
  979 SOLV  HW2     4755    5.531716310    5.329698121    5.125999529
  980 SOLV  OW      4756    4.944354836    6.765138931    6.838912812
  980 SOLV  HW1     4757    5.035222083    6.727061147    6.856037884
  980 SOLV  HW2     4758    4.933939267    6.783818745    6.741226679
  981 SOLV  OW      4759    6.317565685    6.041532714    5.075381595
  981 SOLV  HW1     4760    6.370682310    6.046082019    4.990767599
  981 SOLV  HW2     4761    6.281794692    6.132343839    5.097184015
  982 SOLV  OW      4762    4.220479300    3.750466415    5.091159642
  982 SOLV  HW1     4763    4.156570568    3.753294915    5.168033514
  982 SOLV  HW2     4764    4.301866020    3.698602916    5.117391824
  983 SOLV  OW      4765    6.504748964    6.204046517    5.754146208
  983 SOLV  HW1     4766    6.537126437    6.110037735    5.764897934
  983 SOLV  HW2     4767    6.534464921    6.258679072    5.832464441
  984 SOLV  OW      4768    6.844572170    4.550271883    7.150307209
  984 SOLV  HW1     4769    6.779089573    4.585140153    7.217374817
  984 SOLV  HW2     4770    6.868266058    4.623046356    7.085931908
  985 SOLV  OW      4771    4.557579967    6.781747656    4.796578854
  985 SOLV  HW1     4772    4.506114240    6.725617389    4.861404226
  985 SOLV  HW2     4773    4.493977677    6.828539332    4.735204617
  986 SOLV  OW      4774    5.263617854    5.964783027    4.976646366
  986 SOLV  HW1     4775    5.328876558    5.975853211    4.901676230
  986 SOLV  HW2     4776    5.180097497    6.015732927    4.955906876
  987 SOLV  OW      4777    5.958335056    5.769718482    6.277752284
  987 SOLV  HW1     4778    5.911477655    5.775312222    6.365927712
  987 SOLV  HW2     4779    6.026555388    5.842587275    6.271599844
  988 SOLV  OW      4780    5.942977972    5.196430097    4.437402494
  988 SOLV  HW1     4781    5.868869898    5.145485868    4.481153521
  988 SOLV  HW2     4782    5.921270082    5.210437997    4.340789688
  989 SOLV  OW      4783    4.569322398    4.606513498    6.085291506
  989 SOLV  HW1     4784    4.541030618    4.609644415    5.989419717
  989 SOLV  HW2     4785    4.669161929    4.603960259    6.090497021
  990 SOLV  OW      4786    7.020294226    6.190892311    5.301916509
  990 SOLV  HW1     4787    7.031021162    6.116161918    5.367507398
  990 SOLV  HW2     4788    6.923000173    6.209848283    5.288634748
  991 SOLV  OW      4789    0.488735607    4.540872906    3.959123390
  991 SOLV  HW1     4790    0.424941308    4.578205441    4.026477765
  991 SOLV  HW2     4791    0.446505116    4.462903193    3.912892342
  992 SOLV  OW      4792    5.554815453    4.365503579    6.749201486
  992 SOLV  HW1     4793    5.515436787    4.425912337    6.679918420
  992 SOLV  HW2     4794    5.649652327    4.344715237    6.725247108
  993 SOLV  OW      4795    3.821313582    3.902439163    6.942303552
  993 SOLV  HW1     4796    3.773342034    3.954129405    6.871392031
  993 SOLV  HW2     4797    3.793212783    3.935510141    7.032404578
  994 SOLV  OW      4798    4.882212559    6.705078258    5.501637806
  994 SOLV  HW1     4799    4.885938768    6.804916755    5.506111658
  994 SOLV  HW2     4800    4.795912598    6.673172260    5.540828235
  995 SOLV  OW      4801    5.481667648    6.831792465    6.445584711
  995 SOLV  HW1     4802    5.415001743    6.905031270    6.431669390
  995 SOLV  HW2     4803    5.569123042    6.858177653    6.404875216
  996 SOLV  OW      4804    4.495607174    5.506039529    5.873068756
  996 SOLV  HW1     4805    4.455782747    5.590925089    5.838282937
  996 SOLV  HW2     4806    4.561607446    5.470603201    5.806813269
  997 SOLV  OW      4807    5.897567075    6.649446490    4.702584586
  997 SOLV  HW1     4808    5.905593743    6.557958529    4.662996257
  997 SOLV  HW2     4809    5.972086116    6.664259604    4.767616568
  998 SOLV  OW      4810    6.354806954    4.032163464    5.229024244
  998 SOLV  HW1     4811    6.363255426    3.953964256    5.290789317
  998 SOLV  HW2     4812    6.267864982    4.078643401    5.245818908
  999 SOLV  OW      4813    5.906345677    5.813197986    4.544263822
  999 SOLV  HW1     4814    5.960371050    5.747044955    4.596291232
  999 SOLV  HW2     4815    5.958319772    5.898038833    4.534136547
 1000 SOLV  OW      4816    5.032915566    6.549395534    4.653957747
 1000 SOLV  HW1     4817    5.003552638    6.528755622    4.560611527
 1000 SOLV  HW2     4818    5.046309325    6.464032439    4.704310307
 1001 SOLV  OW      4819    7.132717592    5.792976418    4.567515598
 1001 SOLV  HW1     4820    7.118921367    5.859400056    4.494036710
 1001 SOLV  HW2     4821    7.177054298    5.711259321    4.530662505
 1002 SOLV  OW      4822    4.138243173    6.071633807    5.832553771
 1002 SOLV  HW1     4823    4.045435812    6.085623128    5.867088970
 1002 SOLV  HW2     4824    4.136030473    6.065092076    5.732784662
 1003 SOLV  OW      4825    5.218779589    6.957655434    5.779072340
 1003 SOLV  HW1     4826    5.205482893    6.871118068    5.730737136
 1003 SOLV  HW2     4827    5.175623205    6.952476025    5.869141782
 1004 SOLV  OW      4828    4.638188999    6.609496390    5.587985341
 1004 SOLV  HW1     4829    4.561885814    6.576248403    5.532541008
 1004 SOLV  HW2     4830    4.603419401    6.669914535    5.659695169
 1005 SOLV  OW      4831    6.411312632    3.429299427    4.727561229
 1005 SOLV  HW1     4832    6.468009675    3.511086890    4.717664512
 1005 SOLV  HW2     4833    6.328301731    3.439473999    4.672721792
 1006 SOLV  OW      4834    5.014327903    6.698063267    0.034091183
 1006 SOLV  HW1     4835    4.930867724    6.745296457    0.062435924
 1006 SOLV  HW2     4836    5.091938136    6.760809302    0.040533000
 1007 SOLV  OW      4837    4.132275700    6.097877513    6.128425552
 1007 SOLV  HW1     4838    4.220251120    6.100493657    6.080937147
 1007 SOLV  HW2     4839    4.064853110    6.150483711    6.076576339
 1008 SOLV  OW      4840    4.217744984    0.153605288    6.220306044
 1008 SOLV  HW1     4841    4.216169477    0.152560562    6.320297461
 1008 SOLV  HW2     4842    4.129110929    0.184642782    6.185917015
 1009 SOLV  OW      4843    3.841832228    6.034120769    5.467923776
 1009 SOLV  HW1     4844    3.836034882    5.941836367    5.429822876
 1009 SOLV  HW2     4845    3.787484727    6.096728286    5.411992007
 1010 SOLV  OW      4846    4.646773967    6.187237829    6.707470976
 1010 SOLV  HW1     4847    4.730473645    6.237436401    6.729254137
 1010 SOLV  HW2     4848    4.645378176    6.101146427    6.758326874
 1011 SOLV  OW      4849    4.100250981    6.037596189    5.580739075
 1011 SOLV  HW1     4850    4.177458908    6.051397113    5.518691845
 1011 SOLV  HW2     4851    4.014755491    6.055449076    5.532023894
 1012 SOLV  OW      4852    6.424705742    7.148036165    4.699748647
 1012 SOLV  HW1     4853    6.482638770    7.104197550    4.631020973
 1012 SOLV  HW2     4854    6.439338642    7.104273988    4.788474639
 1013 SOLV  OW      4855    4.300817560    3.863189183    3.885024962
 1013 SOLV  HW1     4856    4.208126361    3.900584358    3.888450869
 1013 SOLV  HW2     4857    4.316351109    3.820777243    3.795796716
 1014 SOLV  OW      4858    0.065219663    4.534930184    4.199447406
 1014 SOLV  HW1     4859    0.008232609    4.612099505    4.227713024
 1014 SOLV  HW2     4860    0.039109858    4.506237175    4.107270812
 1015 SOLV  OW      4861    5.616611359    4.745028631    4.619930163
 1015 SOLV  HW1     4862    5.692022869    4.682748051    4.599047680
 1015 SOLV  HW2     4863    5.530203875    4.703387740    4.591619351
 1016 SOLV  OW      4864    5.042653052    5.383131656    5.421166189
 1016 SOLV  HW1     4865    5.142283295    5.374793284    5.423572273
 1016 SOLV  HW2     4866    5.008626790    5.402687415    5.513151400
 1017 SOLV  OW      4867    3.950591179    5.305666198    7.365439432
 1017 SOLV  HW1     4868    3.927407042    5.272480527    7.273999573
 1017 SOLV  HW2     4869    3.972158858    5.227975018    7.424591066
 1018 SOLV  OW      4870    4.166316527    3.914917596    6.696622704
 1018 SOLV  HW1     4871    4.147546475    3.939137428    6.791819998
 1018 SOLV  HW2     4872    4.082850888    3.925311957    6.642521971
 1019 SOLV  OW      4873    7.194052790    4.765078931    6.551629358
 1019 SOLV  HW1     4874    7.158726903    4.682839432    6.507016182
 1019 SOLV  HW2     4875    7.293901614    4.765735459    6.546036814
 1020 SOLV  OW      4876    4.392133021    4.908732756    5.854315479
 1020 SOLV  HW1     4877    4.378798606    5.003441365    5.883539530
 1020 SOLV  HW2     4878    4.465375956    4.904843306    5.786331769
 1021 SOLV  OW      4879    3.888560927    5.947515563    0.271793651
 1021 SOLV  HW1     4880    3.986012110    5.951491491    0.293906815
 1021 SOLV  HW2     4881    3.850067634    5.861851100    0.306165012
 1022 SOLV  OW      4882    4.353503011    4.367546441    6.781656680
 1022 SOLV  HW1     4883    4.431152553    4.420586517    6.815697775
 1022 SOLV  HW2     4884    4.365951126    4.349077912    6.684161252
 1023 SOLV  OW      4885    6.737619247    6.913977754    3.629137696
 1023 SOLV  HW1     4886    6.792668369    6.898093204    3.547178473
 1023 SOLV  HW2     4887    6.697924765    7.005683418    3.625340414
 1024 SOLV  OW      4888    4.901376783    4.295770531    6.577324025
 1024 SOLV  HW1     4889    4.853592982    4.209507585    6.560685978
 1024 SOLV  HW2     4890    4.968778840    4.311002570    6.505030342
 1025 SOLV  OW      4891    4.844237828    5.140890413    6.995079619
 1025 SOLV  HW1     4892    4.936815554    5.128042692    7.030657226
 1025 SOLV  HW2     4893    4.791005562    5.057525081    7.009841927
 1026 SOLV  OW      4894    4.706579496    6.212016570    6.150833460
 1026 SOLV  HW1     4895    4.796430270    6.243366156    6.181559380
 1026 SOLV  HW2     4896    4.703283603    6.112120906    6.153994702
 1027 SOLV  OW      4897    4.681201100    5.635169855    5.264162165
 1027 SOLV  HW1     4898    4.630738403    5.694596365    5.201522821
 1027 SOLV  HW2     4899    4.679124894    5.674320574    5.356165000
 1028 SOLV  OW      4900    6.399909646    6.208494821    4.173470637
 1028 SOLV  HW1     4901    6.304895814    6.239146059    4.179362706
 1028 SOLV  HW2     4902    6.403713819    6.109284997    4.185500320
 1029 SOLV  OW      4903    6.919499013    4.662528145    3.981613890
 1029 SOLV  HW1     4904    6.964141954    4.735350436    3.929599630
 1029 SOLV  HW2     4905    6.865213512    4.702729710    4.055359780
 1030 SOLV  OW      4906    4.355336101    6.508209947    3.916708331
 1030 SOLV  HW1     4907    4.428058781    6.448207255    3.883347260
 1030 SOLV  HW2     4908    4.272613683    6.454417196    3.932994237
 1031 SOLV  OW      4909    5.423952442    5.169684090    6.815598320
 1031 SOLV  HW1     4910    5.365589921    5.172624649    6.896747634
 1031 SOLV  HW2     4911    5.511295228    5.126937338    6.838921121
 1032 SOLV  OW      4912    4.102974295    7.171472187    4.410067606
 1032 SOLV  HW1     4913    4.158898938    7.225666247    4.347323256
 1032 SOLV  HW2     4914    4.018483907    7.220899147    4.430554606
 1033 SOLV  OW      4915    6.757435436    5.060735148    4.557822336
 1033 SOLV  HW1     4916    6.788465836    5.003540015    4.633767796
 1033 SOLV  HW2     4917    6.659724637    5.079470919    4.567989643
 1034 SOLV  OW      4918    4.048133809    6.372599334    7.202050479
 1034 SOLV  HW1     4919    4.078664058    6.451210996    7.148295634
 1034 SOLV  HW2     4920    3.970349357    6.329280257    7.156504425
 1035 SOLV  OW      4921    4.629753436    6.875978163    5.089576109
 1035 SOLV  HW1     4922    4.710404741    6.865197257    5.147719101
 1035 SOLV  HW2     4923    4.657463828    6.874182229    4.993501418
 1036 SOLV  OW      4924    6.251887828    5.923776623    3.782112312
 1036 SOLV  HW1     4925    6.187438842    5.849065905    3.798423325
 1036 SOLV  HW2     4926    6.233617253    5.998170669    3.846401313
 1037 SOLV  OW      4927    7.356681395    5.069996239    6.027762652
 1037 SOLV  HW1     4928    7.421495213    5.120281095    5.970573117
 1037 SOLV  HW2     4929    7.272398174    5.122999968    6.037087005
 1038 SOLV  OW      4930    6.521933643    4.661577197    5.133168717
 1038 SOLV  HW1     4931    6.534196985    4.737988343    5.196513585
 1038 SOLV  HW2     4932    6.501976007    4.696942839    5.041776262
 1039 SOLV  OW      4933    5.930863549    6.290703438    5.090294483
 1039 SOLV  HW1     4934    5.971700657    6.373544663    5.128649478
 1039 SOLV  HW2     4935    5.953647246    6.212431402    5.148223829
 1040 SOLV  OW      4936    3.869021128    4.795919472    5.638815165
 1040 SOLV  HW1     4937    3.934519957    4.858817068    5.680711610
 1040 SOLV  HW2     4938    3.898597372    4.701685584    5.654523285
 1041 SOLV  OW      4939    3.803005064    5.418998956    5.890554526
 1041 SOLV  HW1     4940    3.817266280    5.353224823    5.816581586
 1041 SOLV  HW2     4941    3.856872494    5.391685252    5.970265375
 1042 SOLV  OW      4942    5.622775469    5.210826623    5.821994084
 1042 SOLV  HW1     4943    5.711096734    5.247207821    5.792400141
 1042 SOLV  HW2     4944    5.636328589    5.121883944    5.865646264
 1043 SOLV  OW      4945    6.250370831    6.107347294    6.897252348
 1043 SOLV  HW1     4946    6.183585052    6.064752204    6.836203464
 1043 SOLV  HW2     4947    6.292531977    6.185468091    6.851196991
 1044 SOLV  OW      4948    5.051102779    5.030720410    7.136349825
 1044 SOLV  HW1     4949    5.057272675    4.939649418    7.177210068
 1044 SOLV  HW2     4950    5.081951766    5.099077898    7.202509593
 1045 SOLV  OW      4951    5.894711430    4.591737198    6.895631702
 1045 SOLV  HW1     4952    5.823014770    4.538226832    6.940326936
 1045 SOLV  HW2     4953    5.855047067    4.644252616    6.820330983
 1046 SOLV  OW      4954    5.677401095    5.596208155    5.952876319
 1046 SOLV  HW1     4955    5.653472911    5.634864804    6.041951912
 1046 SOLV  HW2     4956    5.758108515    5.537931114    5.962442078
 1047 SOLV  OW      4957    5.615590547    6.775087731    7.259086703
 1047 SOLV  HW1     4958    5.608412825    6.675872697    7.269422607
 1047 SOLV  HW2     4959    5.539217486    6.808429447    7.203792760
 1048 SOLV  OW      4960    7.117122980    4.528995927    6.438038120
 1048 SOLV  HW1     4961    7.183573990    4.463755934    6.474499804
 1048 SOLV  HW2     4962    7.030412129    4.482193381    6.420945450
 1049 SOLV  OW      4963    4.420891295    6.330482355    5.763264937
 1049 SOLV  HW1     4964    4.504820422    6.352231633    5.813093749
 1049 SOLV  HW2     4965    4.341974631    6.364067060    5.814686993
 1050 SOLV  OW      4966    5.963951473    3.788189187    5.521601597
 1050 SOLV  HW1     4967    6.001401068    3.774841228    5.429834535
 1050 SOLV  HW2     4968    5.869025798    3.756784046    5.523734961
 1051 SOLV  OW      4969    5.177897945    6.264472700    4.489534162
 1051 SOLV  HW1     4970    5.107746044    6.335709416    4.487129570
 1051 SOLV  HW2     4971    5.216522696    6.252653217    4.398046061
 1052 SOLV  OW      4972    6.876239201    4.252393332    4.849840594
 1052 SOLV  HW1     4973    6.942151655    4.276347644    4.921138295
 1052 SOLV  HW2     4974    6.784747959    4.246252024    4.889755278
 1053 SOLV  OW      4975    5.820807488    4.956027014    6.745573215
 1053 SOLV  HW1     4976    5.748457584    4.971706925    6.812811917
 1053 SOLV  HW2     4977    5.882256608    5.034906786    6.743745555
 1054 SOLV  OW      4978    3.931814502    7.205755342    5.211043167
 1054 SOLV  HW1     4979    4.014145036    7.208161849    5.154321265
 1054 SOLV  HW2     4980    3.947110079    7.145563965    5.289430047
 1055 SOLV  OW      4981    5.873661622    4.511457746    6.534623206
 1055 SOLV  HW1     4982    5.823838876    4.586881146    6.577411814
 1055 SOLV  HW2     4983    5.846647939    4.425182939    6.577387748
 1056 SOLV  OW      4984    6.171567404    6.666654065    5.782797244
 1056 SOLV  HW1     4985    6.133535125    6.581991839    5.820043245
 1056 SOLV  HW2     4986    6.215238867    6.718681326    5.856196342
 1057 SOLV  OW      4987    5.062101365    5.528259650    3.904389414
 1057 SOLV  HW1     4988    4.997389901    5.469618433    3.953126735
 1057 SOLV  HW2     4989    5.105084332    5.591341267    3.969002041
 1058 SOLV  OW      4990    5.236510634    7.227246404    4.328561746
 1058 SOLV  HW1     4991    5.220446974    7.143628624    4.276107787
 1058 SOLV  HW2     4992    5.311346115    7.278860883    4.286884894
 1059 SOLV  OW      4993    4.102244223    4.541699491    4.187678129
 1059 SOLV  HW1     4994    4.179059393    4.546311371    4.251538937
 1059 SOLV  HW2     4995    4.103927507    4.453900756    4.139839350
 1060 SOLV  OW      4996    4.755464534    6.675409240    7.027947527
 1060 SOLV  HW1     4997    4.788648564    6.583249817    7.048125979
 1060 SOLV  HW2     4998    4.819742813    6.721265460    6.966569900
 1061 SOLV  OW      4999    6.075507558    7.262450770    4.482829941
 1061 SOLV  HW1     5000    6.105042482    7.264215418    4.578352811
 1061 SOLV  HW2     5001    5.975601108    7.260678062    4.478885483
 1062 SOLV  OW      5002    4.961839288    3.798347727    5.617259512
 1062 SOLV  HW1     5003    5.052614778    3.766976584    5.645110221
 1062 SOLV  HW2     5004    4.924085340    3.858100374    5.688013743
 1063 SOLV  OW      5005    4.027907899    4.662606692    3.715830063
 1063 SOLV  HW1     5006    4.005403518    4.614435196    3.631124824
 1063 SOLV  HW2     5007    3.984183645    4.752551322    3.715624627
 1064 SOLV  OW      5008    6.433085675    6.687162122    6.718234539
 1064 SOLV  HW1     5009    6.370822581    6.742139337    6.773934040
 1064 SOLV  HW2     5010    6.387521283    6.661243496    6.633066798
 1065 SOLV  OW      5011    4.486079054    7.044980984    5.431676147
 1065 SOLV  HW1     5012    4.386101479    7.047236614    5.430547498
 1065 SOLV  HW2     5013    4.521756657    7.127317892    5.387521627
 1066 SOLV  OW      5014    6.210439003    5.036374919    6.972408758
 1066 SOLV  HW1     5015    6.219085498    5.090527030    6.888774959
 1066 SOLV  HW2     5016    6.146745203    4.960874067    6.956771685
 1067 SOLV  OW      5017    4.364656798    4.670942593    6.447716597
 1067 SOLV  HW1     5018    4.413592053    4.719990842    6.375608274
 1067 SOLV  HW2     5019    4.356228793    4.574506624    6.422595740
 1068 SOLV  OW      5020    7.096667839    5.450371583    6.775769643
 1068 SOLV  HW1     5021    7.039213545    5.487928236    6.703034353
 1068 SOLV  HW2     5022    7.039692682    5.427278782    6.854652221
 1069 SOLV  OW      5023    6.881636218    6.491200509    4.619802140
 1069 SOLV  HW1     5024    6.862281658    6.407403298    4.670844146
 1069 SOLV  HW2     5025    6.971201208    6.526650620    4.646695199
 1070 SOLV  OW      5026    3.702644017    6.396226285    6.116320784
 1070 SOLV  HW1     5027    3.665509629    6.307755253    6.088110615
 1070 SOLV  HW2     5028    3.760569527    6.383873340    6.196904992
 1071 SOLV  OW      5029    6.528934633    5.679680629    6.185337701
 1071 SOLV  HW1     5030    6.509803395    5.773981882    6.158080071
 1071 SOLV  HW2     5031    6.625044775    5.658658251    6.167377817
 1072 SOLV  OW      5032    6.595555552    5.943441099    5.791682252
 1072 SOLV  HW1     5033    6.602834749    5.852064791    5.831668535
 1072 SOLV  HW2     5034    6.682947616    5.991093485    5.801345043
 1073 SOLV  OW      5035    7.040555731    6.424418163    3.799245653
 1073 SOLV  HW1     5036    7.012129183    6.516660611    3.825417082
 1073 SOLV  HW2     5037    7.090308726    6.428223267    3.712574896
 1074 SOLV  OW      5038    0.173309505    4.033874624    6.166411526
 1074 SOLV  HW1     5039    0.126284449    4.113541712    6.204403269
 1074 SOLV  HW2     5040    0.254362618    4.013673656    6.221400848
 1075 SOLV  OW      5041    4.478845453    5.786722398    4.936440307
 1075 SOLV  HW1     5042    4.384896118    5.815013576    4.917078482
 1075 SOLV  HW2     5043    4.540156281    5.825419699    4.867555173
 1076 SOLV  OW      5044    5.866221722    4.373820733    4.369998066
 1076 SOLV  HW1     5045    5.900700567    4.440147075    4.436432409
 1076 SOLV  HW2     5046    5.894445432    4.401059647    4.278003845
 1077 SOLV  OW      5047    6.792947013    6.874756220    4.880053218
 1077 SOLV  HW1     5048    6.739222291    6.943333207    4.929154030
 1077 SOLV  HW2     5049    6.848858287    6.919818748    4.810459411
 1078 SOLV  OW      5050    3.843594892    5.320253606    3.875599627
 1078 SOLV  HW1     5051    3.791254257    5.255925263    3.819709138
 1078 SOLV  HW2     5052    3.847250487    5.287145966    3.969896533
 1079 SOLV  OW      5053    3.666847852    4.052247941    5.370238908
 1079 SOLV  HW1     5054    3.620317562    4.082653778    5.287100977
 1079 SOLV  HW2     5055    3.643295999    4.113335615    5.445837174
 1080 SOLV  OW      5056    4.955405184    6.249860658    5.591888940
 1080 SOLV  HW1     5057    4.899531004    6.310392860    5.648596643
 1080 SOLV  HW2     5058    5.010768400    6.190858347    5.650671734
 1081 SOLV  OW      5059    4.460839326    5.050579161    5.079088759
 1081 SOLV  HW1     5060    4.473963942    4.951879277    5.088442524
 1081 SOLV  HW2     5061    4.482706237    5.078379056    4.985544798
 1082 SOLV  OW      5062    4.309236377    6.079811149    5.427241830
 1082 SOLV  HW1     5063    4.388849236    6.104217790    5.482630091
 1082 SOLV  HW2     5064    4.320173076    5.986709388    5.392397478
 1083 SOLV  OW      5065    5.948788966    5.826900546    5.898966894
 1083 SOLV  HW1     5066    6.012794170    5.763716858    5.942701996
 1083 SOLV  HW2     5067    5.884770307    5.775347268    5.841998532
 1084 SOLV  OW      5068    4.477408179    4.772366353    6.663264058
 1084 SOLV  HW1     5069    4.424934904    4.724954629    6.592548956
 1084 SOLV  HW2     5070    4.497750435    4.708900848    6.737830539
 1085 SOLV  OW      5071    4.372146016    6.071563905    5.987639412
 1085 SOLV  HW1     5072    4.466170075    6.074482463    5.953692292
 1085 SOLV  HW2     5073    4.308698752    6.077172149    5.910540101
 1086 SOLV  OW      5074    3.584698255    4.206509285    0.073640383
 1086 SOLV  HW1     5075    3.517551918    4.135545915    0.094984459
 1086 SOLV  HW2     5076    3.662711076    4.198292067    0.135675970
 1087 SOLV  OW      5077    5.742542395    6.879012684    3.932806827
 1087 SOLV  HW1     5078    5.798390037    6.796852158    3.944321724
 1087 SOLV  HW2     5079    5.797365319    6.950811773    3.889897916
 1088 SOLV  OW      5080    4.031534243    7.020072000    5.871093391
 1088 SOLV  HW1     5081    4.017812576    7.118928390    5.877348788
 1088 SOLV  HW2     5082    4.126207449    6.998029019    5.894609913
 1089 SOLV  OW      5083    5.123894017    7.021618137    4.164281183
 1089 SOLV  HW1     5084    5.035849157    7.066803850    4.149850511
 1089 SOLV  HW2     5085    5.162367015    6.994658884    4.075993221
 1090 SOLV  OW      5086    7.117199814    4.049555765    4.836730483
 1090 SOLV  HW1     5087    7.137700158    4.109748898    4.913918394
 1090 SOLV  HW2     5088    7.202598949    4.014865099    4.797936606
 1091 SOLV  OW      5089    3.739795888    5.000497136    3.932954951
 1091 SOLV  HW1     5090    3.710808369    5.057976167    3.856430950
 1091 SOLV  HW2     5091    3.692670973    5.029622688    4.016207247
 1092 SOLV  OW      5092    3.956534970    3.985200764    6.562839342
 1092 SOLV  HW1     5093    3.893054156    4.014456219    6.634364479
 1092 SOLV  HW2     5094    3.920692305    4.012111605    6.473438412
 1093 SOLV  OW      5095    6.630700897    5.684707083    5.467748264
 1093 SOLV  HW1     5096    6.563853883    5.640004988    5.408291036
 1093 SOLV  HW2     5097    6.621480428    5.783950843    5.459529069
 1094 SOLV  OW      5098    6.361671063    6.722196499    5.121537050
 1094 SOLV  HW1     5099    6.405158272    6.632344387    5.115448449
 1094 SOLV  HW2     5100    6.430453062    6.790995386    5.144716141
 1095 SOLV  OW      5101    5.499973955    6.781057875    4.040422036
 1095 SOLV  HW1     5102    5.499614798    6.864150286    4.096073289
 1095 SOLV  HW2     5103    5.579971819    6.781501256    3.980408036
 1096 SOLV  OW      5104    6.362003790    5.733749327    4.295579596
 1096 SOLV  HW1     5105    6.373418504    5.664495561    4.366822898
 1096 SOLV  HW2     5106    6.297154786    5.700637002    4.227022305
 1097 SOLV  OW      5107    5.327825629    3.547716442    4.324699714
 1097 SOLV  HW1     5108    5.237080658    3.589670795    4.327359521
 1097 SOLV  HW2     5109    5.318450739    3.448171011    4.322534082
 1098 SOLV  OW      5110    6.374518634    4.088862707    4.312963706
 1098 SOLV  HW1     5111    6.323573381    4.110737938    4.229730610
 1098 SOLV  HW2     5112    6.464047167    4.051664911    4.288416694
 1099 SOLV  OW      5113    6.854085797    5.963397260    5.323248402
 1099 SOLV  HW1     5114    6.760400291    5.996970414    5.313382474
 1099 SOLV  HW2     5115    6.890828927    5.992635113    5.411546315
 1100 SOLV  OW      5116    5.634910880    6.148485067    7.173211914
 1100 SOLV  HW1     5117    5.700841401    6.223625705    7.170213195
 1100 SOLV  HW2     5118    5.564047353    6.169021785    7.240728189
 1101 SOLV  OW      5119    6.007236176    5.823224747    3.948399767
 1101 SOLV  HW1     5120    6.062924434    5.851928995    4.026351005
 1101 SOLV  HW2     5121    5.922287900    5.875978362    3.946918286
 1102 SOLV  OW      5122    4.239544771    6.483196549    5.134972577
 1102 SOLV  HW1     5123    4.303712787    6.415251281    5.170552154
 1102 SOLV  HW2     5124    4.197464101    6.532396626    5.211199596
 1103 SOLV  OW      5125    3.725003676    4.601403640    4.391869641
 1103 SOLV  HW1     5126    3.788052467    4.673277862    4.421208205
 1103 SOLV  HW2     5127    3.686110197    4.625473069    4.302932935
 1104 SOLV  OW      5128    6.258166891    4.898608917    4.238787301
 1104 SOLV  HW1     5129    6.213813831    4.941799945    4.160243379
 1104 SOLV  HW2     5130    6.251839006    4.959203343    4.318097020
 1105 SOLV  OW      5131    5.167995775    5.167925249    5.829295642
 1105 SOLV  HW1     5132    5.241518339    5.143826119    5.765926858
 1105 SOLV  HW2     5133    5.079647406    5.147353317    5.787185358
 1106 SOLV  OW      5134    4.819863789    3.933257855    5.809793468
 1106 SOLV  HW1     5135    4.840419155    3.943966774    5.907079867
 1106 SOLV  HW2     5136    4.727855711    3.895538624    5.799141232
 1107 SOLV  OW      5137    7.407701530    7.152831758    4.669148726
 1107 SOLV  HW1     5138    7.329414044    7.211666352    4.648868068
 1107 SOLV  HW2     5139    7.423648461    7.151454235    4.767867814
 1108 SOLV  OW      5140    6.413746785    3.988187002    4.967883968
 1108 SOLV  HW1     5141    6.330262102    3.983224026    4.913047302
 1108 SOLV  HW2     5142    6.389699848    4.001280105    5.064069473
 1109 SOLV  OW      5143    3.668082007    5.564234753    6.815393926
 1109 SOLV  HW1     5144    3.730317098    5.486786738    6.826816386
 1109 SOLV  HW2     5145    3.716126567    5.639122252    6.769728001
 1110 SOLV  OW      5146    6.646700929    3.780775440    5.233489428
 1110 SOLV  HW1     5147    6.714958498    3.709084367    5.247738368
 1110 SOLV  HW2     5148    6.599815144    3.765319963    5.146515201
 1111 SOLV  OW      5149    5.210516563    5.449564692    5.844756355
 1111 SOLV  HW1     5150    5.176479815    5.358478649    5.821413873
 1111 SOLV  HW2     5151    5.308871994    5.444905916    5.862206433
 1112 SOLV  OW      5152    4.491333147    0.017787572    4.146176367
 1112 SOLV  HW1     5153    4.448711353    0.017755371    4.055704230
 1112 SOLV  HW2     5154    4.585763886    0.049813922    4.138501671
 1113 SOLV  OW      5155    4.472233374    7.220114223    4.724920337
 1113 SOLV  HW1     5156    4.378467633    7.225662725    4.690589333
 1113 SOLV  HW2     5157    4.471316789    7.186188396    4.818992508
 1114 SOLV  OW      5158    5.939058244    4.509260503    5.535451660
 1114 SOLV  HW1     5159    5.910332391    4.568208057    5.610962699
 1114 SOLV  HW2     5160    6.003766680    4.440927812    5.569293323
 1115 SOLV  OW      5161    5.470930387    4.633604697    6.220432199
 1115 SOLV  HW1     5162    5.426907167    4.544178867    6.228578835
 1115 SOLV  HW2     5163    5.545211374    4.640365012    6.287050229
 1116 SOLV  OW      5164    5.351711337    5.971835800    7.211698695
 1116 SOLV  HW1     5165    5.397258334    6.046984142    7.259445184
 1116 SOLV  HW2     5166    5.407801094    5.889302528    7.218312198
 1117 SOLV  OW      5167    5.157587483    3.881617251    3.651952614
 1117 SOLV  HW1     5168    5.135342649    3.871780517    3.748959536
 1117 SOLV  HW2     5169    5.134749465    3.974185379    3.621761044
 1118 SOLV  OW      5170    4.179852973    4.478569254    5.282414357
 1118 SOLV  HW1     5171    4.111349426    4.420613779    5.238252972
 1118 SOLV  HW2     5172    4.245313752    4.421173720    5.331632893
 1119 SOLV  OW      5173    5.863302650    6.906685911    4.612283935
 1119 SOLV  HW1     5174    5.889612845    6.812037885    4.631030396
 1119 SOLV  HW2     5175    5.847544531    6.918072905    4.514182651
 1120 SOLV  OW      5176    6.192563836    3.969668425    4.808995949
 1120 SOLV  HW1     5177    6.113714992    3.910498405    4.825834609
 1120 SOLV  HW2     5178    6.206501775    3.979351323    4.710437675
 1121 SOLV  OW      5179    5.187240714    5.256503907    4.531818490
 1121 SOLV  HW1     5180    5.223729694    5.163912434    4.541584426
 1121 SOLV  HW2     5181    5.240956798    5.306479524    4.463855263
 1122 SOLV  OW      5182    4.599909076    4.081423343    3.690993031
 1122 SOLV  HW1     5183    4.594007287    3.984959190    3.665305757
 1122 SOLV  HW2     5184    4.513992387    4.109884210    3.733517672
 1123 SOLV  OW      5185    7.092049777    4.151048919    5.464311183
 1123 SOLV  HW1     5186    7.107746462    4.247646150    5.484902431
 1123 SOLV  HW2     5187    7.010734406    4.142029597    5.406797576
 1124 SOLV  OW      5188    5.327172756    5.860864963    4.149229631
 1124 SOLV  HW1     5189    5.322896745    5.922114055    4.228173073
 1124 SOLV  HW2     5190    5.250548666    5.796688110    4.152670413
 1125 SOLV  OW      5191    4.276243465    6.093208758    4.079168763
 1125 SOLV  HW1     5192    4.264655596    6.057891049    3.986324479
 1125 SOLV  HW2     5193    4.371832678    6.083358218    4.106869327
 1126 SOLV  OW      5194    5.277730043    5.159164396    6.117336070
 1126 SOLV  HW1     5195    5.251467303    5.162032678    6.020881424
 1126 SOLV  HW2     5196    5.197584365    5.137400763    6.173053897
 1127 SOLV  OW      5197    3.960909088    4.030387534    3.612900650
 1127 SOLV  HW1     5198    4.035931462    4.096510438    3.614058604
 1127 SOLV  HW2     5199    3.936222895    4.009672818    3.518225451
 1128 SOLV  OW      5200    4.445164334    5.141208955    7.202249595
 1128 SOLV  HW1     5201    4.375336441    5.116875828    7.269583047
 1128 SOLV  HW2     5202    4.400966161    5.168296464    7.116724945
 1129 SOLV  OW      5203    6.248545007    4.265424223    4.637362365
 1129 SOLV  HW1     5204    6.185233352    4.205839271    4.686786095
 1129 SOLV  HW2     5205    6.328183984    4.284371592    4.694808246
 1130 SOLV  OW      5206    5.053248876    4.622607534    4.148154570
 1130 SOLV  HW1     5207    5.051856637    4.687817130    4.072343525
 1130 SOLV  HW2     5208    4.979432903    4.644239798    4.212066045
 1131 SOLV  OW      5209    6.765307794    5.320941093    6.592942982
 1131 SOLV  HW1     5210    6.799727097    5.236477296    6.633963252
 1131 SOLV  HW2     5211    6.835064648    5.392252465    6.600023334
 1132 SOLV  OW      5212    4.504020117    7.330441440    5.396146470
 1132 SOLV  HW1     5213    4.596523393    7.350042769    5.428713895
 1132 SOLV  HW2     5214    4.496009543    7.357627384    5.300238203
 1133 SOLV  OW      5215    7.065962552    4.802842566    3.757027328
 1133 SOLV  HW1     5216    6.977362714    4.818898367    3.713526477
 1133 SOLV  HW2     5217    7.138109207    4.806127133    3.687860342
 1134 SOLV  OW      5218    5.409358417    5.953609663    6.511901306
 1134 SOLV  HW1     5219    5.478800241    5.892994384    6.473099420
 1134 SOLV  HW2     5220    5.416168341    5.952503068    6.611672598
 1135 SOLV  OW      5221    6.174429740    5.563857248    5.574762359
 1135 SOLV  HW1     5222    6.193225749    5.653372015    5.534321340
 1135 SOLV  HW2     5223    6.259393436    5.511427321    5.580582607
 1136 SOLV  OW      5224    4.111462351    5.372461782    3.777155552
 1136 SOLV  HW1     5225    4.014080888    5.349887698    3.780117533
 1136 SOLV  HW2     5226    4.165359538    5.289370736    3.791027680
 1137 SOLV  OW      5227    5.407689859    4.699670558    7.365471229
 1137 SOLV  HW1     5228    5.488228045    4.655109440    7.326361401
 1137 SOLV  HW2     5229    5.421726773    4.798680286    7.366753938
 1138 SOLV  OW      5230    4.884426841    3.672942083    6.768816735
 1138 SOLV  HW1     5231    4.851551464    3.760429598    6.804405292
 1138 SOLV  HW2     5232    4.958498083    3.639082886    6.826854339
 1139 SOLV  OW      5233    5.697067853    6.297712860    4.471346019
 1139 SOLV  HW1     5234    5.615708055    6.257398746    4.513242983
 1139 SOLV  HW2     5235    5.670197883    6.375470492    4.414480626
 1140 SOLV  OW      5236    7.178873994    4.846671218    4.003333754
 1140 SOLV  HW1     5237    7.145241928    4.813852925    3.915053696
 1140 SOLV  HW2     5238    7.107413965    4.900182573    4.048405865
 1141 SOLV  OW      5239    5.520908980    6.937301140    4.367918350
 1141 SOLV  HW1     5240    5.482273730    6.850834671    4.400049309
 1141 SOLV  HW2     5241    5.519560655    7.004091568    4.442340827
 1142 SOLV  OW      5242    6.869818650    6.239813122    4.156959575
 1142 SOLV  HW1     5243    6.791071626    6.265803587    4.101054764
 1142 SOLV  HW2     5244    6.883377902    6.307782738    4.229044789
 1143 SOLV  OW      5245    5.884592492    6.863454050    5.132222592
 1143 SOLV  HW1     5246    5.962307397    6.809648089    5.164884718
 1143 SOLV  HW2     5247    5.917833860    6.939598932    5.076558920
 1144 SOLV  OW      5248    4.633121541    6.987909113    6.059541593
 1144 SOLV  HW1     5249    4.543747571    7.026504202    6.082404502
 1144 SOLV  HW2     5250    4.689679495    7.058167652    6.016333892
 1145 SOLV  OW      5251    3.967037949    4.494899995    6.451607364
 1145 SOLV  HW1     5252    3.940467214    4.563164324    6.383523157
 1145 SOLV  HW2     5253    3.888244488    4.437381607    6.473623427
 1146 SOLV  OW      5254    6.428200754    3.704991499    6.799580396
 1146 SOLV  HW1     5255    6.416594783    3.783980380    6.739350181
 1146 SOLV  HW2     5256    6.353483448    3.702485261    6.866007469
 1147 SOLV  OW      5257    4.802415504    5.942347503    5.012301562
 1147 SOLV  HW1     5258    4.834106516    5.849685624    5.032580721
 1147 SOLV  HW2     5259    4.779576275    5.949234311    4.915179376
 1148 SOLV  OW      5260    5.147255571    4.529055495    6.098906193
 1148 SOLV  HW1     5261    5.109512215    4.563437129    6.012912192
 1148 SOLV  HW2     5262    5.155872758    4.604471275    6.164019646
 1149 SOLV  OW      5263    4.270298865    5.223308438    7.008593821
 1149 SOLV  HW1     5264    4.279311978    5.179119847    6.919331477
 1149 SOLV  HW2     5265    4.248652413    5.320106118    6.995813019
 1150 SOLV  OW      5266    4.916851873    4.690307058    6.861879538
 1150 SOLV  HW1     5267    4.951067153    4.768823429    6.810245664
 1150 SOLV  HW2     5268    4.867822104    4.628693496    6.800224305
 1151 SOLV  OW      5269    4.307164949    6.344063046    0.214028397
 1151 SOLV  HW1     5270    4.346562166    6.270349547    0.268942772
 1151 SOLV  HW2     5271    4.359269654    6.353948946    0.129242293
 1152 SOLV  OW      5272    6.723776196    6.096987125    6.100297874
 1152 SOLV  HW1     5273    6.783206773    6.125919612    6.175346994
 1152 SOLV  HW2     5274    6.654484814    6.167166588    6.083717807
 1153 SOLV  OW      5275    7.182727268    4.641167101    5.645748214
 1153 SOLV  HW1     5276    7.185202917    4.668996434    5.741773449
 1153 SOLV  HW2     5277    7.270524956    4.662149232    5.602705735
 1154 SOLV  OW      5278    4.340613012    5.701500620    5.800507957
 1154 SOLV  HW1     5279    4.379788585    5.767357597    5.736242786
 1154 SOLV  HW2     5280    4.281185487    5.638037454    5.751085077
 1155 SOLV  OW      5281    3.986948122    4.208622460    6.155045475
 1155 SOLV  HW1     5282    4.019328728    4.295433863    6.117402853
 1155 SOLV  HW2     5283    3.988181307    4.138759868    6.083496198
 1156 SOLV  OW      5284    5.165792107    3.584929241    6.388482882
 1156 SOLV  HW1     5285    5.191217288    3.573021126    6.484468565
 1156 SOLV  HW2     5286    5.245719858    3.568748478    6.330592712
 1157 SOLV  OW      5287    3.852665553    7.070862863    5.567059515
 1157 SOLV  HW1     5288    3.926322067    7.138259148    5.572884977
 1157 SOLV  HW2     5289    3.891884643    6.979480868    5.556450711
 1158 SOLV  OW      5290    6.266359818    5.651766216    6.962125906
 1158 SOLV  HW1     5291    6.185352594    5.698056643    6.998112377
 1158 SOLV  HW2     5292    6.300210980    5.586408387    7.029834262
 1159 SOLV  OW      5293    3.903914574    4.870855555    6.461299472
 1159 SOLV  HW1     5294    3.952859434    4.958029754    6.459040826
 1159 SOLV  HW2     5295    3.898894708    4.833071897    6.368848425
 1160 SOLV  OW      5296    7.078238349    3.875782813    5.904517848
 1160 SOLV  HW1     5297    7.060276999    3.961213593    5.953293014
 1160 SOLV  HW2     5298    7.056037935    3.887401174    5.807707955
 1161 SOLV  OW      5299    6.634301641    5.110299696    5.327532073
 1161 SOLV  HW1     5300    6.686775358    5.170367511    5.267199732
 1161 SOLV  HW2     5301    6.688039990    5.090151900    5.409433414
 1162 SOLV  OW      5302    5.204897173    4.545578636    5.001559886
 1162 SOLV  HW1     5303    5.121379108    4.519698895    5.050107878
 1162 SOLV  HW2     5304    5.222702085    4.642997934    5.015502022
 1163 SOLV  OW      5305    4.456225395    5.509760919    4.686935277
 1163 SOLV  HW1     5306    4.497501613    5.510427573    4.595853832
 1163 SOLV  HW2     5307    4.410114324    5.596993997    4.703249167
 1164 SOLV  OW      5308    5.534770766    4.715748394    5.976612045
 1164 SOLV  HW1     5309    5.499693278    4.682290146    6.064085508
 1164 SOLV  HW2     5310    5.477294403    4.681390800    5.902332470
 1165 SOLV  OW      5311    4.817935539    4.485984575    4.924277806
 1165 SOLV  HW1     5312    4.733135622    4.442209491    4.954184470
 1165 SOLV  HW2     5313    4.854662808    4.436943648    4.845235042
 1166 SOLV  OW      5314    4.333297074    4.862150764    4.717302785
 1166 SOLV  HW1     5315    4.376478492    4.777052644    4.747222973
 1166 SOLV  HW2     5316    4.384871824    4.940032618    4.753023304
 1167 SOLV  OW      5317    4.120824078    5.827230190    6.284978273
 1167 SOLV  HW1     5318    4.192496066    5.802978989    6.219583949
 1167 SOLV  HW2     5319    4.096628307    5.923604835    6.273670378
 1168 SOLV  OW      5320    3.873048739    5.726943875    4.917501267
 1168 SOLV  HW1     5321    3.921362444    5.771878486    4.842346012
 1168 SOLV  HW2     5322    3.797751514    5.672327855    4.880772220
 1169 SOLV  OW      5323    4.232292629    5.157855964    4.443713773
 1169 SOLV  HW1     5324    4.149639826    5.203800847    4.476257938
 1169 SOLV  HW2     5325    4.216520583    5.059148225    4.440632849
 1170 SOLV  OW      5326    4.838854691    4.225334943    3.686048218
 1170 SOLV  HW1     5327    4.750618291    4.181701987    3.703725842
 1170 SOLV  HW2     5328    4.825331785    4.323472546    3.672332109
 1171 SOLV  OW      5329    4.132485479    6.834719462    6.620255800
 1171 SOLV  HW1     5330    4.176189918    6.896115133    6.554513871
 1171 SOLV  HW2     5331    4.193062518    6.757381119    6.638981335
 1172 SOLV  OW      5332    3.981353019    7.329929210    6.181511131
 1172 SOLV  HW1     5333    4.041201072    7.407887417    6.199971070
 1172 SOLV  HW2     5334    3.897663993    7.338657110    6.235547884
 1173 SOLV  OW      5335    6.729192174    6.270271225    4.722320853
 1173 SOLV  HW1     5336    6.649649914    6.330885570    4.721411533
 1173 SOLV  HW2     5337    6.733425207    6.219573519    4.636218274
 1174 SOLV  OW      5338    5.605035404    6.186078369    6.271234263
 1174 SOLV  HW1     5339    5.563903384    6.246257588    6.202761721
 1174 SOLV  HW2     5340    5.633146836    6.100498585    6.227786138
 1175 SOLV  OW      5341    5.336028924    5.416964589    7.295313267
 1175 SOLV  HW1     5342    5.412069873    5.353788272    7.310426527
 1175 SOLV  HW2     5343    5.361649260    5.483832822    7.225498671
 1176 SOLV  OW      5344    0.010557350    3.790279632    7.177430026
 1176 SOLV  HW1     5345    0.045098155    3.747586856    7.261010094
 1176 SOLV  HW2     5346    0.055487150    3.878629303    7.164126094
 1177 SOLV  OW      5347    5.915183500    4.160769523    6.979901996
 1177 SOLV  HW1     5348    5.952798600    4.081386105    6.932098531
 1177 SOLV  HW2     5349    5.815402124    4.159433576    6.973297616
 1178 SOLV  OW      5350    4.479924307    5.283471290    4.357616926
 1178 SOLV  HW1     5351    4.421623835    5.248018071    4.430733750
 1178 SOLV  HW2     5352    4.510771917    5.375602792    4.381324010
 1179 SOLV  OW      5353    6.861634221    5.810754673    6.944222222
 1179 SOLV  HW1     5354    6.914279401    5.809220213    7.029240254
 1179 SOLV  HW2     5355    6.796678402    5.734711116    6.943888255
 1180 SOLV  OW      5356    7.024620160    4.324565215    5.072054582
 1180 SOLV  HW1     5357    6.961405335    4.333446667    5.149037616
 1180 SOLV  HW2     5358    7.099017426    4.262571222    5.097016972
 1181 SOLV  OW      5359    6.739125107    5.914220094    4.340926816
 1181 SOLV  HW1     5360    6.665074505    5.939829285    4.278779859
 1181 SOLV  HW2     5361    6.825428922    5.951856319    4.307211795
 1182 SOLV  OW      5362    4.055186129    6.727708601    5.084803285
 1182 SOLV  HW1     5363    4.108433891    6.660117545    5.135771821
 1182 SOLV  HW2     5364    4.095390911    6.740276527    4.994099727
 1183 SOLV  OW      5365    5.833367426    3.561348032    4.196906104
 1183 SOLV  HW1     5366    5.867161853    3.539763352    4.105288598
 1183 SOLV  HW2     5367    5.733553224    3.555198448    4.197900995
 1184 SOLV  OW      5368    7.166385660    6.078601606    4.442953472
 1184 SOLV  HW1     5369    7.166393737    6.178275622    4.434766504
 1184 SOLV  HW2     5370    7.233950271    6.040012615    4.380122020
 1185 SOLV  OW      5371    4.454733476    3.403126471    4.929343961
 1185 SOLV  HW1     5372    4.362289334    3.367042591    4.941675875
 1185 SOLV  HW2     5373    4.453291008    3.475573882    4.860428854
 1186 SOLV  OW      5374    5.022269806    4.584806656    5.441647785
 1186 SOLV  HW1     5375    5.030436311    4.626179749    5.350965303
 1186 SOLV  HW2     5376    4.949762304    4.630859695    5.492867969
 1187 SOLV  OW      5377    3.723386283    5.096941948    0.123000140
 1187 SOLV  HW1     5378    3.628427574    5.101921780    0.092047223
 1187 SOLV  HW2     5379    3.779346578    5.054127739    0.052039664
 1188 SOLV  OW      5380    5.519393762    5.778782469    7.264117767
 1188 SOLV  HW1     5381    5.591329116    5.759011575    7.330722814
 1188 SOLV  HW2     5382    5.495238053    5.694911854    7.215291894
 1189 SOLV  OW      5383    6.800311870    0.354081354    4.809620377
 1189 SOLV  HW1     5384    6.831548102    0.298203953    4.886456598
 1189 SOLV  HW2     5385    6.701199815    0.366158710    4.815336706
 1190 SOLV  OW      5386    6.945912181    5.278370714    4.538364688
 1190 SOLV  HW1     5387    7.029928173    5.256649874    4.588059328
 1190 SOLV  HW2     5388    6.887080130    5.197559266    4.535483769
 1191 SOLV  OW      5389    4.735605688    5.407133590    4.005446828
 1191 SOLV  HW1     5390    4.724685736    5.497472516    4.046936346
 1191 SOLV  HW2     5391    4.693523824    5.338121708    4.064338043
 1192 SOLV  OW      5392    4.584169573    4.558472121    6.831309068
 1192 SOLV  HW1     5393    4.657810402    4.550084863    6.764166094
 1192 SOLV  HW2     5394    4.614984028    4.522187246    6.919260222
 1193 SOLV  OW      5395    4.474248369    6.237042973    4.727542374
 1193 SOLV  HW1     5396    4.494093810    6.247925547    4.824955173
 1193 SOLV  HW2     5397    4.439018303    6.323166832    4.690895480
 1194 SOLV  OW      5398    4.346583855    3.951682644    7.320686681
 1194 SOLV  HW1     5399    4.390942432    3.994078808    7.399647950
 1194 SOLV  HW2     5400    4.403574215    3.876879159    7.286649458
 1195 SOLV  OW      5401    5.652693310    6.816288056    3.506225944
 1195 SOLV  HW1     5402    5.586669765    6.869630935    3.559111157
 1195 SOLV  HW2     5403    5.667667538    6.728073751    3.550896050
 1196 SOLV  OW      5404    3.869328600    7.367654488    4.454661437
 1196 SOLV  HW1     5405    3.913584330    7.418105588    4.380514365
 1196 SOLV  HW2     5406    3.822080679    7.431842777    4.515068946
 1197 SOLV  OW      5407    6.800184800    5.038366957    6.667667246
 1197 SOLV  HW1     5408    6.891485204    5.029677976    6.627786311
 1197 SOLV  HW2     5409    6.807306000    5.038763825    6.767421095
 1198 SOLV  OW      5410    4.843115506    4.171176131    4.046256286
 1198 SOLV  HW1     5411    4.827875918    4.078095813    4.079480510
 1198 SOLV  HW2     5412    4.939212515    4.182162896    4.020866211
 1199 SOLV  OW      5413    3.800709562    6.381049657    6.409752442
 1199 SOLV  HW1     5414    3.795845283    6.477897194    6.434215302
 1199 SOLV  HW2     5415    3.811808704    6.326259177    6.492675926
 1200 SOLV  OW      5416    5.045156107    4.781594038    5.231480138
 1200 SOLV  HW1     5417    5.119021541    4.755556373    5.169290820
 1200 SOLV  HW2     5418    5.062092169    4.873682112    5.266614609
 1201 SOLV  OW      5419    6.100582580    5.033328294    4.032104391
 1201 SOLV  HW1     5420    6.076546353    5.064935311    3.940317479
 1201 SOLV  HW2     5421    6.017214336    5.020649514    4.085868308
 1202 SOLV  OW      5422    4.642898388    6.378007381    5.946430853
 1202 SOLV  HW1     5423    4.685958068    6.312597284    6.008632176
 1202 SOLV  HW2     5424    4.657034409    6.470875671    5.980740638
 1203 SOLV  OW      5425    6.604472647    4.513383858    4.100260645
 1203 SOLV  HW1     5426    6.569686744    4.420671744    4.086251729
 1203 SOLV  HW2     5427    6.581650313    4.543909126    4.192722310
 1204 SOLV  OW      5428    3.875933485    0.232886977    4.101210452
 1204 SOLV  HW1     5429    3.849145634    0.284404780    4.182637153
 1204 SOLV  HW2     5430    3.851566687    0.284926748    4.019356934
 1205 SOLV  OW      5431    5.003500263    6.105431307    6.486743500
 1205 SOLV  HW1     5432    4.920157911    6.059461054    6.517415772
 1205 SOLV  HW2     5433    5.066187605    6.038086171    6.447540747
 1206 SOLV  OW      5434    6.118654636    4.641960904    6.513942046
 1206 SOLV  HW1     5435    6.203221638    4.597378777    6.543314518
 1206 SOLV  HW2     5436    6.043919581    4.575509600    6.514833688
 1207 SOLV  OW      5437    5.105386451    4.031669100    4.639567956
 1207 SOLV  HW1     5438    5.052071009    3.971041089    4.580561957
 1207 SOLV  HW2     5439    5.113414979    3.990980016    4.730573122
 1208 SOLV  OW      5440    5.895208451    6.350287537    4.631792229
 1208 SOLV  HW1     5441    5.824230468    6.326349620    4.565531280
 1208 SOLV  HW2     5442    5.887260411    6.291065423    4.711985422
 1209 SOLV  OW      5443    5.518529523    4.403402727    5.496317453
 1209 SOLV  HW1     5444    5.561569039    4.339049800    5.433007041
 1209 SOLV  HW2     5445    5.440561799    4.447135381    5.451481861
 1210 SOLV  OW      5446    7.011190184    4.493527543    6.031384984
 1210 SOLV  HW1     5447    7.019482242    4.437167550    5.949197436
 1210 SOLV  HW2     5448    7.020177903    4.435694201    6.112480592
 1211 SOLV  OW      5449    6.135908624    3.671646674    5.711192540
 1211 SOLV  HW1     5450    6.086413437    3.670796105    5.798080643
 1211 SOLV  HW2     5451    6.074182303    3.700450374    5.637979097
 1212 SOLV  OW      5452    7.303899271    6.595093663    4.532750142
 1212 SOLV  HW1     5453    7.220119959    6.586211534    4.586634959
 1212 SOLV  HW2     5454    7.374507991    6.535398238    4.570858138
 1213 SOLV  OW      5455    5.727838048    4.422909097    6.315864723
 1213 SOLV  HW1     5456    5.631155059    4.426096700    6.341238153
 1213 SOLV  HW2     5457    5.776770153    4.497123461    6.361683381
 1214 SOLV  OW      5458    6.543286924    6.453585907    4.757834560
 1214 SOLV  HW1     5459    6.568800755    6.540481271    4.800240715
 1214 SOLV  HW2     5460    6.484049449    6.471034234    4.679180396
 1215 SOLV  OW      5461    4.584113781    4.212753848    6.390132015
 1215 SOLV  HW1     5462    4.498736660    4.198746110    6.440292958
 1215 SOLV  HW2     5463    4.655998226    4.155928000    6.430194777
 1216 SOLV  OW      5464    4.820127914    5.597550326    4.779712432
 1216 SOLV  HW1     5465    4.848386169    5.603541082    4.875459785
 1216 SOLV  HW2     5466    4.749870419    5.527032315    4.770067094
 1217 SOLV  OW      5467    4.770827928    4.285639500    7.306989602
 1217 SOLV  HW1     5468    4.721141124    4.318640019    7.387264999
 1217 SOLV  HW2     5469    4.784218532    4.361111677    7.242752153
 1218 SOLV  OW      5470    6.971400231    5.724658226    4.794716001
 1218 SOLV  HW1     5471    6.928471739    5.637864579    4.769703621
 1218 SOLV  HW2     5472    7.020497733    5.761512220    4.715768092
 1219 SOLV  OW      5473    7.036413580    7.290983150    4.349089368
 1219 SOLV  HW1     5474    7.024323419    7.238007226    4.265131388
 1219 SOLV  HW2     5475    7.077191923    7.379585787    4.326994109
 1220 SOLV  OW      5476    7.031766199    6.652616232    4.216573998
 1220 SOLV  HW1     5477    6.960101000    6.679455321    4.152189248
 1220 SOLV  HW2     5478    7.071763305    6.734430766    4.257904876
 1221 SOLV  OW      5479    5.564995070    7.157291849    5.328573892
 1221 SOLV  HW1     5480    5.555882044    7.113025987    5.239358424
 1221 SOLV  HW2     5481    5.576452154    7.087561959    5.399342853
 1222 SOLV  OW      5482    5.262107032    4.418790855    3.874076378
 1222 SOLV  HW1     5483    5.250339859    4.422307080    3.973326965
 1222 SOLV  HW2     5484    5.186856285    4.467609562    3.829855418
 1223 SOLV  OW      5485    6.827692345    5.705162978    5.198376977
 1223 SOLV  HW1     5486    6.825918031    5.768668501    5.275616091
 1223 SOLV  HW2     5487    6.899498876    5.732549463    5.134379275
 1224 SOLV  OW      5488    6.727238447    6.530719840    3.623746576
 1224 SOLV  HW1     5489    6.750517802    6.595903294    3.695931644
 1224 SOLV  HW2     5490    6.773734817    6.556726792    3.539110933
 1225 SOLV  OW      5491    6.718060433    4.013109332    5.615434750
 1225 SOLV  HW1     5492    6.652364498    3.943341692    5.644037485
 1225 SOLV  HW2     5493    6.706152441    4.032121176    5.517975500
 1226 SOLV  OW      5494    4.929690296    5.001543542    4.062112461
 1226 SOLV  HW1     5495    4.993693920    4.933102469    4.027193186
 1226 SOLV  HW2     5496    4.977757070    5.063495300    4.124173787
 1227 SOLV  OW      5497    4.597387368    5.893922514    3.946177785
 1227 SOLV  HW1     5498    4.580642634    5.977776996    3.998037991
 1227 SOLV  HW2     5499    4.548368765    5.898244453    3.859115222
 1228 SOLV  OW      5500    6.364552463    6.460107088    5.610267033
 1228 SOLV  HW1     5501    6.367439799    6.387372953    5.678847505
 1228 SOLV  HW2     5502    6.323135624    6.541913269    5.650194496
 1229 SOLV  OW      5503    5.395992912    5.492342495    4.886871985
 1229 SOLV  HW1     5504    5.351225245    5.548593662    4.956395870
 1229 SOLV  HW2     5505    5.482048563    5.456655757    4.923241004
 1230 SOLV  OW      5506    5.948770704    4.264709259    0.160718136
 1230 SOLV  HW1     5507    5.902251178    4.178472799    0.180736545
 1230 SOLV  HW2     5508    5.929041890    4.330797834    0.233137931
 1231 SOLV  OW      5509    6.139453706    4.653880835    6.246818134
 1231 SOLV  HW1     5510    6.181394076    4.576134922    6.199933678
 1231 SOLV  HW2     5511    6.138944034    4.637015453    6.345391983
 1232 SOLV  OW      5512    6.416242968    4.751302103    6.351100300
 1232 SOLV  HW1     5513    6.486738807    4.820032769    6.368656649
 1232 SOLV  HW2     5514    6.373813885    4.724270181    6.437533732
 1233 SOLV  OW      5515    6.388421282    4.778254408    0.172818893
 1233 SOLV  HW1     5516    6.439444532    4.707255475    0.221370636
 1233 SOLV  HW2     5517    6.327699637    4.735667870    0.105731638
 1234 SOLV  OW      5518    6.242528419    5.699932821    4.776906824
 1234 SOLV  HW1     5519    6.165014329    5.650321220    4.737768584
 1234 SOLV  HW2     5520    6.308009747    5.721849895    4.704564320
 1235 SOLV  OW      5521    5.100408119    5.381636919    6.412035037
 1235 SOLV  HW1     5522    5.110907953    5.383944386    6.511462593
 1235 SOLV  HW2     5523    5.012420148    5.340179792    6.388778543
 1236 SOLV  OW      5524    6.177982961    6.569129629    3.609019410
 1236 SOLV  HW1     5525    6.264468845    6.542902920    3.566194521
 1236 SOLV  HW2     5526    6.186334455    6.561457017    3.708382166
 1237 SOLV  OW      5527    5.798704703    6.669237628    4.267133595
 1237 SOLV  HW1     5528    5.708057289    6.627484659    4.273546694
 1237 SOLV  HW2     5529    5.794024260    6.764038005    4.298635083
 1238 SOLV  OW      5530    4.944512134    4.802985954    5.839904518
 1238 SOLV  HW1     5531    4.960548624    4.884479273    5.784199370
 1238 SOLV  HW2     5532    5.027417177    4.747088726    5.841810116
 1239 SOLV  OW      5533    4.821626710    5.001443419    7.402769165
 1239 SOLV  HW1     5534    4.865699768    4.936001603    7.341314830
 1239 SOLV  HW2     5535    4.891023880    5.060795481    7.443548586
 1240 SOLV  OW      5536    6.295217226    5.071890513    7.381722381
 1240 SOLV  HW1     5537    6.221522051    5.008408926    7.404973068
 1240 SOLV  HW2     5538    6.262665301    5.137074979    7.313218811
 1241 SOLV  OW      5539    3.919521711    5.887122994    6.011832893
 1241 SOLV  HW1     5540    3.867767448    5.907727838    6.094891515
 1241 SOLV  HW2     5541    4.005816751    5.937656510    6.012957221
 1242 SOLV  OW      5542    5.100494022    7.175496723    5.421679919
 1242 SOLV  HW1     5543    5.077543949    7.195639973    5.516912642
 1242 SOLV  HW2     5544    5.120479984    7.077971241    5.412140842
 1243 SOLV  OW      5545    5.427575157    5.926420887    6.769399745
 1243 SOLV  HW1     5546    5.461027454    5.992585600    6.836517545
 1243 SOLV  HW2     5547    5.437566256    5.833888444    6.805999538
 1244 SOLV  OW      5548    7.124759095    4.325930571    7.018018925
 1244 SOLV  HW1     5549    7.026012317    4.339357452    7.026430561
 1244 SOLV  HW2     5550    7.154379600    4.255343919    7.082378132
 1245 SOLV  OW      5551    5.126804870    5.401606632    4.787212563
 1245 SOLV  HW1     5552    5.131631392    5.345240399    4.704752916
 1245 SOLV  HW2     5553    5.219136939    5.428505433    4.814621387
 1246 SOLV  OW      5554    3.864340760    6.119744443    4.398482041
 1246 SOLV  HW1     5555    3.961062858    6.094319973    4.398896214
 1246 SOLV  HW2     5556    3.821667993    6.089833188    4.483840338
 1247 SOLV  OW      5557    4.151263955    6.071025490    4.345966741
 1247 SOLV  HW1     5558    4.160253074    6.055818884    4.247529237
 1247 SOLV  HW2     5559    4.150198100    5.982943010    4.393318703
 1248 SOLV  OW      5560    5.801495791    5.565308145    3.876140489
 1248 SOLV  HW1     5561    5.770889735    5.620378756    3.798474887
 1248 SOLV  HW2     5562    5.807110102    5.469290693    3.848744620
 1249 SOLV  OW      5563    0.098293592    4.993399202    3.500011998
 1249 SOLV  HW1     5564    0.005363970    5.001443327    3.463944985
 1249 SOLV  HW2     5565    0.095091859    4.953898477    3.591831485
 1250 SOLV  OW      5566    5.210565995    6.243046705    4.208175011
 1250 SOLV  HW1     5567    5.265733626    6.161643217    4.226386862
 1250 SOLV  HW2     5568    5.125922247    6.216304942    4.162110601
 1251 SOLV  OW      5569    3.987446318    4.808697360    4.132912518
 1251 SOLV  HW1     5570    4.019764800    4.719252198    4.163842781
 1251 SOLV  HW2     5571    3.897572764    4.798702910    4.090200032
 1252 SOLV  OW      5572    5.804022480    4.006580012    7.331875831
 1252 SOLV  HW1     5573    5.793663218    4.056273133    7.245709435
 1252 SOLV  HW2     5574    5.857070946    3.923278369    7.316125459
 1253 SOLV  OW      5575    5.182321469    6.106349989    5.757171897
 1253 SOLV  HW1     5576    5.233932038    6.161249713    5.691415859
 1253 SOLV  HW2     5577    5.245482711    6.064349368    5.822348928
 1254 SOLV  OW      5578    5.623426723    5.978449818    6.092372039
 1254 SOLV  HW1     5579    5.537585653    5.989666296    6.042301070
 1254 SOLV  HW2     5580    5.700358756    5.996325310    6.031025524
 1255 SOLV  OW      5581    4.201867092    3.837331485    4.569326958
 1255 SOLV  HW1     5582    4.255120749    3.805525143    4.647774609
 1255 SOLV  HW2     5583    4.173036700    3.931844021    4.584748315
 1256 SOLV  OW      5584    5.471779623    5.592862151    7.088928592
 1256 SOLV  HW1     5585    5.410171958    5.617213307    7.014007575
 1256 SOLV  HW2     5586    5.529586798    5.516201273    7.060946137
 1257 SOLV  OW      5587    5.944562329    0.177828896    5.048644465
 1257 SOLV  HW1     5588    5.859380265    0.125467839    5.046725351
 1257 SOLV  HW2     5589    6.004962375    0.140618960    5.119132924
 1258 SOLV  OW      5590    4.148282473    6.502465775    4.729434895
 1258 SOLV  HW1     5591    4.228586299    6.471888055    4.678270615
 1258 SOLV  HW2     5592    4.126258758    6.435266265    4.800149582
 1259 SOLV  OW      5593    5.271195202    7.027918771    6.429446013
 1259 SOLV  HW1     5594    5.290099912    7.110979926    6.377052075
 1259 SOLV  HW2     5595    5.265036136    7.050536103    6.526667967
 1260 SOLV  OW      5596    5.010637756    5.940340282    5.949688865
 1260 SOLV  HW1     5597    5.060297118    5.853560068    5.947497591
 1260 SOLV  HW2     5598    5.017622009    5.984981967    5.860470679
 1261 SOLV  OW      5599    4.075879743    6.476478660    6.566058539
 1261 SOLV  HW1     5600    4.088862351    6.405394452    6.496931936
 1261 SOLV  HW2     5601    4.157884396    6.533512125    6.570998547
 1262 SOLV  OW      5602    5.701647150    6.636713441    6.258115498
 1262 SOLV  HW1     5603    5.731752589    6.647877369    6.163400281
 1262 SOLV  HW2     5604    5.602364445    6.624887912    6.260337152
 1263 SOLV  OW      5605    5.044192873    3.911182969    0.053257932
 1263 SOLV  HW1     5606    5.115573235    3.874817282    0.113124797
 1263 SOLV  HW2     5607    5.024086891    4.005707127    0.078997666
 1264 SOLV  OW      5608    5.174172731    4.494767803    4.726925356
 1264 SOLV  HW1     5609    5.230136476    4.411995428    4.722822589
 1264 SOLV  HW2     5610    5.184500852    4.537538624    4.816725060
 1265 SOLV  OW      5611    7.208945669    5.581531788    6.398901289
 1265 SOLV  HW1     5612    7.221597752    5.482473026    6.404256292
 1265 SOLV  HW2     5613    7.276173482    5.620345764    6.335851896
 1266 SOLV  OW      5614    4.762637352    6.378747065    4.646553459
 1266 SOLV  HW1     5615    4.710644525    6.461144830    4.624028079
 1266 SOLV  HW2     5616    4.705269214    6.298144717    4.631987805
 1267 SOLV  OW      5617    6.705640740    4.650883557    4.670792752
 1267 SOLV  HW1     5618    6.776166663    4.645522790    4.600100481
 1267 SOLV  HW2     5619    6.617104938    4.669454332    4.628171885
 1268 SOLV  OW      5620    6.546187278    6.289737795    4.397052153
 1268 SOLV  HW1     5621    6.642956802    6.279364454    4.374032526
 1268 SOLV  HW2     5622    6.490522512    6.271497611    4.315994058
 1269 SOLV  OW      5623    6.240416178    4.770564996    5.820648142
 1269 SOLV  HW1     5624    6.172567349    4.779348388    5.893594841
 1269 SOLV  HW2     5625    6.200989880    4.802493632    5.734462754
 1270 SOLV  OW      5626    5.125646533    5.697932381    4.206702223
 1270 SOLV  HW1     5627    5.111293855    5.599411381    4.197253738
 1270 SOLV  HW2     5628    5.039641095    5.741772590    4.232830866
 1271 SOLV  OW      5629    4.827345484    6.907538611    5.257143806
 1271 SOLV  HW1     5630    4.912071924    6.895236668    5.205452892
 1271 SOLV  HW2     5631    4.849081698    6.923171046    5.353501755
 1272 SOLV  OW      5632    6.833106801    5.558673239    5.617915283
 1272 SOLV  HW1     5633    6.767709735    5.583436085    5.546421067
 1272 SOLV  HW2     5634    6.892504832    5.636774978    5.637237970
 1273 SOLV  OW      5635    6.549409070    6.512832518    3.865795268
 1273 SOLV  HW1     5636    6.483380371    6.587909024    3.863519232
 1273 SOLV  HW2     5637    6.614854160    6.523742541    3.790966706
 1274 SOLV  OW      5638    5.763272647    5.999078311    3.883002889
 1274 SOLV  HW1     5639    5.711945930    5.971236958    3.801810263
 1274 SOLV  HW2     5640    5.707046113    5.984816253    3.964469902
 1275 SOLV  OW      5641    6.764843055    4.646152040    6.813047875
 1275 SOLV  HW1     5642    6.855958665    4.684642294    6.798271568
 1275 SOLV  HW2     5643    6.714955203    4.702862179    6.878599791
 1276 SOLV  OW      5644    4.084805868    7.056272924    6.220018888
 1276 SOLV  HW1     5645    4.008515964    6.992836362    6.232496603
 1276 SOLV  HW2     5646    4.050351137    7.143278802    6.184764827
 1277 SOLV  OW      5647    4.891403010    4.659168876    4.359072521
 1277 SOLV  HW1     5648    4.922526816    4.668817983    4.453622520
 1277 SOLV  HW2     5649    4.813531647    4.596501749    4.355862716
 1278 SOLV  OW      5650    6.201482816    6.099751436    6.513229135
 1278 SOLV  HW1     5651    6.232669548    6.194768444    6.512220086
 1278 SOLV  HW2     5652    6.146147675    6.083720201    6.594977666
 1279 SOLV  OW      5653    7.135999591    4.928307313    4.630917643
 1279 SOLV  HW1     5654    7.139838712    4.992258425    4.554122497
 1279 SOLV  HW2     5655    7.216578826    4.940887271    4.688801832
 1280 SOLV  OW      5656    5.476031055    4.970698695    7.359120015
 1280 SOLV  HW1     5657    5.456127181    4.979994955    7.261562588
 1280 SOLV  HW2     5658    5.524230390    5.052233708    7.391195955
 1281 SOLV  OW      5659    6.719950780    5.086299164    4.965760233
 1281 SOLV  HW1     5660    6.737748245    5.158827326    5.032265521
 1281 SOLV  HW2     5661    6.805513299    5.060555760    4.920856640
 1282 SOLV  OW      5662    5.070892093    6.793770301    4.325453298
 1282 SOLV  HW1     5663    5.021335913    6.810953922    4.410605226
 1282 SOLV  HW2     5664    5.088113737    6.880559219    4.278838808
 1283 SOLV  OW      5665    4.934048340    5.230722709    5.213232349
 1283 SOLV  HW1     5666    4.920002183    5.272490202    5.123455449
 1283 SOLV  HW2     5667    4.947586211    5.302450867    5.281594767
 1284 SOLV  OW      5668    5.367919462    4.566620209    4.541542380
 1284 SOLV  HW1     5669    5.301818979    4.547057228    4.613996884
 1284 SOLV  HW2     5670    5.327588558    4.630503061    4.476013967
 1285 SOLV  OW      5671    6.952362211    6.428489433    4.351752294
 1285 SOLV  HW1     5672    6.906555790    6.453924867    4.436937656
 1285 SOLV  HW2     5673    6.972118947    6.510904941    4.298657841
 1286 SOLV  OW      5674    4.180145658    4.437925326    3.821996170
 1286 SOLV  HW1     5675    4.270486051    4.459703178    3.858954986
 1286 SOLV  HW2     5676    4.135037332    4.522159763    3.792476544
 1287 SOLV  OW      5677    3.820585436    7.208163343    6.597173831
 1287 SOLV  HW1     5678    3.816075343    7.113591328    6.564967255
 1287 SOLV  HW2     5679    3.783685929    7.213552481    6.689968284
 1288 SOLV  OW      5680    3.853134448    4.097560829    4.017047644
 1288 SOLV  HW1     5681    3.884624235    4.117972060    4.109747051
 1288 SOLV  HW2     5682    3.791645368    4.170074064    3.986026094
 1289 SOLV  OW      5683    5.374725742    4.318302704    4.382137761
 1289 SOLV  HW1     5684    5.466472859    4.282117187    4.365563308
 1289 SOLV  HW2     5685    5.380974490    4.399866354    4.439669490
 1290 SOLV  OW      5686    6.727356464    4.065254357    7.382684921
 1290 SOLV  HW1     5687    6.637408737    4.108939276    7.381093214
 1290 SOLV  HW2     5688    6.796957678    4.131264480    7.354404557
 1291 SOLV  OW      5689    4.347605925    5.817352672    5.368279505
 1291 SOLV  HW1     5690    4.272509434    5.764548218    5.328609120
 1291 SOLV  HW2     5691    4.423108256    5.822206762    5.302878771
 1292 SOLV  OW      5692    4.146011862    6.347417153    4.016363509
 1292 SOLV  HW1     5693    4.198369763    6.280829637    4.069526422
 1292 SOLV  HW2     5694    4.065532180    6.302854487    3.977137862
 1293 SOLV  OW      5695    5.468687453    5.792829820    5.340487864
 1293 SOLV  HW1     5696    5.416545682    5.873161118    5.311685700
 1293 SOLV  HW2     5697    5.512562604    5.751263894    5.260809563
 1294 SOLV  OW      5698    4.297142048    0.001234650    5.044419003
 1294 SOLV  HW1     5699    4.249243115    0.013804552    5.131296683
 1294 SOLV  HW2     5700    4.234474885    0.020081628    4.968804069
 1295 SOLV  OW      5701    6.181052120    7.257063259    4.755656592
 1295 SOLV  HW1     5702    6.279334975    7.242073351    4.744828085
 1295 SOLV  HW2     5703    6.137724764    7.172574166    4.787053373
 1296 SOLV  OW      5704    5.565884174    4.187568814    4.854784579
 1296 SOLV  HW1     5705    5.500054390    4.199873321    4.929048164
 1296 SOLV  HW2     5706    5.560317690    4.265302141    4.792122436
 1297 SOLV  OW      5707    6.419234298    5.264864454    6.115025412
 1297 SOLV  HW1     5708    6.336803669    5.240280934    6.064007699
 1297 SOLV  HW2     5709    6.499927537    5.232844508    6.065374184
 1298 SOLV  OW      5710    6.912443789    6.153523711    6.298462311
 1298 SOLV  HW1     5711    6.995945203    6.098703263    6.293559853
[truncated: 9,125,310 more chars]
